# Supplementary material for: Sex-specific impacts of prenatal bisphenol A exposure on genes associated with cortical development, social behaviors, and autism in the offspring’s prefrontal cortex
Source: Biol Sex Differ. 2024 May 15;15:40. doi: 10.1186/s13293-024-00614-2 (PMC11094985; doi:10.1186/s13293-024-00614-2)
Supplement: Supplementary file 1 — Additional file 1: List of primers for qRT-PCR analyses. [file 13293_2024_614_MOESM1_ESM.xlsx]

## Sheet: Sheet1
Additional file 1. List of primers for qRT-PCR analyses.
Gene	Forward primer (5’-> 3’)	Reverse primer (5’-> 3’)
Anxa2	AGGCTCTCTGCAATAGGTGC	GTTTGACCGACCCATAGGCA
Junb	CTGGACGACCTGCACAAGAT	TGAGGTTGGTGTAGACCGGA
Nrp2	GGGGAGAGGGCTATGAAGATG	CAGTGTGTACAGCCAGCTCT
Slc9a9	CTCACCAGTCCTCAGGCCTA	TCCAGAGCTAGCTTTGTGGC
Sema5a	ATCCATCCTGTTTCTCCCGC	GCGTTGGAGTAGGTCTTCCC
P2rx4	CAGGGTTGCCAAGCACATCT	GCAAGTGACATGTTTGATCCCAG
Arhgap32	GTGTGGGGCAGGTACAAGAA	AAGATGGGTGCAGGATCAGC
Aif1	CCAGCGTCTGAGGAGCTATG	CGTCTTGAAGGCCTCCAGTT
Rn18s	CTGGATACCGCAGCTAGGAA	GAATTTCACCTCTAGCGGCG
