# Supplementary material for: Sex-specific impacts of prenatal bisphenol A exposure on genes associated with cortical development, social behaviors, and autism in the offspring’s prefrontal cortex
Source: Biol Sex Differ. 2024 May 15;15:40. doi: 10.1186/s13293-024-00614-2 (PMC11094985; doi:10.1186/s13293-024-00614-2)
Supplement: Supplementary file 2 — Additional file 2: List of differentially expressed genes in the prefrontal cortex of rat pups prenatally exposed to BPA when both male and female pups were combined into one group for each treatment. [file 13293_2024_614_MOESM2_ESM.xlsx]

## Sheet: Sheet1
Additional file 2. List of differentially expressed genes in the frontal cortex of rat pups prenatally exposed to BPA when both male and female pups were combined into one group for each treatment.
ID	Symbol	Entrez Gene Name	Log2 (FC)
103692173	WBP1	WW domain binding protein 1	-8.603
100910616	Hmgn5/Hmgn5b	high mobility group nucleosome binding domain 5B	-7.988
103690020	RGD1565355	similar to fatty acid translocase/CD36	-7.208
100912475	CNST	consortin, connexin sorting protein	-7.159
100910978	ECM2	extracellular matrix protein 2	-6.074
303496	TBX21	T-box transcription factor 21	-5.005
100362965	Snurf-ps2	SNRPN upstream open reading frame, pseudogene 2	-3.12
366949	MAFA	MAF bZIP transcription factor A	-2.925
100360872	Mcpt4	mast cell protease 4	-2.784
300889	ANKRD34C	ankyrin repeat domain 34C	-2.783
54242	CPA3	carboxypeptidase A3	-2.734
54271	Tpsab1	tryptase alpha/beta 1	-2.594
25627	CMA1	chymase 1	-2.591
498356	SHISA3	shisa family member 3	-2.525
363274	PRSS56	serine protease 56	-2.354
311956	Wdr86	WD repeat domain 86	-2.344
365900	ALX3	ALX homeobox 3	-2.243
363225	ECRG4	ECRG4 augurin precursor	-2.039
305604	EFEMP1	EGF containing fibulin extracellular matrix protein 1	-2.039
93662	CDHR1	cadherin related family member 1	-2.003
394266	GJB2	gap junction protein beta 2	-1.945
501506	ZBTB33	zinc finger and BTB domain containing 33	-1.938
295691	FRZB	frizzled related protein	-1.934
367313	COL6A3	collagen type VI alpha 3 chain	-1.84
298590	KLHDC7A	kelch domain containing 7A	-1.817
298189	BNC2	basonuclin 2	-1.815
316526	WNT6	Wnt family member 6	-1.808
84588	CLDN11	claudin 11	-1.803
688394	MAB21L1	mab-21 like 1	-1.787
24483	IGF2	insulin like growth factor 2	-1.773
294806	C1QTNF3	C1q and TNF related 3	-1.767
266762	MRGPRF	MAS related GPR family member F	-1.751
171163	SLC6A13	solute carrier family 6 member 13	-1.723
84400	PRELP	proline and arginine rich end leucine rich repeat protein	-1.677
64507	FMOD	fibromodulin	-1.656
313592	COL8A2	collagen type VIII alpha 2 chain	-1.655
84403	GJB6	gap junction protein beta 6	-1.622
81639	ALOX15	arachidonate 15-lipoxygenase	-1.617
25352	SOD3	superoxide dismutase 3	-1.577
81682	LUM	lumican	-1.564
316638	SNED1	sushi, nidogen and EGF like domains 1	-1.552
315870	TBX18	T-box transcription factor 18	-1.55
25526	PTGDS	prostaglandin D2 synthase	-1.546
64846	SLC13A3	solute carrier family 13 member 3	-1.538
29393	COL1A1	collagen type I alpha 1 chain	-1.537
191574	Akr1c14	aldo-keto reductase family 1, member C14	-1.53
305494	AEBP1	AE binding protein 1	-1.523
293186	LYVE1	lymphatic vessel endothelial hyaluronan receptor 1	-1.521
170897	SPHK1	sphingosine kinase 1	-1.516
103689932	NEWGENE_621351	-	-1.51
294789	RANBP3L	RAN binding protein 3 like	-1.505
25314	EMP1	epithelial membrane protein 1	-1.504
361289	COLEC12	collectin subfamily member 12	-1.492
24701	PYGM	glycogen phosphorylase, muscle associated	-1.488
305987	DOCK5	dedicator of cytokinesis 5	-1.468
294809	ADAMTS12	ADAM metallopeptidase with thrombospondin type 1 motif 12	-1.454
361095	ZIC5	Zic family member 5	-1.437
298878	OSR1	odd-skipped related transcription factor 1	-1.431
29139	DCN	decorin	-1.426
84352	COL1A2	collagen type I alpha 2 chain	-1.425
499431	COL13A1	collagen type XIII alpha 1 chain	-1.42
362035	NDST4	N-deacetylase and N-sulfotransferase 4	-1.419
314800	ACSS3	acyl-CoA synthetase short chain family member 3	-1.412
299818	LLPH	LLP homolog, long-term synaptic facilitation factor	-1.402
25353	SPP1	secreted phosphoprotein 1	-1.401
116676	ALDH1A2	aldehyde dehydrogenase 1 family member A2	-1.39
686539	ISLR	immunoglobulin superfamily containing leucine rich repeat	-1.38
503568	SLC13A4	solute carrier family 13 member 4	-1.378
170698	Slco1a4	solute carrier organic anion transporter family, member 1a4	-1.377
311862	LAMC3	laminin subunit gamma 3	-1.372
293135	LRRC32	leucine rich repeat containing 32	-1.371
291015	OGN	osteoglycin	-1.367
116744	LPAR1	lysophosphatidic acid receptor 1	-1.366
84032	COL3A1	collagen type III alpha 1 chain	-1.365
24596	NGFR	nerve growth factor receptor	-1.357
316052	EOMES	eomesodermin	-1.356
678743	TLL1	tolloid like 1	-1.356
24914	LOX	lysyl oxidase	-1.349
25724	ITGB4	integrin subunit beta 4	-1.342
29509	SLC22A6	solute carrier family 22 member 6	-1.336
308099	FNDC1	fibronectin type III domain containing 1	-1.312
361549	LGI4	leucine rich repeat LGI family member 4	-1.306
308376	ADGRG6	adhesion G protein-coupled receptor G6	-1.304
295703	SERPING1	serpin family G member 1	-1.303
81526	CCN3	cellular communication network factor 3	-1.302
24603	NPR1	natriuretic peptide receptor 1	-1.296
25236	GPC3	glypican 3	-1.29
85251	COL18A1	collagen type XVIII alpha 1 chain	-1.289
24837	TNNT2	troponin T2, cardiac type	-1.288
361875	Atp6ap1l	ATPase, H+ transporting, lysosomal accessory protein 1-like	-1.286
24482	IGF1	insulin like growth factor 1	-1.277
25683	COL12A1	collagen type XII alpha 1 chain	-1.265
29158	FBLN5	fibulin 5	-1.263
155012	CFH	complement factor H	-1.248
287805	GPRC5C	G protein-coupled receptor class C group 5 member C	-1.246
25181	BGN	biglycan	-1.243
287526	SERPINF1	serpin family F member 1	-1.243
171100	ANGPTL2	angiopoietin like 2	-1.222
691478	CPNE6	copine 6	-1.219
100363145	STAB1	stabilin 1	-1.204
498951	IL34	interleukin 34	-1.188
100912012	CLEC3B	C-type lectin domain family 3 member B	-1.187
64387	CCDC80	coiled-coil domain containing 80	-1.184
685448	Pcp4l1	Purkinje cell protein 4-like 1	-1.183
310392	SLC7A11	solute carrier family 7 member 11	-1.175
85272	BMP7	bone morphogenetic protein 7	-1.162
81527	NRP2	neuropilin 2	-1.159
56646	LGALS1	galectin 1	-1.158
366474	COL16A1	collagen type XVI alpha 1 chain	-1.154
191572	AHNAK	AHNAK nucleoprotein	-1.144
291327	MRC1	mannose receptor C-type 1	-1.13
29569	PCOLCE	procollagen C-endopeptidase enhancer	-1.123
83580	THBD	thrombomodulin	-1.12
499800	LY75	lymphocyte antigen 75	-1.119
685899	SVEP1	sushi, von Willebrand factor type A, EGF and pentraxin domain containing 1	-1.106
361096	ZIC2	Zic family member 2	-1.106
85490	COL5A1	collagen type V alpha 1 chain	-1.098
56083	TGM2	transglutaminase 2	-1.091
312705	C1R	complement C1r	-1.089
25654	COL11A1	collagen type XI alpha 1 chain	-1.088
117059	CALB2	calbindin 2	-1.087
301284	Tfap2d	transcription factor AP-2 delta	-1.082
246060	Cdkn1c	cyclin-dependent kinase inhibitor 1C (P57)	-1.075
24268	CP	ceruloplasmin	-1.071
156826	EYA2	EYA transcriptional coactivator and phosphatase 2	-1.059
295382	NTNG1	netrin G1	-1.052
364706	FOXC1	forkhead box C1	-1.049
288031	FAM43A	family with sequence similarity 43 member A	-1.042
29610	TGFBR3	transforming growth factor beta receptor 3	-1.04
315795	CGNL1	cingulin like 1	-1.025
100912478	Vma21	VMA21 vacuolar H+-ATPase homolog (S. cerevisiae)	-1.02
84008	CNTNAP1	contactin associated protein 1	-1.018
56611	ANXA2	annexin A2	-1.013
114118	GNG4	G protein subunit gamma 4	-1.013
100364350	NWD1	NACHT and WD repeat domain containing 1	-1.002
79128	DAB2	DAB adaptor protein 2	-0.999
500046	CPED1	cadherin like and PC-esterase domain containing 1	-0.998
100363275	ADGRA2	adhesion G protein-coupled receptor A2	-0.99
108348115	RPS19	ribosomal protein S19	-0.986
498011	MRC2	mannose receptor C type 2	-0.977
309499	MYOF	myoferlin	-0.971
296708	OLFML2A	olfactomedin like 2A	-0.97
25426	CYP1B1	cytochrome P450 family 1 subfamily B member 1	-0.968
685781	DDR2	discoidin domain receptor tyrosine kinase 2	-0.965
314148	CLEC14A	C-type lectin domain containing 14A	-0.962
361821	COL6A2	collagen type VI alpha 2 chain	-0.962
685612	COL26A1	collagen type XXVI alpha 1 chain	-0.959
293823	PRUNE2	prune homolog 2 with BCH domain	-0.959
246074	SCD	stearoyl-CoA desaturase	-0.958
444983	APOLD1	apolipoprotein L domain containing 1	-0.946
29563	Crabp2	cellular retinoic acid binding protein 2	-0.945
300438	LDLR	low density lipoprotein receptor	-0.945
25644	BMP6	bone morphogenetic protein 6	-0.936
29175	CTSK	cathepsin K	-0.934
298845	EMILIN1	elastin microfibril interfacer 1	-0.932
25728	APOE	apolipoprotein E	-0.926
294337	COL6A1	collagen type VI alpha 1 chain	-0.925
302248	NID2	nidogen 2	-0.924
108348057	PHLDB2	pleckstrin homology like domain family B member 2	-0.922
29558	FCGRT	Fc gamma receptor and transporter	-0.921
29345	SERPINH1	serpin family H member 1	-0.909
24212	ATP1A2	ATPase Na+/K+ transporting subunit alpha 2	-0.907
502715	LRRC17	leucine rich repeat containing 17	-0.906
363915	TMEM132C	transmembrane protein 132C	-0.905
315191	FBLN1	fibulin 1	-0.896
60590	GRM8	glutamate metabotropic receptor 8	-0.896
24246	CAMK2D	calcium/calmodulin dependent protein kinase II delta	-0.892
140726	CACNG5	calcium voltage-gated channel auxiliary subunit gamma 5	-0.885
291699	STARD4	StAR related lipid transfer domain containing 4	-0.875
287710	CAVIN1	caveolae associated protein 1	-0.869
100361376	KANK2	KN motif and ankyrin repeat domains 2	-0.863
307217	TSHZ1	teashirt zinc finger homeobox 1	-0.848
116552	PLOD1	procollagen-lysine,2-oxoglutarate 5-dioxygenase 1	-0.843
54227	ARPC1B	actin related protein 2/3 complex subunit 1B	-0.839
24387	GFAP	glial fibrillary acidic protein	-0.838
361619	HBB	hemoglobin subunit beta	-0.833
361256	SVIL	supervillin	-0.83
500040	TES	testin LIM domain protein	-0.828
100910047	GFY	golgi associated olfactory signaling regulator	-0.807
24414	GRM1	glutamate metabotropic receptor 1	-0.806
299499	SP8	Sp8 transcription factor	-0.801
360894	C1orf115	chromosome 1 open reading frame 115	-0.791
89804	TEK	TEK receptor tyrosine kinase	-0.784
25235	GHR	growth hormone receptor	-0.783
83500	SLC22A8	solute carrier family 22 member 8	-0.769
171402	ELOVL6	ELOVL fatty acid elongase 6	-0.766
83585	GDA	guanine deaminase	-0.762
296371	PLTP	phospholipid transfer protein	-0.757
116638	SLC17A7	solute carrier family 17 member 7	-0.753
307618	CDH5	cadherin 5	-0.745
83518	APLNR	apelin receptor	-0.743
29360	SELENOP	selenoprotein P	-0.741
84484	SLC4A4	solute carrier family 4 member 4	-0.737
100359498	RPL35A	ribosomal protein L35a	-0.736
369016	MYADM	myeloid associated differentiation marker	-0.733
78965	CSF1	colony stimulating factor 1	-0.732
363457	Col4a5	collagen type IV alpha 5 chain	-0.729
303377	SLFN5	schlafen family member 5	-0.727
64618	ZIC1	Zic family member 1	-0.725
100911757	TSHZ2	teashirt zinc finger homeobox 2	-0.724
365691	EGFLAM	EGF like, fibronectin type III and laminin G domains	-0.721
309368	LAMA2	laminin subunit alpha 2	-0.712
66030	SYNPR	synaptoporin	-0.711
64194	INSIG1	insulin induced gene 1	-0.708
25285	IGFBP5	insulin like growth factor binding protein 5	-0.699
308444	AXL	AXL receptor tyrosine kinase	-0.698
367944	Zic3	Zic family member 3	-0.697
315732	UACA	uveal autoantigen with coiled-coil domains and ankyrin repeats	-0.692
25673	ANXA5	annexin A5	-0.689
310358	PLCXD3	phosphatidylinositol specific phospholipase C X domain containing 3	-0.681
84487	SLC17A6	solute carrier family 17 member 6	-0.68
25293	AQP4	aquaporin 4	-0.675
288010	LPP	LIM domain containing preferred translocation partner in lipoma	-0.675
286901	BRINP3	BMP/retinoic acid inducible neural specific 3	-0.652
291463	PPIC	peptidylprolyl isomerase C	-0.648
315047	LAPTM4B	lysosomal protein transmembrane 4 beta	-0.646
100911693	LOC100911693	-	-0.643
81810	TGFBR2	transforming growth factor beta receptor 2	-0.64
501203	MYL12B	myosin light chain 12B	-0.639
316758	LAMA1	laminin subunit alpha 1	-0.637
367160	CPNE4	copine 4	-0.636
29436	TFPI	tissue factor pathway inhibitor	-0.635
296789	SEMA3E	semaphorin 3E	-0.631
288774	STAT2	signal transducer and activator of transcription 2	-0.626
362065	WLS	Wnt ligand secretion mediator	-0.625
308797	CEMIP	cell migration inducing hyaluronidase 1	-0.624
316561	SPHKAP	SPHK1 interactor, AKAP domain containing	-0.623
25056	RBP1	retinol binding protein 1	-0.622
361414	VAT1L	vesicle amine transport 1 like	-0.61
498331	PTPN13	protein tyrosine phosphatase non-receptor type 13	-0.606
25403	CAST	calpastatin	-0.605
619550	GPR153	G protein-coupled receptor 153	-0.594
84398	CD93	CD93 molecule	-0.586
25589	KDR	kinase insert domain receptor	-0.586
85250	COL5A2	collagen type V alpha 2 chain	-0.585
360577	NXN	nucleoredoxin	-0.581
84550	SLC24A2	solute carrier family 24 member 2	-0.576
25404	CAV1	caveolin 1	-0.569
25450	GABRB1	gamma-aminobutyric acid type A receptor subunit beta1	-0.569
170851	MAP2K1	mitogen-activated protein kinase kinase 1	-0.569
117036	LAMC1	laminin subunit gamma 1	-0.568
192213	RASGRF1	Ras protein specific guanine nucleotide releasing factor 1	-0.562
54248	DGKB	diacylglycerol kinase beta	-0.556
310378	NNT	nicotinamide nucleotide transhydrogenase	-0.553
25585	ID3	inhibitor of DNA binding 3	-0.545
29179	SYN2	synapsin II	-0.545
89806	TIE1	tyrosine kinase with immunoglobulin like and EGF like domains 1	-0.545
315664	POGLUT3	protein O-glucosyltransferase 3	-0.544
24791	SPARC	secreted protein acidic and cysteine rich	-0.544
83425	AKAP12	A-kinase anchoring protein 12	-0.543
25473	LAMB2	laminin subunit beta 2	-0.541
79210	FSTL1	follistatin like 1	-0.54
50594	MICOS10-NBL1/NBL1	NBL1, DAN family BMP antagonist	-0.539
362873	PLXNC1	plexin C1	-0.537
363448	DYNLT3	dynein light chain Tctex-type 3	-0.535
79125	ANXA6	annexin A6	-0.534
84511	SLCO1C1	solute carrier organic anion transporter family member 1C1	-0.533
689008	FBN2	fibrillin 2	-0.532
288771	RBMS2	RNA binding motif single stranded interacting protein 2	-0.532
56766	LEPROT	leptin receptor overlapping transcript	-0.53
689176	TMEM64	transmembrane protein 64	-0.529
361091	UGGT2	UDP-glucose glycoprotein glucosyltransferase 2	-0.521
27256	CNTN6	contactin 6	-0.518
293456	COG7	component of oligomeric golgi complex 7	-0.518
304983	TAGLN2	transgelin 2	-0.511
85267	SLC24A3	solute carrier family 24 member 3	-0.508
313494	TLN1	talin 1	-0.505
117088	ADARB2	adenosine deaminase RNA specific B2 (inactive)	-0.502
363985	SLC41A1	solute carrier family 41 member 1	-0.501
289831	COMMD1	copper metabolism domain containing 1	-0.496
312855	PPFIBP1	PPFIA binding protein 1	-0.494
83469	LRP4	LDL receptor related protein 4	-0.49
25230	ADD3	adducin 3	-0.489
362734	STXBP6	syntaxin binding protein 6	-0.486
309243	VPS13A	vacuolar protein sorting 13 homolog A	-0.484
317218	ITM2A	integral membrane protein 2A	-0.476
309081	DOCK1	dedicator of cytokinesis 1	-0.474
289606	GABRA2	gamma-aminobutyric acid type A receptor subunit alpha2	-0.473
29186	CD63	CD63 molecule	-0.469
498764	JCAD	junctional cadherin 5 associated	-0.469
298859	DNAJC27	DnaJ heat shock protein family (Hsp40) member C27	-0.466
25434	SPARCL1	SPARC like 1	-0.466
29430	HAP1	huntingtin associated protein 1	-0.465
24832	THY1	Thy-1 cell surface antigen	-0.461
29254	MGLL	monoglyceride lipase	-0.459
81707	MMP14	matrix metallopeptidase 14	-0.459
85275	MPP2	MAGUK p55 scaffold protein 2	-0.457
57341	PARVA	parvin alpha	-0.457
25687	Cald1	caldesmon 1	-0.451
140910	MSMO1	methylsterol monooxygenase 1	-0.443
295645	SLC4A10	solute carrier family 4 member 10	-0.439
302671	AP1S2	adaptor related protein complex 1 subunit sigma 2	-0.437
309816	LAMA4	laminin subunit alpha 4	-0.426
294336	PCBP3	poly(rC) binding protein 3	-0.425
25494	NID1	nidogen 1	-0.424
114100	SC5D	sterol-C5-desaturase	-0.417
100134871	LOC100134871	-	-0.415
113886	KIF1C	kinesin family member 1C	-0.415
50672	EDNRB	endothelin receptor type B	-0.414
298941	LAMB1	laminin subunit beta 1	-0.413
89784	IDI1	isopentenyl-diphosphate delta isomerase 1	-0.412
29735	SLC16A7	solute carrier family 16 member 7	-0.411
113976	ACSL4	acyl-CoA synthetase long chain family member 4	-0.409
311462	BTBD3	BTB domain containing 3	-0.407
499891	DNAAF9	dynein axonemal assembly factor 9	-0.407
306840	SIRT5	sirtuin 5	-0.405
171373	SLC12A5	solute carrier family 12 member 5	-0.405
309557	EPB41L2	erythrocyte membrane protein band 4.1 like 2	-0.398
24379	GAD1	glutamate decarboxylase 1	-0.397
79244	HSD17B4	hydroxysteroid 17-beta dehydrogenase 4	-0.385
292994	TJP1	tight junction protein 1	-0.378
360593	PPM1E	protein phosphatase, Mg2+/Mn2+ dependent 1E	-0.377
317256	TAF1	TATA-box binding protein associated factor 1	-0.375
290501	TMTC4	transmembrane O-mannosyltransferase targeting cadherins 4	-0.374
117556	SV2B	synaptic vesicle glycoprotein 2B	-0.373
25456	GLRB	glycine receptor beta	-0.37
29219	SNCA	synuclein alpha	-0.363
24223	B2M	beta-2-microglobulin	-0.358
29483	SLC1A3	solute carrier family 1 member 3	-0.353
25205	IL6ST	interleukin 6 cytokine family signal transducer	-0.349
290905	COL4A1	collagen type IV alpha 1 chain	-0.345
25617	HSPA5	heat shock protein family A (Hsp70) member 5	-0.345
79212	SLC6A1	solute carrier family 6 member 1	-0.342
65984	AACS	acetoacetyl-CoA synthetase	-0.339
308100	ACAT2	acetyl-CoA acetyltransferase 2	-0.334
79559	ALCAM	activated leukocyte cell adhesion molecule	-0.332
688400	EDIL3	EGF like repeats and discoidin domains 3	-0.329
362273	CSE1L	chromosome segregation 1 like	-0.327
50872	HPCAL4	hippocalcin like 4	-0.327
25662	IGFBP2	insulin like growth factor binding protein 2	-0.323
117514	TXNIP	thioredoxin interacting protein	-0.319
362862	HSP90B1	heat shock protein 90 beta family member 1	-0.316
29230	SQLE	squalene epoxidase	-0.313
24851	Tpm1	tropomyosin 1, alpha	-0.297
29637	HMGCS1	3-hydroxy-3-methylglutaryl-CoA synthase 1	-0.296
363466	REPS2	RALBP1 associated Eps domain containing 2	-0.293
25675	HMGCR	3-hydroxy-3-methylglutaryl-CoA reductase	-0.29
192154	HIP1	huntingtin interacting protein 1	-0.283
499903	NAPB	NSF attachment protein beta	-0.282
25489	Nedd4	neural precursor cell expressed, developmentally down-regulated 4	-0.272
25427	CYP51A1	cytochrome P450 family 51 subfamily A member 1	-0.268
24214	ATP1B2	ATPase Na+/K+ transporting subunit beta 2	-0.264
64202	CALR	calreticulin	-0.249
685076	PGM2L1	phosphoglucomutase 2 like 1	-0.231
25716	SYT1	synaptotagmin 1	-0.229
292199	KIAA0408	KIAA0408	-0.219
500865	SYBU	syntabulin	0.197
83789	RPS2	ribosomal protein S2	0.198
502317	APLP1	amyloid beta precursor like protein 1	0.199
100192313	ATXN7L3B	ataxin 7 like 3B	0.205
317385	Fus	fused in sarcoma	0.208
338475	NREP	neuronal regeneration related protein	0.208
64053	DLG2	discs large MAGUK scaffold protein 2	0.21
56003	SEPTIN3	septin 3	0.212
117108	B3GAT1	beta-1,3-glucuronyltransferase 1	0.216
29565	EEF2	eukaryotic translation elongation factor 2	0.217
29332	STMN1	stathmin 1	0.217
29145	CTXN1	cortexin 1	0.218
287703	Eif1	eukaryotic translation initiation factor 1	0.218
85246	GAS7	growth arrest specific 7	0.218
500538	YBX1	Y-box binding protein 1	0.218
58822	CSNK1E	casein kinase 1 epsilon	0.222
295325	IGSF3	immunoglobulin superfamily member 3	0.222
303201	USP22	ubiquitin specific peptidase 22	0.222
363133	PCBP4	poly(rC) binding protein 4	0.224
79434	RAB11B	RAB11B, member RAS oncogene family	0.224
25247	NSG1	neuronal vesicle trafficking associated 1	0.228
361789	ATAT1	alpha tubulin acetyltransferase 1	0.229
314614	PLPPR3	phospholipid phosphatase related 3	0.229
25415	CRMP1	collapsin response mediator protein 1	0.231
364676	GPRIN1	G protein regulated inducer of neurite outgrowth 1	0.231
94342	BAG6	BAG cochaperone 6	0.235
100361389	FAM171A2	family with sequence similarity 171 member A2	0.235
25348	RPS29	ribosomal protein S29	0.235
25145	Cd24a	CD24a antigen	0.236
292888	PTOV1	PTOV1 extended AT-hook containing adaptor protein	0.236
313058	ADGRB2	adhesion G protein-coupled receptor B2	0.239
307845	MTSS2	MTSS I-BAR domain containing 2	0.241
83722	PLK2	polo like kinase 2	0.242
681410	HNRNPA0	heterogeneous nuclear ribonucleoprotein A0	0.243
84354	SSBP3	single stranded DNA binding protein 3	0.243
84486	SF3B1	splicing factor 3b subunit 1	0.245
81734	NELL2	neural EGFL like 2	0.246
246324	RAB31	RAB31, member RAS oncogene family	0.248
498545	TSC22D1	TSC22 domain family member 1	0.248
365018	ZCCHC14	zinc finger CCHC-type containing 14	0.248
363002	SMARCD1	SWI/SNF related, matrix associated, actin dependent regulator of chromatin, subfamily d, member 1	0.249
81814	TMSB10/TMSB4X	thymosin beta 4 X-linked	0.249
293856	PDZD4	PDZ domain containing 4	0.25
306665	ICE1	interactor of little elongation complex ELL subunit 1	0.251
361467	LPCAT1	lysophosphatidylcholine acyltransferase 1	0.252
365216	CADM4	cell adhesion molecule 4	0.253
64158	TUBA1A	tubulin alpha 1a	0.253
293725	EEF1G	eukaryotic translation elongation factor 1 gamma	0.254
299611	APC2	APC regulator of WNT signaling pathway 2	0.255
299811	CPSF6	cleavage and polyadenylation specific factor 6	0.255
266729	DAB1	DAB adaptor protein 1	0.255
100362311	ARHGAP33	Rho GTPase activating protein 33	0.256
306007	CCAR2	cell cycle and apoptosis regulator 2	0.258
499669	CELF3	CUGBP Elav-like family member 3	0.261
29292	FTL	ferritin light chain	0.262
171447	ADGRL2	adhesion G protein-coupled receptor L2	0.263
116639	CUX1	cut like homeobox 1	0.264
310820	PTBP2	polypyrimidine tract binding protein 2	0.265
363412	ZNF609	zinc finger protein 609	0.266
360818	FBXO21	F-box protein 21	0.268
294674	ENC1	ectodermal-neural cortex 1	0.269
117056	H3-3A/H3-3B	H3.3 histone A	0.27
314623	MIDN	midnolin	0.27
309804	CDK19	cyclin dependent kinase 19	0.272
362971	MPPED1	metallophosphoesterase domain containing 1	0.272
690911	SPEN	spen family transcriptional repressor	0.272
65096	ADGRL1	adhesion G protein-coupled receptor L1	0.273
309447	LDB1	LIM domain binding 1	0.277
114488	RBM3	RNA binding motif protein 3	0.278
25255	DYRK1A	dual specificity tyrosine phosphorylation regulated kinase 1A	0.28
80850	GNG2	G protein subunit gamma 2	0.281
311968	KMT2E	lysine methyltransferase 2E (inactive)	0.281
29213	TUBB4A	tubulin beta 4A class IVa	0.281
100364335	CSDE1	cold shock domain containing E1	0.282
170673	PALM	paralemmin	0.282
501145	SATB2	SATB homeobox 2	0.282
29140	SNN	stannin	0.282
114521	TDG	thymine DNA glycosylase	0.282
289020	LRRN2	leucine rich repeat neuronal 2	0.283
685258	ENY2	ENY2 transcription and export complex 2 subunit	0.284
691842	MAZ	MYC associated zinc finger protein	0.284
500557	NKAIN1	sodium/potassium transporting ATPase interacting 1	0.284
100910729	ISLR2	immunoglobulin superfamily containing leucine rich repeat 2	0.285
361688	KMT5B	lysine methyltransferase 5B	0.285
63881	RAPGEF1	Rap guanine nucleotide exchange factor 1	0.285
317260	ZMYM3	zinc finger MYM-type containing 3	0.286
301119	MLLT1	MLLT1 super elongation complex subunit	0.287
246118	TUBB3	tubulin beta 3 class III	0.287
114588	CDH4	cadherin 4	0.288
289752	Ewsr1	EWS RNA-binding protein 1	0.288
29602	PTGFRN	prostaglandin F2 receptor inhibitor	0.29
29214	TUBB	tubulin beta class I	0.29
297357	CTNNA2	catenin alpha 2	0.291
680110	RPRM	reprimo, TP53 dependent G2 arrest mediator homolog	0.291
360827	ULK1	unc-51 like autophagy activating kinase 1	0.293
140935	AFAP1	actin filament associated protein 1	0.294
287178	UBTD2	ubiquitin domain containing 2	0.294
297433	PODXL2	podocalyxin like 2	0.296
361601	ABHD17C	abhydrolase domain containing 17C, depalmitoylase	0.297
500400	FAM110B	family with sequence similarity 110 member B	0.297
300443	PLPPR2	phospholipid phosphatase related 2	0.297
363220	AFF3	ALF transcription elongation factor 3	0.299
308571	LRRC4B	leucine rich repeat containing 4B	0.301
116671	CDK5R1	cyclin dependent kinase 5 regulatory subunit 1	0.303
26295	OGT	O-linked N-acetylglucosamine (GlcNAc) transferase	0.303
687424	DTX1	deltex E3 ubiquitin ligase 1	0.307
84408	CDH8	cadherin 8	0.308
294917	Tnik	TRAF2 and NCK interacting kinase	0.309
361705	CNIH2	cornichon family AMPA receptor auxiliary protein 2	0.311
307774	OTUD4	OTU deubiquitinase 4	0.311
293638	CARS1	cysteinyl-tRNA synthetase 1	0.312
81520	MARCKSL1	MARCKS like 1	0.314
117104	PPP2R2A	protein phosphatase 2 regulatory subunit Balpha	0.315
315804	RFX7	regulatory factor X7	0.315
291423	SETBP1	SET binding protein 1	0.316
83586	USF1	upstream transcription factor 1	0.316
362269	PCIF1	phosphorylated CTD interacting factor 1	0.317
24650	PKD1	polycystin 1, transient receptor potential channel interacting	0.317
316325	HS6ST1	heparan sulfate 6-O-sulfotransferase 1	0.319
313618	MACO1	macoilin 1	0.32
315093	MAF1	MAF1 homolog, negative regulator of RNA polymerase III	0.321
305479	SF3A1	splicing factor 3a subunit 1	0.321
360642	KANSL1	KAT8 regulatory NSL complex subunit 1	0.322
64023	Masp1	mannan-binding lectin serine peptidase 1	0.322
338477	SLA	Src like adaptor	0.322
311549	XKR7	XK related 7	0.322
290668	MAU2	MAU2 sister chromatid cohesion factor	0.326
266780	RIMBP2	RIMS binding protein 2	0.329
315037	ATMIN	ATM interactor	0.33
313757	SKI	SKI proto-oncogene	0.331
29741	PIK3R2	phosphoinositide-3-kinase regulatory subunit 2	0.334
360602	LUC7L3	LUC7 like 3 pre-mRNA splicing factor	0.336
114612	DDX39B	DExD-box helicase 39B	0.338
300673	BCL9L	BCL9 like	0.339
685695	MACROD2	mono-ADP ribosylhydrolase 2	0.339
291081	TUBB2B	tubulin beta 2B class IIb	0.34
691995	LOC728392	uncharacterized LOC728392	0.342
303774	TNRC6C	trinucleotide repeat containing adaptor 6C	0.342
315308	CSRNP2	cysteine and serine rich nuclear protein 2	0.345
680576	TET3	tet methylcytosine dioxygenase 3	0.346
315496	DPY19L1	dpy-19 like C-mannosyltransferase 1	0.347
305434	JAKMIP1	janus kinase and microtubule interacting protein 1	0.348
54260	ITPKB	inositol-trisphosphate 3-kinase B	0.349
316022	TRANK1	tetratricopeptide repeat and ankyrin repeat containing 1	0.35
364712	SOX4	SRY-box transcription factor 4	0.353
362617	AHDC1	AT-hook DNA binding motif containing 1	0.358
690085	BCL7A	BAF chromatin remodeling complex subunit BCL7A	0.361
688721	LRFN4	leucine rich repeat and fibronectin type III domain containing 4	0.361
338474	TMEM132A	transmembrane protein 132A	0.361
308404	IRF2BP1	interferon regulatory factor 2 binding protein 1	0.362
361550	GRAMD1A	GRAM domain containing 1A	0.365
103691267	LOC103691267	-	0.367
282587	CTTNBP2	cortactin binding protein 2	0.367
302920	RBFOX1	RNA binding fox-1 homolog 1	0.367
192109	POU3F3	POU class 3 homeobox 3	0.368
315135	SUN2	Sad1 and UNC84 domain containing 2	0.368
29591	TGFBR1	transforming growth factor beta receptor 1	0.369
293631	BRSK2	BR serine/threonine kinase 2	0.37
362251	Rbm39	RNA binding motif protein 39	0.372
316369	NCK2	NCK adaptor protein 2	0.373
679668	LRRTM1	leucine rich repeat transmembrane neuronal 1	0.378
498145	FAM220A	family with sequence similarity 220 member A	0.38
171548	DKK3	dickkopf WNT signaling pathway inhibitor 3	0.385
24598	NOS1	nitric oxide synthase 1	0.385
303653	CDC42EP4	CDC42 effector protein 4	0.386
310019	UTP15	UTP15 small subunit processome component	0.389
64622	ADNP	activity dependent neuroprotector homeobox	0.39
498194	MN1	MN1 proto-oncogene, transcriptional regulator	0.391
102550344	KMT2B	lysine methyltransferase 2B	0.392
362783	EML1	EMAP like 1	0.393
288731	PGAM5	PGAM family member 5, mitochondrial serine/threonine protein phosphatase	0.394
302489	HS6ST2	heparan sulfate 6-O-sulfotransferase 2	0.395
287840	UBALD2	UBA like domain containing 2	0.395
303336	WSB1	WD repeat and SOCS box containing 1	0.4
29644	PTPN5	protein tyrosine phosphatase non-receptor type 5	0.401
246258	SLC45A1	solute carrier family 45 member 1	0.402
293023	KLHL25	kelch like family member 25	0.403
360899	SERTAD4	SERTA domain containing 4	0.403
288499	SLC29A4	solute carrier family 29 member 4	0.403
298506	MYCL	MYCL proto-oncogene, bHLH transcription factor	0.405
365841	SLC25A44	solute carrier family 25 member 44	0.413
363153	ARPP21	cAMP regulated phosphoprotein 21	0.415
361980	KHDC4	KH domain containing 4, pre-mRNA splicing factor	0.415
116545	POU6F1	POU class 6 homeobox 1	0.415
679949	UBE2QL1	ubiquitin conjugating enzyme E2 Q family like 1	0.417
59268	IP6K2	inositol hexakisphosphate kinase 2	0.418
25587	ID2	inhibitor of DNA binding 2	0.421
311183	FNBP4	formin binding protein 4	0.422
308821	RAB30	RAB30, member RAS oncogene family	0.422
29362	TEF	TEF transcription factor, PAR bZIP family member	0.424
64619	ZBTB18	zinc finger and BTB domain containing 18	0.425
114203	SH2B2	SH2B adaptor protein 2	0.426
89787	LRP3	LDL receptor related protein 3	0.432
313053	YTHDF2	YTH N6-methyladenosine RNA binding protein F2	0.433
501039	SLC25A36	solute carrier family 25 member 36	0.435
50719	SLC7A5	solute carrier family 7 member 5	0.435
24370	FOXG1	forkhead box G1	0.436
54297	RGS8	regulator of G protein signaling 8	0.438
100362819	AUTS2	activator of transcription and developmental regulator AUTS2	0.44
25565	TLE4	TLE family member 4, transcriptional corepressor	0.441
29194	CHKA	choline kinase alpha	0.447
84424	TLE3	TLE family member 3, transcriptional corepressor	0.447
81524	NFIX	nuclear factor I X	0.456
24609	ODC1	ornithine decarboxylase 1	0.458
360616	PPP1R1B	protein phosphatase 1 regulatory inhibitor subunit 1B	0.458
24338	EPHB1	EPH receptor B1	0.464
116633	AKAP8	A-kinase anchoring protein 8	0.47
498596	NRG3	neuregulin 3	0.482
684681	H1f2	H1.2 linker histone, cluster member	0.485
25121	PCSK2	proprotein convertase subtilisin/kexin type 2	0.494
299569	AKAP8L	A-kinase anchoring protein 8 like	0.496
246770	GTF2IRD1	GTF2I repeat domain containing 1	0.499
54276	NEUROD2	neuronal differentiation 2	0.504
304378	GIGYF1	GRB10 interacting GYF protein 1	0.519
296706	LHX2	LIM homeobox 2	0.529
64443	GPR88	G protein-coupled receptor 88	0.531
25510	PCP4	Purkinje cell protein 4	0.54
192110	POU3F1	POU class 3 homeobox 1	0.556
100912563	INSM1	INSM transcriptional repressor 1	0.558
60565	SYT6	synaptotagmin 6	0.56
685882	SYNDIG1L	synapse differentiation inducing 1 like	0.563
305178	Hnrnpdl	heterogeneous nuclear ribonucleoprotein D-like	0.571
308568	2410002F23Rik	RIKEN cDNA 2410002F23 gene	0.573
315711	SEMA7A	semaphorin 7A (John Milton Hagen blood group)	0.584
25369	ADORA2A	adenosine A2a receptor	0.611
316578	SLC16A14	solute carrier family 16 member 14	0.613
297480	Foxp1	forkhead box P1	0.637
316539	EPHA4	EPH receptor A4	0.668
299691	CRY1	cryptochrome circadian regulator 1	0.689
306096	DACH1	dachshund family transcription factor 1	0.731
300206	KANSL2	KAT8 regulatory NSL complex subunit 2	0.741
24706	RARB	retinoic acid receptor beta	0.806
29237	PENK	proenkephalin	0.817
108353169	LOC108353169	-	0.883
302993	SOX8	SRY-box transcription factor 8	0.901
24318	DRD2	dopamine receptor D2	0.91
100911956	Llph-ps1	LLP homolog, long-term synaptic facilitation factor, pseudogene 1	0.966
116543	EBF1	EBF transcription factor 1	1.351
299266	ASB2	ankyrin repeat and SOCS box containing 2	1.46
305501	Ikzf1	IKAROS family zinc finger 1	1.68
84596	SRM	spermidine synthase	1.741
83574	RXRG	retinoid X receptor gamma	1.991
100912228	NPY	neuropeptide Y	2.532
103693640	LOC103693640	MLV-related proviral Env polyprotein-like	6.411
100911959	USP5	ubiquitin specific peptidase 5	7.474
