# Supplementary material for: Sex-specific impacts of prenatal bisphenol A exposure on genes associated with cortical development, social behaviors, and autism in the offspring’s prefrontal cortex
Source: Biol Sex Differ. 2024 May 15;15:40. doi: 10.1186/s13293-024-00614-2 (PMC11094985; doi:10.1186/s13293-024-00614-2)
Supplement: Supplementary file 3 — Additional file 3: List of differentially expressed genes in the prefrontal cortex of male rat pups prenatally exposed to BPA. [file 13293_2024_614_MOESM3_ESM.xlsx]

## Sheet: Sheet1
Additional file 3. List of differentially expressed genes in the frontal cortex of male rat pups prenatally exposed to BPA.
ID	Symbol	Entrez Gene Name	Log2 (FC)
498109	POLR2H	RNA polymerase II, I and III subunit H	-14.638
103690090	LOC103690090	adaptor related protein complex 2 subunit beta 1	-14.024
108348080	LOC108348080	EBNA1 binding protein 2	-13.914
316632	NDUFA10	NADH:ubiquinone oxidoreductase subunit A10	-13.273
100912282	CALCOCO1	calcium binding and coiled-coil domain 1	-13.112
100910581	LOC100910581	protein phosphatase 1, regulatory subunit 35	-12.911
103694874	LOC103694874	matrix metallopeptidase 11	-12.86
103692171	MOGS	mannosyl-oligosaccharide glucosidase	-12.814
312952	BPNT2	3'(2'), 5'-bisphosphate nucleotidase 2	-12.737
102550456	LOC102550456	TSC22 domain family member 4	-12.696
103692173	WBP1	WW domain binding protein 1	-12.573
100911814	GLDC	glycine decarboxylase	-12.499
108348250	CUL7	cullin 7	-12.379
140927	SELENBP1	selenium binding protein 1	-12.346
100911453	LOC100911453	WD repeat domain 77	-12.254
103690020	RGD1565355	similar to fatty acid translocase/CD36	-11.823
29234	GALR2	galanin receptor 2	-11.669
100912262	LOC100912262	GTF2I repeat domain containing 1	-11.627
302826	FRMD7	FERM domain containing 7	-11.617
100912475	CNST	consortin, connexin sorting protein	-11.577
108348159	LOC108348159	-	-11.4278
100910616	Hmgn5/Hmgn5b	high mobility group nucleosome binding domain 5B	-11.405
305350	RGD1565119	-	-11.29
100909795	MCC	MCC regulator of WNT signaling pathway	-11.287
57809	RPL35A	ribosomal protein L35a	-11.235
103694879	LOC103694879	-	-11.021
108348106	Alkbh6	alkB homolog 6	-10.987
690131	H2AC18/H2AC19	H2A clustered histone 18	-10.86
100910978	LOC100910978	extracellular matrix protein 2	-10.731
312480	PCGF1	polycomb group ring finger 1	-10.639
102552659	ERBB2	erb-b2 receptor tyrosine kinase 2	-10.467
102550892	LOC102550892	zinc finger protein 697	-10.392
246775	TNFSF10	TNF superfamily member 10	-10.229
100910688	ATIC	5-aminoimidazole-4-carboxamide ribonucleotide formyltransferase/IMP cyclohydrolase	-10.176
156873	KCNK15	potassium two pore domain channel subfamily K member 15	-10.146
103690010	FIBCD1	fibrinogen C domain containing 1	-10.142
25259	Gp5	glycoprotein V (platelet)	-10.103
102549173	H3C1	H3 clustered histone 1	-10.103
100365810	LOC100365810/Rps17	ribosomal protein S17	-9.983
296409	CASS4	Cas scaffold protein family member 4	-9.966
499818	PPP1R1C	protein phosphatase 1 regulatory inhibitor subunit 1C	-9.966
108348162	THPO	thrombopoietin	-9.875
501668	Dmrtc1a	DMRT-like family C1a	-9.845
681288	T2	brachyury 2	-9.814
684440	TLR8	toll like receptor 8	-9.814
108348050	USP25	ubiquitin specific peptidase 25	-9.814
102550241	LOC102550241	-	-9.64746
245920	CXCL10	C-X-C motif chemokine ligand 10	-9.644
171352	CYP3A7	cytochrome P450 family 3 subfamily A member 7	-9.644
114500	GBX2	gastrulation brain homeobox 2	-9.644
366733	Gm266	predicted gene 266	-9.644
102552104	Gm29779	predicted gene, 29779	-9.644
294252	MSH5	mutS homolog 5	-9.644
360777	PILRB	paired immunoglobin like type 2 receptor beta	-9.581
24472	HSPA1A/HSPA1B	heat shock protein family A (Hsp70) member 1A	-9.472
503053	LOC503053	-	-9.45121
54232	CA3	carbonic anhydrase 3	-9.451
291159	H3C6	H3 clustered histone 6	-9.451
100359865	Hrct1	histidine rich carboxyl terminus 1	-9.451
497963	NOS2	nitric oxide synthase 2	-9.451
287366	PLD6	phospholipase D family member 6	-9.451
24898	SLC6A3	solute carrier family 6 member 3	-9.451
108348157	SPATC1L	spermatogenesis and centriole associated 1 like	-9.451
103689931	LOC103689931	heterogeneous nuclear ribonucleoprotein A/B	-6.762
300889	ANKRD34C	ankyrin repeat domain 34C	-5.524
303496	TBX21	T-box transcription factor 21	-5.109
287382	MFAP4	microfibril associated protein 4	-4.473
303692	ST6GALNAC2	ST6 N-acetylgalactosaminide alpha-2,6-sialyltransferase 2	-3.907
29203	FOXD3	forkhead box D3	-3.7
302022	LOC302022	similar to nidogen 2 protein	-3.646
25627	CMA1	chymase 1	-3.602
312689	M6PR	mannose-6-phosphate receptor, cation dependent	-3.602
24443	HDC	histidine decarboxylase	-3.585
500724	Lbhd2	LBH domain containing 2	-3.585
100362965	Snurf-ps2	SNRPN upstream open reading frame, pseudogene 2	-3.517
682147	CGAS	cyclic GMP-AMP synthase	-3.459
25483	MSX2	msh homeobox 2	-3.459
288271	MRAP	melanocortin 2 receptor accessory protein	-3.392
361086	SCEL	sciellin	-3.392
100912163	LOC100912163	AT-rich interaction domain 4B	-3.363
689959	C11orf52	chromosome 11 open reading frame 52	-3.322
691418	C15orf62	chromosome 15 open reading frame 62	-3.322
25599	CD74	CD74 molecule	-3.322
295261	TMOD4	tropomodulin 4	-3.322
313450	Rnf113a1	ring finger protein 113A1	-3.277
360900	TRAF3IP3	TRAF3 interacting protein 3	-3.273
25316	MS4A2	membrane spanning 4-domains A2	-3.17
286975	SKAP1	src kinase associated phosphoprotein 1	-3.17
252893	DNAH7	dynein axonemal heavy chain 7	-3.168
24678	PKIB	cAMP-dependent protein kinase inhibitor beta	-3.104
24203	AMY2A	amylase alpha 2A	-3.087
493909	Aox3	aldehyde oxidase 3	-3.087
54271	Tpsab1	tryptase alpha/beta 1	-3.073
304575	PLCXD1	phosphatidylinositol specific phospholipase C X domain containing 1	-3.01
362249	CPNE1	copine 1	-2.933
102555469	FIGNL2	fidgetin like 2	-2.875
100360872	Mcpt4	mast cell protease 4	-2.865
365408	MS4A15	membrane spanning 4-domains A15	-2.858
361631	CYP2R1	cytochrome P450 family 2 subfamily R member 1	-2.807
171128	GCHFR	GTP cyclohydrolase I feedback regulator	-2.807
100909697	Slc25a51	-	-2.795
54242	CPA3	carboxypeptidase A3	-2.791
300218	TUBA1C	tubulin alpha 1c	-2.787
313596	TFAP2E	transcription factor AP-2 epsilon	-2.755
691644	MYH2	myosin heavy chain 2	-2.744
29469	LBP	lipopolysaccharide binding protein	-2.7
102548076	ZNF845	zinc finger protein 845	-2.7
681300	LOC681300	similar to CXXC finger 5	-2.648
100362149	Rps20-ps10	ribosomal protein S20, pseudogene 10	-2.613
299818	LLPH	LLP homolog, long-term synaptic facilitation factor	-2.587
29413	ADRA1D	adrenoceptor alpha 1D	-2.585
498270	CCDC190	coiled-coil domain containing 190	-2.585
298784	NLRC4	NLR family CARD domain containing 4	-2.503
252942	MYH8	myosin heavy chain 8	-2.469
298069	Col15a1	collagen type XV alpha 1 chain	-2.465
360539	SLC47A1	solute carrier family 47 member 1	-2.459
100909526	AU041133	expressed sequence AU041133	-2.427
113931	PRRX2	paired related homeobox 2	-2.415
140584	WNT11	Wnt family member 11	-2.415
79251	ASPA	aspartoacylase	-2.392
366949	MAFA	MAF bZIP transcription factor A	-2.363
315866	PRSS35	serine protease 35	-2.363
103690642	LOC103690642	uncharacterized LOC103690642	-2.357
287231	9930111J21Rik1/Gm12185	RIKEN cDNA 9930111J21 gene 1	-2.322
363274	PRSS56	serine protease 56	-2.303
498356	SHISA3	shisa family member 3	-2.241
25383	APOBEC1	apolipoprotein B mRNA editing enzyme catalytic subunit 1	-2.222
266681	TMPRSS5	transmembrane serine protease 5	-2.222
311956	Wdr86	WD repeat domain 86	-2.222
24973	HLA-A	major histocompatibility complex, class I, A	-2.167
688757	TMEM200B	transmembrane protein 200B	-2.132
688283	AFMID	arylformamidase	-2.129
317181	SRPX2	sushi repeat containing protein X-linked 2	-2.1
113959	C5AR1	complement C5a receptor 1	-2.07
108348044	Rin1	Ras and Rab interactor 1	-2.036
93662	CDHR1	cadherin related family member 1	-2.011
309527	CH25H	cholesterol 25-hydroxylase	-2
25670	IL15	interleukin 15	-2
295691	FRZB	frizzled related protein	-1.97
363225	ECRG4	ECRG4 augurin precursor	-1.95
291084	NQO2	N-ribosyldihydronicotinamide:quinone reductase 2	-1.939
301000	UBA7	ubiquitin like modifier activating enzyme 7	-1.939
59299	TRDN	triadin	-1.926
102547059	Zfp568	zinc finger protein 568	-1.913
252916	RAB38	RAB38, member RAS oncogene family	-1.907
297757	SBSPON	somatomedin B and thrombospondin type 1 domain containing	-1.893
315979	COL6A6	collagen type VI alpha 6 chain	-1.888
501506	ZBTB33	zinc finger and BTB domain containing 33	-1.885
170840	SLC40A1	solute carrier family 40 member 1	-1.867
289104	PRG4	proteoglycan 4	-1.831
300691	NNMT	nicotinamide N-methyltransferase	-1.823
311387	Slc24a5	solute carrier family 24 member 5	-1.821
24808	TACR3	tachykinin receptor 3	-1.807
100912604	LOC100912604	spermidine synthase	-1.788
394266	GJB2	gap junction protein beta 2	-1.778
54349	AOX1	aldehyde oxidase 1	-1.766
360483	C16orf90	chromosome 16 open reading frame 90	-1.766
100912068	HIC1	HIC ZBTB transcriptional repressor 1	-1.761
500337	CLEC1A	C-type lectin domain family 1 member A	-1.759
365900	ALX3	ALX homeobox 3	-1.745
24172	ADH1C	alcohol dehydrogenase 1C (class I), gamma polypeptide	-1.737
361149	ANKRD37	ankyrin repeat domain 37	-1.737
300236	SMAGP	small cell adhesion glycoprotein	-1.737
25085	TH	tyrosine hydroxylase	-1.737
108348085	LOC108348085	beta-1,4-glucuronyltransferase 1	-1.735
113892	Nat8f3 (includes others)	N-acetyltransferase 8 (GCN5-related) family member 3	-1.716
298189	BNC2	basonuclin 2	-1.706
499943	SPATA25	spermatogenesis associated 25	-1.704
302811	ELF4	E74 like ETS transcription factor 4	-1.7
25094	MITF	melanocyte inducing transcription factor	-1.7
688394	MAB21L1	mab-21 like 1	-1.688
117517	C7	complement C7	-1.678
89818	VAMP5	vesicle associated membrane protein 5	-1.678
296972	Akr1b10	aldo-keto reductase family 1, member B10 (aldose reductase)	-1.674
25352	SOD3	superoxide dismutase 3	-1.671
24483	IGF2	insulin like growth factor 2	-1.668
25333	MGP	matrix Gla protein	-1.667
307404	ARSI	arylsulfatase family member I	-1.663
293997	KAZALD1	Kazal type serine peptidase inhibitor domain 1	-1.663
690195	PRIMA1	proline rich membrane anchor 1	-1.663
678743	TLL1	tolloid like 1	-1.663
58971	FXYD1	FXYD domain containing ion transport regulator 1	-1.657
108348061	Gsta1	glutathione S-transferase alpha 1	-1.655
293056	CPEB1	cytoplasmic polyadenylation element binding protein 1	-1.644
103689986	LOC103689986	Yip1 interacting factor homolog B, membrane trafficking protein	-1.639
24952	Gcg	glucagon	-1.637
500707	TC2N	tandem C2 domains, nuclear	-1.628
305987	DOCK5	dedicator of cytokinesis 5	-1.621
25353	SPP1	secreted phosphoprotein 1	-1.619
25264	NMBR	neuromedin B receptor	-1.613
100911109	LOC100911109	sperm associated antigen 4	-1.603
100909622	ZNF442	zinc finger protein 442	-1.593
108348326	PEX12	peroxisomal biogenesis factor 12	-1.588
294806	C1QTNF3	C1q and TNF related 3	-1.585
299338	EXOC3L4	exocyst complex component 3 like 4	-1.585
300913	IL1RAPL2	interleukin 1 receptor accessory protein like 2	-1.585
94339	MMP23B	matrix metallopeptidase 23B	-1.585
108348045	Tmem151a	transmembrane protein 151A	-1.585
101241893	TRIM6-TRIM34	TRIM6-TRIM34 readthrough	-1.585
103689936	Wbp11l1	WW domain binding protein 11	-1.583
367313	COL6A3	collagen type VI alpha 3 chain	-1.572
308995	ITGAL	integrin subunit alpha L	-1.558
24603	NPR1	natriuretic peptide receptor 1	-1.535
499847	PRRG4	proline rich and Gla domain 4	-1.531
64507	FMOD	fibromodulin	-1.529
266762	MRGPRF	MAS related GPR family member F	-1.525
60669	CMKLR1	chemerin chemokine-like receptor 1	-1.524
103692166	WDR54	WD repeat domain 54	-1.516
84400	PRELP	proline and arginine rich end leucine rich repeat protein	-1.511
679805	MEI4	meiotic double-stranded break formation protein 4	-1.509
58949	PTAFR	platelet activating factor receptor	-1.507
310969	IFI44	interferon induced protein 44	-1.503
24596	NGFR	nerve growth factor receptor	-1.501
25101	CHRNA3	cholinergic receptor nicotinic alpha 3 subunit	-1.497
406226	KRT77	keratin 77	-1.495
315870	TBX18	T-box transcription factor 18	-1.489
305604	EFEMP1	EGF containing fibulin extracellular matrix protein 1	-1.488
315578	JHY	junctional cadherin complex regulator	-1.485
298936	SNTG2	syntrophin gamma 2	-1.485
316526	WNT6	Wnt family member 6	-1.465
29719	KCNJ16	potassium inwardly rectifying channel subfamily J member 16	-1.459
499583	NAALADL2	N-acetylated alpha-linked acidic dipeptidase like 2	-1.459
290214	CMTM5	CKLF like MARVEL transmembrane domain containing 5	-1.455
685448	Pcp4l1	Purkinje cell protein 4-like 1	-1.453
362171	PRR5L	proline rich 5 like	-1.441
117253	DNAH11	dynein axonemal heavy chain 11	-1.439
293186	LYVE1	lymphatic vessel endothelial hyaluronan receptor 1	-1.42
24482	IGF1	insulin like growth factor 1	-1.417
501854	RAB7B	RAB7B, member RAS oncogene family	-1.415
106146145	Baiap3	BAI1-associated protein 3	-1.412
170698	Slco1a4	solute carrier organic anion transporter family, member 1a4	-1.41
24783	SLC9A2	solute carrier family 9 member A2	-1.406
24182	AGTR2	angiotensin II receptor type 2	-1.404
294809	ADAMTS12	ADAM metallopeptidase with thrombospondin type 1 motif 12	-1.395
84588	CLDN11	claudin 11	-1.388
298590	KLHDC7A	kelch domain containing 7A	-1.385
308232	Zfp54	zinc finger protein 54	-1.379
84352	COL1A2	collagen type I alpha 2 chain	-1.361
303786	AIFM3	apoptosis inducing factor mitochondria associated 3	-1.36
29153	CAPN1	calpain 1	-1.355
498951	IL34	interleukin 34	-1.355
305494	AEBP1	AE binding protein 1	-1.353
691478	CPNE6	copine 6	-1.353
103689951	LOC103689951	PTPRF interacting protein alpha 1	-1.351
171163	SLC6A13	solute carrier family 6 member 13	-1.347
291964	Fhod1	formin homology 2 domain containing 1	-1.344
303542	GHDC	GH3 domain containing	-1.338
81527	NRP2	neuropilin 2	-1.333
684871	TCIM	transcriptional and immune response regulator	-1.33
84008	CNTNAP1	contactin associated protein 1	-1.322
295445	DKK2	dickkopf WNT signaling pathway inhibitor 2	-1.322
100911186	ECHS1	enoyl-CoA hydratase, short chain 1	-1.322
308099	FNDC1	fibronectin type III domain containing 1	-1.322
29268	TPSAB1/TPSB2	tryptase alpha/beta 1	-1.322
314800	ACSS3	acyl-CoA synthetase short chain family member 3	-1.317
81682	LUM	lumican	-1.315
29393	COL1A1	collagen type I alpha 1 chain	-1.307
100909836	LOC100909836	glutamyl-tRNA amidotransferase subunit C	-1.301
81639	ALOX15	arachidonate 15-lipoxygenase	-1.299
361875	Atp6ap1l	ATPase, H+ transporting, lysosomal accessory protein 1-like	-1.297
316638	SNED1	sushi, nidogen and EGF like domains 1	-1.296
317380	PRICKLE3	prickle planar cell polarity protein 3	-1.295
303113	JADE2	jade family PHD finger 2	-1.29
287805	GPRC5C	G protein-coupled receptor class C group 5 member C	-1.284
103690050	LOC103690050	-	-1.2816
24179	AGT	angiotensinogen	-1.28
498638	MSR1	macrophage scavenger receptor 1	-1.28
691447	PPP1R3E	protein phosphatase 1 regulatory subunit 3E	-1.28
100361292	SPATA31F1	SPATA31 subfamily F member 1	-1.278
29158	FBLN5	fibulin 5	-1.276
316052	EOMES	eomesodermin	-1.275
29689	GABRD	gamma-aminobutyric acid type A receptor subunit delta	-1.273
246774	GIMAP1-GIMAP5	GIMAP1-GIMAP5 readthrough	-1.273
362035	NDST4	N-deacetylase and N-sulfotransferase 4	-1.272
287631	WFIKKN2	WAP, follistatin/kazal, immunoglobulin, kunitz and netrin domain containing 2	-1.271
679990	PGM5	phosphoglucomutase 5	-1.269
361289	COLEC12	collectin subfamily member 12	-1.264
25314	EMP1	epithelial membrane protein 1	-1.262
316130	PLIN3	perilipin 3	-1.259
293135	LRRC32	leucine rich repeat containing 32	-1.258
300983	ABHD14B	abhydrolase domain containing 14B	-1.256
499856	FIBIN	fin bud initiation factor homolog	-1.254
114553	NCF1	neutrophil cytosolic factor 1	-1.249
295629	CD302	CD302 molecule	-1.248
58952	CPQ	carboxypeptidase Q	-1.245
117059	CALB2	calbindin 2	-1.243
25683	COL12A1	collagen type XII alpha 1 chain	-1.238
362336	FAM180A	family with sequence similarity 180 member A	-1.236
298878	OSR1	odd-skipped related transcription factor 1	-1.235
116744	LPAR1	lysophosphatidic acid receptor 1	-1.234
366474	COL16A1	collagen type XVI alpha 1 chain	-1.231
314322	FOS	Fos proto-oncogene, AP-1 transcription factor subunit	-1.231
81526	CCN3	cellular communication network factor 3	-1.217
300438	LDLR	low density lipoprotein receptor	-1.215
170897	SPHK1	sphingosine kinase 1	-1.215
300799	Dapk2	death-associated protein kinase 2	-1.212
688618	GXYLT2	glucoside xylosyltransferase 2	-1.212
64466	CITED1	Cbp/p300 interacting transactivator with Glu/Asp rich carboxy-terminal domain 1	-1.202
83717	Omd	osteomodulin	-1.202
29139	DCN	decorin	-1.201
29509	SLC22A6	solute carrier family 22 member 6	-1.198
100911519	PIDD1	p53-induced death domain protein 1	-1.195
29131	CARTPT	CART prepropeptide	-1.194
688699	PRDM12	PR/SET domain 12	-1.193
361619	HBB	hemoglobin subunit beta	-1.192
94341	KCNJ13	potassium inwardly rectifying channel subfamily J member 13	-1.188
289048	LHX9	LIM homeobox 9	-1.186
307305	PRDM6	PR/SET domain 6	-1.182
25689	HTR5A	5-hydroxytryptamine receptor 5A	-1.181
499330	NMRK1	nicotinamide riboside kinase 1	-1.181
64387	CCDC80	coiled-coil domain containing 80	-1.18
313592	COL8A2	collagen type VIII alpha 2 chain	-1.178
64846	SLC13A3	solute carrier family 13 member 3	-1.177
60327	F13A1	coagulation factor XIII A chain	-1.174
361549	LGI4	leucine rich repeat LGI family member 4	-1.172
29331	HAPLN1	hyaluronan and proteoglycan link protein 1	-1.17
498185	SLC8B1	solute carrier family 8 member B1	-1.17
365212	MICB	MHC class I polypeptide-related sequence B	-1.16
298300	TTC22	tetratricopeptide repeat domain 22	-1.155
308899	IRAG1	inositol 1,4,5-triphosphate receptor associated 1	-1.152
360611	COPZ2	COPI coat complex subunit zeta 2	-1.149
25236	GPC3	glypican 3	-1.148
492821	Pmaip1	phorbol-12-myristate-13-acetate-induced protein 1	-1.147
100911216	LOC100911216	-	-1.14529
362735	Coch	cochlin	-1.134
499431	COL13A1	collagen type XIII alpha 1 chain	-1.134
315882	Zic4	Zic family member 4	-1.134
100912618	UBE2V1	ubiquitin conjugating enzyme E2 V1	-1.132
498072	Hmgb2 (includes others)	high mobility group box 2	-1.131
362280	TFAP2C	transcription factor AP-2 gamma	-1.13
501097	MDFI	MyoD family inhibitor	-1.122
361348	MRO	maestro	-1.122
103689932	NEWGENE_621351	collagen type I alpha 2 chain	-1.121
501619	Armcx1	armadillo repeat containing, X-linked 1	-1.117
25464	ICAM1	intercellular adhesion molecule 1	-1.115
81710	MSX1	msh homeobox 1	-1.115
24701	PYGM	glycogen phosphorylase, muscle associated	-1.115
84403	GJB6	gap junction protein beta 6	-1.109
100911766	LOC100911766	tetraspanin 4	-1.108
362769	DGLUCY	D-glutamate cyclase	-1.105
309381	PYROXD2	pyridine nucleotide-disulphide oxidoreductase domain 2	-1.104
686539	ISLR	immunoglobulin superfamily containing leucine rich repeat	-1.102
688518	PABPC5	poly(A) binding protein cytoplasmic 5	-1.1
305691	ZNF385D	zinc finger protein 385D	-1.096
81505	EMP3	epithelial membrane protein 3	-1.092
25665	SCN5A	sodium voltage-gated channel alpha subunit 5	-1.091
24323	EDN1	endothelin 1	-1.087
24451	HMOX1	heme oxygenase 1	-1.084
25181	BGN	biglycan	-1.082
307248	PSTPIP2	proline-serine-threonine phosphatase interacting protein 2	-1.078
304581	TMEM119	transmembrane protein 119	-1.078
497009	NAAA	N-acylethanolamine acid amidase	-1.074
301039	SUSD5	sushi domain containing 5	-1.074
315795	CGNL1	cingulin like 1	-1.072
295382	NTNG1	netrin G1	-1.072
294235	IER3	immediate early response 3	-1.07
25566	TMOD1	tropomodulin 1	-1.07
100359498	LOC100359498	ribosomal protein L35a	-1.068
29533	PXMP2	peroxisomal membrane protein 2	-1.067
301284	Tfap2d	transcription factor AP-2 delta	-1.066
108348047	LOC108348047	Fc gamma receptor IIa	-1.065
364754	FZD8	frizzled class receptor 8	-1.061
100360015	CA10	carbonic anhydrase 10	-1.06
315973	ACAD11	acyl-CoA dehydrogenase family member 11	-1.057
94272	CLIC5	chloride intracellular channel 5	-1.057
156826	EYA2	EYA transcriptional coactivator and phosphatase 2	-1.057
54323	ARC	activity regulated cytoskeleton associated protein	-1.049
298185	FREM1	FRAS1 related extracellular matrix 1	-1.049
170921	ITGA2	integrin subunit alpha 2	-1.049
114118	GNG4	G protein subunit gamma 4	-1.048
100910047	GFY	golgi associated olfactory signaling regulator	-1.047
100364350	NWD1	NACHT and WD repeat domain containing 1	-1.045
361824	CHCHD10	coiled-coil-helix-coiled-coil-helix domain containing 10	-1.044
29686	SCN1B	sodium voltage-gated channel beta subunit 1	-1.044
685612	COL26A1	collagen type XXVI alpha 1 chain	-1.041
685357	BAIAP2L2	BAR/IMD domain containing adaptor protein 2 like 2	-1.04
24225	BDNF	brain derived neurotrophic factor	-1.04
85272	BMP7	bone morphogenetic protein 7	-1.038
25654	COL11A1	collagen type XI alpha 1 chain	-1.038
25526	PTGDS	prostaglandin D2 synthase	-1.038
85251	COL18A1	collagen type XVIII alpha 1 chain	-1.037
295669	CYBRD1	cytochrome b reductase 1	-1.037
56646	LGALS1	galectin 1	-1.037
108348115	Rps19	ribosomal protein S19	-1.037
311051	CCDC148	coiled-coil domain containing 148	-1.034
288750	TMEM132D	transmembrane protein 132D	-1.03
365871	CIART	circadian associated repressor of transcription	-1.029
56083	TGM2	transglutaminase 2	-1.028
171100	ANGPTL2	angiopoietin like 2	-1.025
79124	ANXA4	annexin A4	-1.023
294091	IFIT2	interferon induced protein with tetratricopeptide repeats 2	-1.022
291015	OGN	osteoglycin	-1.022
292401	SMOC2	SPARC related modular calcium binding 2	-1.021
361006	CFAP70	cilia and flagella associated protein 70	-1.02
500046	CPED1	cadherin like and PC-esterase domain containing 1	-1.018
308703	LRRK1	leucine rich repeat kinase 1	-1.018
294789	RANBP3L	RAN binding protein 3 like	-1.016
364706	FOXC1	forkhead box C1	-1.013
100359687	LOC100359687	mitochondrial ribosomal protein L1	-1.013
24246	CAMK2D	calcium/calmodulin dependent protein kinase II delta	-1.007
64199	GNG11	G protein subunit gamma 11	-1.006
100126191	RAB1B	RAB1B, member RAS oncogene family	-1.004
315824	BMP5	bone morphogenetic protein 5	-1
499947	CBLN4	cerebellin 4 precursor	-1
685202	EFCC1	EF-hand and coiled-coil domain containing 1	-1
291975	ENKD1	enkurin domain containing 1	-1
25724	ITGB4	integrin subunit beta 4	-1
100911402	LOC100911402	cell cycle exit and neuronal differentiation 1	-1
300807	RORA	RAR related orphan receptor A	-1
310392	SLC7A11	solute carrier family 7 member 11	-1
689914	TRABD2B	TraB domain containing 2B	-1
499994	ZNF804B	zinc finger protein 804B	-1
100911130	Timm17b	translocase of inner mitochondrial membrane 17b	-0.993
84032	COL3A1	collagen type III alpha 1 chain	-0.992
294273	RT1-DMb	RT1 class II, locus DMb	-0.992
29175	CTSK	cathepsin K	-0.988
287788	ABCA9	ATP binding cassette subfamily A member 9	-0.985
312492	DYSF	dysferlin	-0.985
311862	LAMC3	laminin subunit gamma 3	-0.984
25059	HK2	hexokinase 2	-0.98
366957	RAC2	Rac family small GTPase 2	-0.978
246074	SCD	stearoyl-CoA desaturase	-0.978
83585	GDA	guanine deaminase	-0.977
290553	MUSTN1	musculoskeletal, embryonic nuclear protein 1	-0.973
64027	BSPRY	B-box and SPRY domain containing	-0.972
84573	OTOF	otoferlin	-0.972
360847	UBE2T	ubiquitin conjugating enzyme E2 T	-0.971
500040	TES	testin LIM domain protein	-0.968
103690158	L3mbtl4	L3MBTL histone methyl-lysine binding protein 4	-0.967
293949	HOGA1	4-hydroxy-2-oxoglutarate aldolase 1	-0.965
305960	XKR6	XK related 6	-0.965
100363275	ADGRA2	adhesion G protein-coupled receptor A2	-0.964
116676	ALDH1A2	aldehyde dehydrogenase 1 family member A2	-0.964
499800	LY75	lymphocyte antigen 75	-0.964
81633	ACTA2	actin alpha 2, smooth muscle	-0.959
100911660	LOC100911660	helicase, lymphoid specific	-0.959
679572	ROMO1	reactive oxygen species modulator 1	-0.959
363115	SLC9A9	solute carrier family 9 member A9	-0.958
24390	B4GALT1	beta-1,4-galactosyltransferase 1	-0.956
685963	Rpl38 (includes others)	ribosomal protein L38	-0.954
679845	SHC4	SHC adaptor protein 4	-0.953
246060	Cdkn1c	cyclin-dependent kinase inhibitor 1C (P57)	-0.952
24251	CD53	CD53 molecule	-0.951
117278	EBP	EBP cholestenol delta-isomerase	-0.951
378794	TRMT11	tRNA methyltransferase 11 homolog	-0.948
79128	DAB2	DAB adaptor protein 2	-0.946
60590	GRM8	glutamate metabotropic receptor 8	-0.945
297971	SMIM8	small integral membrane protein 8	-0.943
361095	ZIC5	Zic family member 5	-0.943
362550	ROR1	receptor tyrosine kinase like orphan receptor 1	-0.942
171356	FOXC2	forkhead box C2	-0.939
29503	SLC22A2	solute carrier family 22 member 2	-0.939
100363145	STAB1	stabilin 1	-0.938
291699	STARD4	StAR related lipid transfer domain containing 4	-0.938
309871	PRDM1	PR/SET domain 1	-0.936
306376	SH2D4A	SH2 domain containing 4A	-0.936
24414	GRM1	glutamate metabotropic receptor 1	-0.933
367146	GK5	glycerol kinase 5	-0.932
311252	PAMR1	peptidase domain containing associated with muscle regeneration 1	-0.931
140726	CACNG5	calcium voltage-gated channel auxiliary subunit gamma 5	-0.93
302562	PLP2	proteolipid protein 2	-0.928
24268	CP	ceruloplasmin	-0.926
29625	CRHBP	corticotropin releasing hormone binding protein	-0.926
291403	PTGR3	prostaglandin reductase 3	-0.926
266670	RIOX2	ribosomal oxygenase 2	-0.926
191574	Akr1c14	aldo-keto reductase family 1, member C14	-0.918
102548459	LOC102548459	wiskott-Aldrich syndrome protein family member 1-like	-0.918
498011	MRC2	mannose receptor C type 2	-0.918
81641	ANPEP	alanyl aminopeptidase, membrane	-0.916
113910	PRND	prion like protein doppel	-0.914
363522	DNASE1L1	deoxyribonuclease 1 like 1	-0.913
317494	NHS	NHS actin remodeling regulator	-0.913
295703	SERPING1	serpin family G member 1	-0.913
445415	S100A11	S100 calcium binding protein A11	-0.911
155430	HEY2	hes related family bHLH transcription factor with YRPW motif 2	-0.908
309452	NFKB2	nuclear factor kappa B subunit 2	-0.907
497856	RMI2	RecQ mediated genome instability 2	-0.907
108348127	CRTAP	cartilage associated protein	-0.906
361096	ZIC2	Zic family member 2	-0.906
291327	MRC1	mannose receptor C-type 1	-0.903
500364	SSPN	sarcospan	-0.901
292060	IRF8	interferon regulatory factor 8	-0.9
304323	MRM2	mitochondrial rRNA methyltransferase 2	-0.9
108348067	LOC108348067	-	-0.899412
100911932	CD248	CD248 molecule	-0.899
155012	CFH	complement factor H	-0.899
307217	TSHZ1	teashirt zinc finger homeobox 1	-0.899
308954	PDZD9	PDZ domain containing 9	-0.898
29610	TGFBR3	transforming growth factor beta receptor 3	-0.896
114851	CDKN1A	cyclin dependent kinase inhibitor 1A	-0.895
498166	GAL3ST4	galactose-3-O-sulfotransferase 4	-0.893
25211	LYZ	lysozyme	-0.89
25679	ITPR3	inositol 1,4,5-trisphosphate receptor type 3	-0.888
303905	PARP9	poly(ADP-ribose) polymerase family member 9	-0.886
108348057	Phldb2	pleckstrin homology like domain family B member 2	-0.885
317235	ZDHHC15	zinc finger DHHC-type palmitoyltransferase 15	-0.885
191572	AHNAK	AHNAK nucleoprotein	-0.884
24688	PRPH	peripherin	-0.881
287526	SERPINF1	serpin family F member 1	-0.88
690374	TRIM47	tripartite motif containing 47	-0.879
301295	EFHC1	EF-hand domain containing 1	-0.878
116638	SLC17A7	solute carrier family 17 member 7	-0.878
296091	PLA2G4E	phospholipase A2 group IVE	-0.876
29335	OPRK1	opioid receptor kappa 1	-0.874
25235	GHR	growth hormone receptor	-0.873
361122	ANKLE1	ankyrin repeat and LEM domain containing 1	-0.87
100302373	CTXN2	cortexin 2	-0.87
100911685	GSPT1	G1 to S phase transition 1	-0.87
300441	TMEM205	transmembrane protein 205	-0.87
64681	MVP	major vault protein	-0.867
317508	MAP7D2	MAP7 domain containing 2	-0.864
361221	NOL8	nucleolar protein 8	-0.864
293823	PRUNE2	prune homolog 2 with BCH domain	-0.861
307212	CNDP1	carnosine dipeptidase 1	-0.859
361487	Zfp52	zinc finger protein 52	-0.859
305156	ARHGAP24	Rho GTPase activating protein 24	-0.858
100912012	CLEC3B	C-type lectin domain family 3 member B	-0.858
266761	CYP4V2	cytochrome P450 family 4 subfamily V member 2	-0.858
291961	EXOC3L1	exocyst complex component 3 like 1	-0.858
499702	SYNPO2	synaptopodin 2	-0.858
679640	CNTLN	centlein	-0.857
684122	ASAP3	ArfGAP with SH3 domain, ankyrin repeat and PH domain 3	-0.856
362366	FKBP14	FKBP prolyl isomerase 14	-0.856
300866	LCA5	lebercilin LCA5	-0.854
685899	SVEP1	sushi, von Willebrand factor type A, EGF and pentraxin domain containing 1	-0.851
500420	Tstd3	thiosulfate sulfurtransferase (rhodanese)-like domain containing 3	-0.85
171547	CRISPLD2	cysteine rich secretory protein LCCL domain containing 2	-0.848
66012	GUCY1A2	guanylate cyclase 1 soluble subunit alpha 2	-0.848
295528	ERICH3	glutamate rich 3	-0.845
313521	HPDL	4-hydroxyphenylpyruvate dioxygenase like	-0.845
444983	APOLD1	apolipoprotein L domain containing 1	-0.844
85490	COL5A1	collagen type V alpha 1 chain	-0.844
295315	Tbx15	T-box transcription factor 15	-0.843
293947	ARHGAP18	Rho GTPase activating protein 18	-0.842
286937	PEX5L	peroxisomal biogenesis factor 5 like	-0.84
366489	SH2D5	SH2 domain containing 5	-0.84
292876	JOSD2	Josephin domain containing 2	-0.837
302248	NID2	nidogen 2	-0.837
304020	FILIP1L	filamin A interacting protein 1 like	-0.834
310358	PLCXD3	phosphatidylinositol specific phospholipase C X domain containing 3	-0.832
29569	PCOLCE	procollagen C-endopeptidase enhancer	-0.831
498795	CCDC3	coiled-coil domain containing 3	-0.828
363464	PIGA	phosphatidylinositol glycan anchor biosynthesis class A	-0.827
114709	IFITM2	interferon induced transmembrane protein 2	-0.824
114200	P3H1	prolyl 3-hydroxylase 1	-0.824
66030	SYNPR	synaptoporin	-0.824
361568	RRAS	RAS related	-0.823
299499	SP8	Sp8 transcription factor	-0.821
298845	EMILIN1	elastin microfibril interfacer 1	-0.819
314543	GULP1	GULP PTB domain containing engulfment adaptor 1	-0.818
297073	RARRES2	retinoic acid receptor responder 2	-0.818
311361	WDR76	WD repeat domain 76	-0.818
303701	C1QTNF1	C1q and TNF related 1	-0.817
287776	CEP112	centrosomal protein 112	-0.816
308028	SLC2A12	solute carrier family 2 member 12	-0.816
363974	NCKAP5	NCK associated protein 5	-0.814
288031	FAM43A	family with sequence similarity 43 member A	-0.812
24387	GFAP	glial fibrillary acidic protein	-0.811
503568	SLC13A4	solute carrier family 13 member 4	-0.809
685781	DDR2	discoidin domain receptor tyrosine kinase 2	-0.807
361673	IFITM3	interferon induced transmembrane protein 3	-0.807
363112	MRAP2	melanocortin 2 receptor accessory protein 2	-0.807
365038	SAMD5	sterile alpha motif domain containing 5	-0.807
361066	C8orf58	chromosome 8 open reading frame 58	-0.804
29558	FCGRT	Fc gamma receptor and transporter	-0.803
684028	CRYGA	crystallin gamma A	-0.802
116717	TRIP10	thyroid hormone receptor interactor 10	-0.798
360894	C1orf115	chromosome 1 open reading frame 115	-0.797
25426	CYP1B1	cytochrome P450 family 1 subfamily B member 1	-0.796
84550	SLC24A2	solute carrier family 24 member 2	-0.796
294679	ANKRA2	ankyrin repeat family A member 2	-0.794
316531	TUBA4A	tubulin alpha 4a	-0.791
117088	ADARB2	adenosine deaminase RNA specific B2 (inactive)	-0.79
117251	DNAH9	dynein axonemal heavy chain 9	-0.79
290027	PARP2	poly(ADP-ribose) polymerase 2	-0.79
171402	ELOVL6	ELOVL fatty acid elongase 6	-0.787
363915	TMEM132C	transmembrane protein 132C	-0.787
64519	ENTPD1	ectonucleoside triphosphate diphosphohydrolase 1	-0.786
100912590	LOC100912590	GTP binding protein 6 (putative)	-0.784
296313	MYL9	myosin light chain 9	-0.784
500540	SLFNL1	schlafen like 1	-0.784
303443	STXBP4	syntaxin binding protein 4	-0.784
299196	ABCD4	ATP binding cassette subfamily D member 4	-0.782
502715	LRRC17	leucine rich repeat containing 17	-0.78
314148	CLEC14A	C-type lectin domain containing 14A	-0.779
24465	HPRT1	hypoxanthine phosphoribosyltransferase 1	-0.779
312705	C1R	complement C1r	-0.777
353255	NADSYN1	NAD synthetase 1	-0.776
266998	SLC13A5	solute carrier family 13 member 5	-0.776
100910996	1500009L16Rik	RIKEN cDNA 1500009L16 gene	-0.774
361710	SIPA1	signal-induced proliferation-associated 1	-0.774
366251	SLC2A10	solute carrier family 2 member 10	-0.774
64194	INSIG1	insulin induced gene 1	-0.771
314380	TDP1	tyrosyl-DNA phosphodiesterase 1	-0.771
24212	ATP1A2	ATPase Na+/K+ transporting subunit alpha 2	-0.77
117240	HEPH	hephaestin	-0.768
361414	VAT1L	vesicle amine transport 1 like	-0.765
289502	CCDC158	coiled-coil domain containing 158	-0.764
362343	PARP12	poly(ADP-ribose) polymerase family member 12	-0.764
363767	Abi3bp	ABI family member 3 binding protein	-0.763
308291	PHACTR2	phosphatase and actin regulator 2	-0.762
689172	TMEM25	transmembrane protein 25	-0.762
360509	DOCK2	dedicator of cytokinesis 2	-0.761
64017	ENPEP	glutamyl aminopeptidase	-0.76
288783	ORMDL2	ORMDL sphingolipid biosynthesis regulator 2	-0.76
301131	TNFAIP8L1	TNF alpha induced protein 8 like 1	-0.76
501095	RFTN1	raftlin, lipid raft linker 1	-0.759
363142	SEMA3B	semaphorin 3B	-0.759
108348056	Wdr62	WD repeat domain 62	-0.753
287450	SLC16A11	solute carrier family 16 member 11	-0.751
294770	CARD6	caspase recruitment domain family member 6	-0.75
100911970	MIPOL1	mirror-image polydactyly 1	-0.749
291463	PPIC	peptidylprolyl isomerase C	-0.749
81778	S100A10	S100 calcium binding protein A10	-0.748
100360449	LOC100360449	ribosomal protein L9	-0.746
85255	HACL1	2-hydroxyacyl-CoA lyase 1	-0.745
360548	TNFSF12	TNF superfamily member 12	-0.744
81756	RAB13	RAB13, member RAS oncogene family	-0.742
362021	GPSM2	G protein signaling modulator 2	-0.741
60564	SYT9	synaptotagmin 9	-0.741
25644	BMP6	bone morphogenetic protein 6	-0.74
25403	CAST	calpastatin	-0.74
24780	SLC4A2	solute carrier family 4 member 2	-0.74
361617	ARAP1	ArfGAP with RhoGAP domain, ankyrin repeat and PH domain 1	-0.737
293566	CPXM2	carboxypeptidase X, M14 family member 2	-0.737
498564	ITGBL1	integrin subunit beta like 1	-0.737
290356	PHYHIP	phytanoyl-CoA 2-hydroxylase interacting protein	-0.737
84018	SYNJ2	synaptojanin 2	-0.737
363457	Col4a5	collagen type IV alpha 5 chain	-0.736
292406	THBS2	thrombospondin 2	-0.734
25285	IGFBP5	insulin like growth factor binding protein 5	-0.733
314190	KLHDC1	kelch domain containing 1	-0.73
24914	LOX	lysyl oxidase	-0.729
83500	SLC22A8	solute carrier family 22 member 8	-0.729
287715	WNK4	WNK lysine deficient protein kinase 4	-0.729
315047	LAPTM4B	lysosomal protein transmembrane 4 beta	-0.728
85242	POLA2	DNA polymerase alpha 2, accessory subunit	-0.728
292058	GINS2	GINS complex subunit 2	-0.727
307901	MEAK7	MTOR associated protein, eak-7 homolog	-0.726
296708	OLFML2A	olfactomedin like 2A	-0.726
641603	Slc41a3	solute carrier family 41, member 3	-0.726
50645	RAB27A	RAB27A, member RAS oncogene family	-0.725
108348101	CLCN2	chloride voltage-gated channel 2	-0.724
100911674	LOC100911674	N-acetyltransferase domain containing 1	-0.722
361256	SVIL	supervillin	-0.72
65187	GABRQ	gamma-aminobutyric acid type A receptor subunit theta	-0.718
298267	CACHD1	cache domain containing 1	-0.717
302302	CHST7	carbohydrate sulfotransferase 7	-0.717
64533	PNPO	pyridoxamine 5'-phosphate oxidase	-0.717
293894	TPD52L3	TPD52 like 3	-0.717
290317	SOX7	SRY-box transcription factor 7	-0.716
288774	STAT2	signal transducer and activator of transcription 2	-0.716
85249	PEX11A	peroxisomal biogenesis factor 11 alpha	-0.715
103690008	LOC103690008	ATRX chromatin remodeler	-0.714
681211	MOGAT2	monoacylglycerol O-acyltransferase 2	-0.713
287949	SCARF2	scavenger receptor class F member 2	-0.713
83580	THBD	thrombomodulin	-0.713
361821	COL6A2	collagen type VI alpha 2 chain	-0.711
363458	COL4A6	collagen type IV alpha 6 chain	-0.708
84487	SLC17A6	solute carrier family 17 member 6	-0.708
29360	SELENOP	selenoprotein P	-0.706
497886	C1QTNF2	C1q and TNF related 2	-0.705
65049	MEGF6	multiple EGF like domains 6	-0.705
360711	CIP2A	cellular inhibitor of PP2A	-0.704
364901	ST8SIA5	ST8 alpha-N-acetyl-neuraminide alpha-2,8-sialyltransferase 5	-0.702
494338	TRIM25	tripartite motif containing 25	-0.702
83425	AKAP12	A-kinase anchoring protein 12	-0.701
314441	SLC25A29	solute carrier family 25 member 29	-0.701
25555	SSTR4	somatostatin receptor 4	-0.7
84484	SLC4A4	solute carrier family 4 member 4	-0.699
54227	ARPC1B	actin related protein 2/3 complex subunit 1B	-0.698
100360552	FZD7	frizzled class receptor 7	-0.698
25728	APOE	apolipoprotein E	-0.697
103693323	COL23A1	collagen type XXIII alpha 1 chain	-0.697
361377	PHKB	phosphorylase kinase regulatory subunit beta	-0.695
310540	GASK1B	golgi associated kinase 1B	-0.694
367808	Ptges3l1	prostaglandin E synthase 3-like 1	-0.693
298101	COL27A1	collagen type XXVII alpha 1 chain	-0.69
300018	LYNX1	Ly6/neurotoxin 1	-0.69
29345	SERPINH1	serpin family H member 1	-0.69
102552199	TGM7	transglutaminase 7	-0.69
100361234	BTBD19	BTB domain containing 19	-0.689
25750	MAOB	monoamine oxidase B	-0.689
100910434	CHADL	chondroadherin like	-0.688
308760	RCCD1	RCC1 domain containing 1	-0.686
296102	ELL3	elongation factor for RNA polymerase II 3	-0.684
100909537	IQCK	IQ motif containing K	-0.684
362404	SUCLG2	succinate-CoA ligase GDP-forming subunit beta	-0.683
24417	GRM4	glutamate metabotropic receptor 4	-0.68
100911757	TSHZ2	teashirt zinc finger homeobox 2	-0.679
81656	DPYD	dihydropyrimidine dehydrogenase	-0.678
100911597	Myh9	myosin, heavy chain 9	-0.678
59101	P3H4	prolyl 3-hydroxylase family member 4 (inactive)	-0.678
361238	PXDC1	PX domain containing 1	-0.678
54294	RGS5	regulator of G protein signaling 5	-0.678
297412	DUSP11	dual specificity phosphatase 11	-0.677
25476	LGALS9B	galectin 9B	-0.676
29704	PACSIN1	protein kinase C and casein kinase substrate in neurons 1	-0.676
296371	PLTP	phospholipid transfer protein	-0.676
117052	KCNJ12	potassium inwardly rectifying channel subfamily J member 12	-0.675
170913	ABCB1	ATP binding cassette subfamily B member 1	-0.673
192213	RASGRF1	Ras protein specific guanine nucleotide releasing factor 1	-0.673
294337	COL6A1	collagen type VI alpha 1 chain	-0.671
79129	CYBA	cytochrome b-245 alpha chain	-0.671
362825	HMG20B	high mobility group 20B	-0.67
296789	SEMA3E	semaphorin 3E	-0.669
315131	KDELR3	KDEL endoplasmic reticulum protein retention receptor 3	-0.667
25672	NR3C2	nuclear receptor subfamily 3 group C member 2	-0.667
25123	TAGLN	transgelin	-0.667
681355	Kctd12b	potassium channel tetramerisation domain containing 12b	-0.666
29563	Crabp2	cellular retinoic acid binding protein 2	-0.665
25423	CTSC	cathepsin C	-0.665
317253	NHSL2	NHS like 2	-0.664
306840	SIRT5	sirtuin 5	-0.664
689991	UNC80	unc-80 homolog, NALCN channel complex subunit	-0.664
362896	STAT6	signal transducer and activator of transcription 6	-0.663
89807	ANGPT1	angiopoietin 1	-0.661
83502	CDH1	cadherin 1	-0.659
116552	PLOD1	procollagen-lysine,2-oxoglutarate 5-dioxygenase 1	-0.659
116599	BLVRA	biliverdin reductase A	-0.656
686506	LYRM7	LYR motif containing 7	-0.656
29643	SV2C	synaptic vesicle glycoprotein 2C	-0.656
690136	Zfp939	zinc finger protein 939	-0.656
60434	BCL2L2	BCL2 like 2	-0.651
315346	ITGA5	integrin subunit alpha 5	-0.651
308958	CDR2	cerebellar degeneration related protein 2	-0.65
360595	RNFT1	ring finger protein, transmembrane 1	-0.65
65189	STK3	serine/threonine kinase 3	-0.65
25450	GABRB1	gamma-aminobutyric acid type A receptor subunit beta1	-0.648
288057	MYLK	myosin light chain kinase	-0.648
89786	COX17	cytochrome c oxidase copper chaperone COX17	-0.647
313385	KANK4	KN motif and ankyrin repeat domains 4	-0.646
498331	PTPN13	protein tyrosine phosphatase non-receptor type 13	-0.645
25703	RBP4	retinol binding protein 4	-0.645
500015	Samd9l1	sterile alpha motif domain containing 9 like 1	-0.645
24943	PLP1	proteolipid protein 1	-0.644
171057	ZNG1A	Zn regulated GTPase metalloprotein activator 1A	-0.644
288269	CFAP298	cilia and flagella associated protein 298	-0.643
78965	CSF1	colony stimulating factor 1	-0.643
294603	KIAA0825	KIAA0825	-0.642
81676	HNMT	histamine N-methyltransferase	-0.641
170851	MAP2K1	mitogen-activated protein kinase kinase 1	-0.641
301384	HIBCH	3-hydroxyisobutyryl-CoA hydrolase	-0.64
317553	IL1RAPL1	interleukin 1 receptor accessory protein like 1	-0.64
24837	TNNT2	troponin T2, cardiac type	-0.64
365813	TRIM59	tripartite motif containing 59	-0.64
117241	POP5	POP5 homolog, ribonuclease P/MRP subunit	-0.639
314396	Slc24a4	solute carrier family 24 member 4	-0.639
108351581	LOC108351581	-	-0.637945
290803	TEX15	testis expressed 15, meiosis and synapsis associated	-0.637
305309	SLC10A4	solute carrier family 10 member 4	-0.636
286931	UNC13C	unc-13 homolog C	-0.635
103691557	Rfxapl1	regulatory factor X associated protein	-0.633
85385	SHC1	SHC adaptor protein 1	-0.632
24424	GSTM1	glutathione S-transferase mu 1	-0.631
25056	RBP1	retinol binding protein 1	-0.631
29600	ATP2B4	ATPase plasma membrane Ca2+ transporting 4	-0.63
83613	NEFL	neurofilament light chain	-0.629
286901	BRINP3	BMP/retinoic acid inducible neural specific 3	-0.628
311151	DUSP19	dual specificity phosphatase 19	-0.628
298227	Mtap	methylthioadenosine phosphorylase	-0.628
362873	PLXNC1	plexin C1	-0.628
366894	TRHDE	thyrotropin releasing hormone degrading enzyme	-0.626
25293	AQP4	aquaporin 4	-0.625
369016	MYADM	myeloid associated differentiation marker	-0.624
364224	ACYP2	acylphosphatase 2	-0.623
84398	CD93	CD93 molecule	-0.623
50654	CTSS	cathepsin S	-0.623
365057	MAP3K5	mitogen-activated protein kinase kinase kinase 5	-0.623
305552	WDPCP	WD repeat containing planar cell polarity effector	-0.623
81733	NELL1	neural EGFL like 1	-0.621
295455	SLC39A8	solute carrier family 39 member 8	-0.62
361894	NDUFAF2	NADH:ubiquinone oxidoreductase complex assembly factor 2	-0.619
24832	THY1	Thy-1 cell surface antigen	-0.619
293829	MCEE	methylmalonyl-CoA epimerase	-0.618
287525	SMYD4	SET and MYND domain containing 4	-0.618
89804	TEK	TEK receptor tyrosine kinase	-0.618
362339	CREB3L2	cAMP responsive element binding protein 3 like 2	-0.617
29735	SLC16A7	solute carrier family 16 member 7	-0.617
361378	MAN2B1	mannosidase alpha class 2B member 1	-0.616
25124	STAT1	signal transducer and activator of transcription 1	-0.616
315732	UACA	uveal autoantigen with coiled-coil domains and ankyrin repeats	-0.616
304761	ZRANB3	zinc finger RANBP2-type containing 3	-0.615
308376	ADGRG6	adhesion G protein-coupled receptor G6	-0.614
303377	SLFN5	schlafen family member 5	-0.614
361046	PARP4	poly(ADP-ribose) polymerase family member 4	-0.613
363231	RFTN2	raftlin family member 2	-0.613
299707	WASHC3	WASH complex subunit 3	-0.613
363448	DYNLT3	dynein light chain Tctex-type 3	-0.612
103694169	Gm19366	ribosomal protein L39 pseudogene	-0.611
311764	ZNF217	zinc finger protein 217	-0.611
302671	AP1S2	adaptor related protein complex 1 subunit sigma 2	-0.61
54231	CA2	carbonic anhydrase 2	-0.61
361282	PLXDC2	plexin domain containing 2	-0.61
498366	FAM114A1	family with sequence similarity 114 member A1	-0.609
619550	GPR153	G protein-coupled receptor 153	-0.609
297783	MYBL1	MYB proto-oncogene like 1	-0.609
361068	NUDT18	nudix hydrolase 18	-0.608
313529	TMEM53	transmembrane protein 53	-0.608
100910795	LOC100910795	heterogeneous nuclear ribonucleoprotein H3	-0.607
301285	TFAP2B	transcription factor AP-2 beta	-0.606
303601	CYB561	cytochrome b561	-0.605
287419	RANGRF	RAN guanine nucleotide release factor	-0.605
308444	AXL	AXL receptor tyrosine kinase	-0.604
315191	FBLN1	fibulin 1	-0.604
293456	COG7	component of oligomeric golgi complex 7	-0.602
54248	DGKB	diacylglycerol kinase beta	-0.602
24536	LEPR	leptin receptor	-0.602
103690141	LOC103690141	coiled-coil domain containing 85A	-0.602
315664	POGLUT3	protein O-glucosyltransferase 3	-0.602
308797	CEMIP	cell migration inducing hyaluronidase 1	-0.6
681896	SLC25A18	solute carrier family 25 member 18	-0.6
312649	TSEN2	tRNA splicing endonuclease subunit 2	-0.599
29430	HAP1	huntingtin associated protein 1	-0.598
102550530	LOC102550530	-	-0.596614
29631	BET1	Bet1 golgi vesicular membrane trafficking protein	-0.596
56782	Srgn	serglycin	-0.596
245962	CD48	CD48 molecule	-0.595
365691	EGFLAM	EGF like, fibronectin type III and laminin G domains	-0.595
363595	Tcf7	transcription factor 7, T cell specific	-0.595
24765	SCG2	secretogranin II	-0.594
100910577	Zfp938	zinc finger protein 938	-0.594
289831	COMMD1	copper metabolism domain containing 1	-0.593
307618	CDH5	cadherin 5	-0.592
100361376	KANK2	KN motif and ankyrin repeat domains 2	-0.591
311478	KIF16B	kinesin family member 16B	-0.591
309499	MYOF	myoferlin	-0.589
360634	PLEKHH3	pleckstrin homology, MyTH4 and FERM domain containing H3	-0.589
499871	ZFYVE19	zinc finger FYVE-type containing 19	-0.589
312166	CADPS2	calcium dependent secretion activator 2	-0.587
299261	MOAP1	modulator of apoptosis 1	-0.587
303638	Abca8a	ATP-binding cassette, sub-family A (ABC1), member 8a	-0.585
317628	APEX2	apurinic/apyrimidinic endodeoxyribonuclease 2	-0.585
296654	GSN	gelsolin	-0.585
116967	MAGT1	magnesium transporter 1	-0.585
315999	MON1A	MON1 homolog A, secretory trafficking associated	-0.585
361800	STK19	serine/threonine kinase 19	-0.585
297411	TPRKB	TP53RK binding protein	-0.584
361571	ALDH16A1	aldehyde dehydrogenase 16 family member A1	-0.583
311462	BTBD3	BTB domain containing 3	-0.581
498515	CDH24	cadherin 24	-0.581
288204	CRYBG3	crystallin beta-gamma domain containing 3	-0.58
313200	HSDL2	hydroxysteroid dehydrogenase like 2	-0.58
361661	PSTK	phosphoseryl-tRNA kinase	-0.58
64554	SLC7A2	solute carrier family 7 member 2	-0.58
316384	CAVIN2	caveolae associated protein 2	-0.579
498233	LGR6	leucine rich repeat containing G protein-coupled receptor 6	-0.579
113918	SLC6A20	solute carrier family 6 member 20	-0.579
102555644	Zfp758	zinc finger protein 758	-0.579
287899	ADAMTS2	ADAM metallopeptidase with thrombospondin type 1 motif 2	-0.578
315912	TBC1D8B	TBC1 domain family member 8B	-0.578
689008	FBN2	fibrillin 2	-0.576
84511	SLCO1C1	solute carrier organic anion transporter family member 1C1	-0.574
316561	SPHKAP	SPHK1 interactor, AKAP domain containing	-0.574
246776	FILIP1	filamin A interacting protein 1	-0.573
311748	METAP1D	methionyl aminopeptidase type 1D, mitochondrial	-0.573
306252	NEK4	NIMA related kinase 4	-0.573
313488	RECK	reversion inducing cysteine rich protein with kazal motifs	-0.573
50561	RESP18	regulated endocrine specific protein 18	-0.573
295645	SLC4A10	solute carrier family 4 member 10	-0.573
56611	ANXA2	annexin A2	-0.572
24932	CD4	CD4 molecule	-0.572
27256	CNTN6	contactin 6	-0.572
307604	ELAC1	elaC ribonuclease Z 1	-0.571
79211	GABRG3	gamma-aminobutyric acid type A receptor subunit gamma3	-0.571
367944	Zic3	Zic family member 3	-0.571
25239	APOD	apolipoprotein D	-0.569
287710	CAVIN1	caveolae associated protein 1	-0.569
100147704	USP43	ubiquitin specific peptidase 43	-0.569
690826	LOC690826	-	-0.568512
300516	TMEM218	transmembrane protein 218	-0.568
60417	ECEL1	endothelin converting enzyme like 1	-0.566
306404	SPOCK3	SPARC (osteonectin), cwcv and kazal like domains proteoglycan 3	-0.566
29540	HSD17B7	hydroxysteroid 17-beta dehydrogenase 7	-0.565
25673	ANXA5	annexin A5	-0.564
289357	LYPLAL1	lysophospholipase like 1	-0.564
64566	WNT5A	Wnt family member 5A	-0.564
362332	FLNC	filamin C	-0.563
361308	KIF20A	kinesin family member 20A	-0.562
64618	ZIC1	Zic family member 1	-0.562
306375	CSGALNACT1	chondroitin sulfate N-acetylgalactosaminyltransferase 1	-0.561
499214	COA4	cytochrome c oxidase assembly factor 4 homolog	-0.56
24392	GJA1	gap junction protein alpha 1	-0.56
361091	UGGT2	UDP-glucose glycoprotein glucosyltransferase 2	-0.56
316258	CD2AP	CD2 associated protein	-0.559
298859	DNAJC27	DnaJ heat shock protein family (Hsp40) member C27	-0.559
100362572	MPV17L	MPV17 mitochondrial inner membrane protein like	-0.559
690945	DERA	deoxyribose-phosphate aldolase	-0.558
103692905	RIMS2	regulating synaptic membrane exocytosis 2	-0.558
302395	ABCB7	ATP binding cassette subfamily B member 7	-0.557
366468	LSM10	LSM10, U7 small nuclear RNA associated	-0.555
295324	TTF2	transcription termination factor 2	-0.555
299521	CAMKMT	calmodulin-lysine N-methyltransferase	-0.554
117100	Slc6a7	solute carrier family 6 member 7	-0.553
29436	TFPI	tissue factor pathway inhibitor	-0.553
689176	TMEM64	transmembrane protein 64	-0.553
361430	PIEZO1	piezo type mechanosensitive ion channel component 1	-0.552
108348323	LOC108348323	-	-0.551013
79125	ANXA6	annexin A6	-0.55
288010	LPP	LIM domain containing preferred translocation partner in lipoma	-0.55
293589	PAOX	polyamine oxidase	-0.549
500069	CEP41	centrosomal protein 41	-0.548
310378	NNT	nicotinamide nucleotide transhydrogenase	-0.548
24772	CXCL12	C-X-C motif chemokine ligand 12	-0.547
291352	GPR158	G protein-coupled receptor 158	-0.547
301097	VWA5A	von Willebrand factor A domain containing 5A	-0.545
25585	ID3	inhibitor of DNA binding 3	-0.544
367323	NUDT12	nudix hydrolase 12	-0.544
246311	PDP2	pyruvate dehydrogenase phosphatase catalytic subunit 2	-0.544
25615	SDC2	syndecan 2	-0.543
291649	PCDHB5	protocadherin beta 5	-0.541
316758	LAMA1	laminin subunit alpha 1	-0.54
309419	PIP5K1B	phosphatidylinositol-4-phosphate 5-kinase type 1 beta	-0.54
360627	FKBP10	FKBP prolyl isomerase 10	-0.539
117105	KCNB2	potassium voltage-gated channel subfamily B member 2	-0.539
300993	HYAL3	hyaluronidase 3	-0.538
29179	SYN2	synapsin II	-0.538
361602	ME3	malic enzyme 3	-0.537
689978	NRSN2	neurensin 2	-0.537
306792	S1PR3	sphingosine-1-phosphate receptor 3	-0.537
287606	Septin4	septin 4	-0.537
292657	SLC1A5	solute carrier family 1 member 5	-0.537
81750	PROS1	protein S	-0.536
315069	FAM135B	family with sequence similarity 135 member B	-0.535
116475	IFT172	intraflagellar transport 172	-0.535
298068	SEC61B	SEC61 translocon subunit beta	-0.535
304983	TAGLN2	transgelin 2	-0.534
498295	SMYD3	SET and MYND domain containing 3	-0.533
362818	PMEL	premelanosome protein	-0.532
310174	CDH18	cadherin 18	-0.531
289606	GABRA2	gamma-aminobutyric acid type A receptor subunit alpha2	-0.531
58844	GRB14	growth factor receptor bound protein 14	-0.531
499125	Sdhaf1	succinate dehydrogenase complex assembly factor 1	-0.531
305918	IFT88	intraflagellar transport 88	-0.53
297389	DGUOK	deoxyguanosine kinase	-0.529
24628	PDGFB	platelet derived growth factor subunit B	-0.529
314140	Prps1l3	phosphoribosyl pyrophosphate synthetase 1-like 3	-0.529
362065	WLS	Wnt ligand secretion mediator	-0.529
306238	CCDC66	coiled-coil domain containing 66	-0.528
311088	COBLL1	cordon-bleu WH2 repeat protein like 1	-0.528
362871	ELK3	ETS transcription factor ELK3	-0.528
310091	SLC38A9	solute carrier family 38 member 9	-0.528
116649	KCNJ4	potassium inwardly rectifying channel subfamily J member 4	-0.526
310550	DCHS2	dachsous cadherin-related 2	-0.525
679532	ELOVL1	ELOVL fatty acid elongase 1	-0.525
310362	Rimoc1	RAB7A interacting MON1-CCZ1 complex subunit 1	-0.525
81810	TGFBR2	transforming growth factor beta receptor 2	-0.525
83508	TIMELESS	timeless circadian regulator	-0.525
311137	ZNF385B	zinc finger protein 385B	-0.525
25661	FN1	fibronectin 1	-0.524
24553	MET	MET proto-oncogene, receptor tyrosine kinase	-0.523
294594	SPATA9	spermatogenesis associated 9	-0.523
300838	TMOD3	tropomodulin 3	-0.522
291802	Zfp882	zinc finger protein 882	-0.522
83842	CROT	carnitine O-octanoyltransferase	-0.521
361153	FAM149A	family with sequence similarity 149 member A	-0.521
500762	Tmem198b	transmembrane protein 198b	-0.521
619393	DNAJC12	DnaJ heat shock protein family (Hsp40) member C12	-0.52
102553119	METTL21A	methyltransferase 21A, HSPA lysine	-0.52
317381	CCDC22	coiled-coil domain containing 22	-0.519
498898	DOK6	docking protein 6	-0.519
298199	PLIN2	perilipin 2	-0.518
288771	RBMS2	RNA binding motif single stranded interacting protein 2	-0.518
29501	SLC12A4	solute carrier family 12 member 4	-0.518
50564	GJD2	gap junction protein delta 2	-0.517
685823	XPNPEP3	X-prolyl aminopeptidase 3	-0.517
309995	XRCC4	X-ray repair cross complementing 4	-0.517
314675	ABTB3	ankyrin repeat and BTB domain containing 3	-0.516
59326	RAPGEF3	Rap guanine nucleotide exchange factor 3	-0.516
312381	PPM1K	protein phosphatase, Mg2+/Mn2+ dependent 1K	-0.515
85267	SLC24A3	solute carrier family 24 member 3	-0.513
56766	LEPROT	leptin receptor overlapping transcript	-0.512
81805	SUOX	sulfite oxidase	-0.512
361030	TMEM260	transmembrane protein 260	-0.512
360590	Ypel2	yippee-like 2	-0.512
295305	ACP6	acid phosphatase 6, lysophosphatidic	-0.511
310764	INKA2	inka box actin regulator 2	-0.511
83497	OCLN	occludin	-0.511
680203	PCDHB14	protocadherin beta 14	-0.511
316400	PGAP1	post-GPI attachment to proteins inositol deacylase 1	-0.511
291406	ZNF516	zinc finger protein 516	-0.511
24439	HAGH	hydroxyacylglutathione hydrolase	-0.51
688913	DCUN1D2	defective in cullin neddylation 1 domain containing 2	-0.509
100366024	PRDM16	PR/SET domain 16	-0.509
305064	Ptpn14	protein tyrosine phosphatase, non-receptor type 14	-0.509
102554605	D130040H23Rik	RIKEN cDNA D130040H23 gene	-0.508
361945	POSTN	periostin	-0.508
54293	RGS3	regulator of G protein signaling 3	-0.508
290805	WRN	WRN RecQ like helicase	-0.508
25095	AMPD3	adenosine monophosphate deaminase 3	-0.507
301737	FER	FER tyrosine kinase	-0.507
294925	FNDC3B	fibronectin type III domain containing 3B	-0.506
113955	GPNMB	glycoprotein nmb	-0.506
310405	MAML3	mastermind like transcriptional coactivator 3	-0.506
54304	SSBP1	single stranded DNA binding protein 1	-0.506
309375	Marveld1	MARVEL domain containing 1	-0.505
155183	SKAP2	src kinase associated phosphoprotein 2	-0.505
287451	SLC16A13	solute carrier family 16 member 13	-0.505
288080	STXBP5L	syntaxin binding protein 5L	-0.505
117556	SV2B	synaptic vesicle glycoprotein 2B	-0.505
361407	COG4	component of oligomeric golgi complex 4	-0.504
289287	Gpr137b	G protein-coupled receptor 137B	-0.504
25404	CAV1	caveolin 1	-0.503
499891	DNAAF9	dynein axonemal assembly factor 9	-0.503
124461	PACSIN2	protein kinase C and casein kinase substrate in neurons 2	-0.503
311936	Rnf32	ring finger protein 32	-0.503
60356	CSAD	cysteine sulfinic acid decarboxylase	-0.502
360593	PPM1E	protein phosphatase, Mg2+/Mn2+ dependent 1E	-0.502
308837	INTS4	integrator complex subunit 4	-0.501
684327	Itih5	inter-alpha-trypsin inhibitor heavy chain 5	-0.5
314859	MDM1	Mdm1 nuclear protein	-0.499
312401	NDNF	neuron derived neurotrophic factor	-0.499
113886	KIF1C	kinesin family member 1C	-0.498
306618	ARHGEF10	Rho guanine nucleotide exchange factor 10	-0.497
363795	LMLN	leishmanolysin like peptidase	-0.497
363674	STAC2	SH3 and cysteine rich domain 2	-0.497
79244	HSD17B4	hydroxysteroid 17-beta dehydrogenase 4	-0.496
288174	NIT2	nitrilase family member 2	-0.496
362304	ORC5	origin recognition complex subunit 5	-0.496
294336	PCBP3	poly(rC) binding protein 3	-0.496
85275	MPP2	MAGUK p55 scaffold protein 2	-0.495
295654	TTC21B	tetratricopeptide repeat domain 21B	-0.495
50599	KCNJ3	potassium inwardly rectifying channel subfamily J member 3	-0.494
309368	LAMA2	laminin subunit alpha 2	-0.493
361541	Proser3	proline and serine rich 3	-0.493
113956	PECR	peroxisomal trans-2-enoyl-CoA reductase	-0.492
81529	PDE1A	phosphodiesterase 1A	-0.491
292485	FUCA2	alpha-L-fucosidase 2	-0.49
312912	PREX2	phosphatidylinositol-3,4,5-trisphosphate dependent Rac exchange factor 2	-0.49
500011	SAMD9	sterile alpha motif domain containing 9	-0.49
108352362	Cxx1a	CAAX box 1A	-0.489
360505	NPRL3	NPR3 like, GATOR1 complex subunit	-0.489
84420	ADCY7	adenylate cyclase 7	-0.488
361192	CFAP90	cilia and flagella associated protein 90	-0.488
25494	NID1	nidogen 1	-0.487
361043	TM9SF1	transmembrane 9 superfamily member 1	-0.486
302415	FOXO4	forkhead box O4	-0.484
83834	NRN1	neuritin 1	-0.484
683206	TNFAIP3	TNF alpha induced protein 3	-0.484
78958	BCAM	basal cell adhesion molecule (Lutheran blood group)	-0.482
29186	CD63	CD63 molecule	-0.482
100359592	PALM3	paralemmin 3	-0.482
363259	OBSL1	obscurin like cytoskeletal adaptor 1	-0.481
100361134	SHISA9	shisa family member 9	-0.481
362635	ZBTB40	zinc finger and BTB domain containing 40	-0.481
290923	AGA	aspartylglucosaminidase	-0.48
191573	GRIN3A	glutamate ionotropic receptor NMDA type subunit 3A	-0.48
296137	BUB1	BUB1 mitotic checkpoint serine/threonine kinase	-0.478
313785	ICAM5	intercellular adhesion molecule 5	-0.478
103692273	LOC103692273	-	-0.476468
192189	SYT17	synaptotagmin 17	-0.475
312200	TMEM209	transmembrane protein 209	-0.475
309243	VPS13A	vacuolar protein sorting 13 homolog A	-0.475
363948	CDH20	cadherin 20	-0.474
100134871	LOC100134871	hemoglobin subunit beta	-0.474
690987	GYS1	glycogen synthase 1	-0.473
29740	ECI1	enoyl-CoA delta isomerase 1	-0.472
501167	GMPPA	GDP-mannose pyrophosphorylase A	-0.472
689844	MAML2	mastermind like transcriptional coactivator 2	-0.472
301323	PRIM2	DNA primase subunit 2	-0.472
83533	AIFM1	apoptosis inducing factor mitochondria associated 1	-0.471
362273	CSE1L	chromosome segregation 1 like	-0.471
362402	FGD5	FYVE, RhoGEF and PH domain containing 5	-0.471
60324	SYNPO	synaptopodin	-0.471
170588	ACOT8	acyl-CoA thioesterase 8	-0.47
679837	ADAM12	ADAM metallopeptidase domain 12	-0.47
315484	BBS9	Bardet-Biedl syndrome 9	-0.47
291356	KIAA1217	KIAA1217	-0.47
362734	STXBP6	syntaxin binding protein 6	-0.47
58919	CCND1	cyclin D1	-0.469
313365	IFT74	intraflagellar transport 74	-0.469
499430	LRRC20	leucine rich repeat containing 20	-0.469
502782	PYURF	PIGY upstream open reading frame	-0.469
363016	C11orf54	chromosome 11 open reading frame 54	-0.467
100911881	CHID1	chitinase domain containing 1	-0.467
295394	DPH5	diphthamide biosynthesis 5	-0.467
290212	EFS	embryonal Fyn-associated substrate	-0.467
171147	SLC2A13	solute carrier family 2 member 13	-0.467
317256	TAF1	TATA-box binding protein associated factor 1	-0.466
365985	AK5	adenylate kinase 5	-0.465
362865	GNPTAB	N-acetylglucosamine-1-phosphate transferase subunits alpha and beta	-0.465
305342	N4BP2	NEDD4 binding protein 2	-0.464
116675	Pgap2	post-GPI attachment to proteins 2	-0.462
79559	ALCAM	activated leukocyte cell adhesion molecule	-0.461
24379	GAD1	glutamate decarboxylase 1	-0.461
313611	PAFAH2	platelet activating factor acetylhydrolase 2	-0.461
79112	PIGM	phosphatidylinositol glycan anchor biosynthesis class M	-0.461
311826	REXO4	REX4 homolog, 3'-5' exonuclease	-0.461
85250	COL5A2	collagen type V alpha 2 chain	-0.46
367160	CPNE4	copine 4	-0.46
498013	ERN1	endoplasmic reticulum to nucleus signaling 1	-0.46
100912478	Vma21	VMA21 vacuolar H+-ATPase homolog (S. cerevisiae)	-0.459
305633	ANTXR2	ANTXR cell adhesion molecule 2	-0.458
290541	ARHGEF3	Rho guanine nucleotide exchange factor 3	-0.458
309081	DOCK1	dedicator of cytokinesis 1	-0.458
290566	OGDHL	oxoglutarate dehydrogenase L	-0.458
29432	PAK2	p21 (RAC1) activated kinase 2	-0.458
305811	RCOR2	REST corepressor 2	-0.458
100911693	LOC100911693	-	-0.457108
362187	CCDC34	coiled-coil domain containing 34	-0.457
688400	EDIL3	EGF like repeats and discoidin domains 3	-0.457
502374	Polr2l	RNA polymerase II, I and III subunit L	-0.457
365037	SASH1	SAM and SH3 domain containing 1	-0.457
102549615	LOC102549615	exostosin like glycosyltransferase 3	-0.456
83469	LRP4	LDL receptor related protein 4	-0.456
297393	NAGK	N-acetylglucosamine kinase	-0.456
363466	REPS2	RALBP1 associated Eps domain containing 2	-0.456
287442	TMEM256	transmembrane protein 256	-0.455
361805	UQCC2	ubiquinol-cytochrome c reductase complex assembly factor 2	-0.455
363156	FBXL2	F-box and leucine rich repeat protein 2	-0.454
309887	ASCC3	activating signal cointegrator 1 complex subunit 3	-0.453
304138	CYYR1	cysteine and tyrosine rich 1	-0.453
367039	DOCK6	dedicator of cytokinesis 6	-0.453
500262	KBTBD8	kelch repeat and BTB domain containing 8	-0.453
25096	PLD1	phospholipase D1	-0.453
24950	SRD5A1	steroid 5 alpha-reductase 1	-0.453
100909510	TSEN34	tRNA splicing endonuclease subunit 34	-0.453
29593	CKMT1A/CKMT1B	creatine kinase, mitochondrial 1A	-0.452
685664	DNAL1	dynein axonemal light chain 1	-0.452
311355	PPIP5K1	diphosphoinositol pentakisphosphate kinase 1	-0.452
171125	PTPRH	protein tyrosine phosphatase receptor type H	-0.452
296501	HAT1	histone acetyltransferase 1	-0.451
308758	HDDC3	HD domain containing 3	-0.451
406864	CLIC1	chloride intracellular channel 1	-0.45
25617	HSPA5	heat shock protein family A (Hsp70) member 5	-0.45
29169	VTN	vitronectin	-0.45
65271	MGAT5	alpha-1,6-mannosylglycoprotein 6-beta-N-acetylglucosaminyltransferase	-0.449
360577	NXN	nucleoredoxin	-0.449
365823	FSTL5	follistatin like 5	-0.448
113976	ACSL4	acyl-CoA synthetase long chain family member 4	-0.447
361412	ADAMTS18	ADAM metallopeptidase with thrombospondin type 1 motif 18	-0.447
679082	ARHGAP19	Rho GTPase activating protein 19	-0.447
289855	CCDC85A	coiled-coil domain containing 85A	-0.447
301516	STK36	serine/threonine kinase 36	-0.447
619561	ACSF2	acyl-CoA synthetase family member 2	-0.446
24539	LPL	lipoprotein lipase	-0.445
292820	ZNF536	zinc finger protein 536	-0.445
25031	PLCB4	phospholipase C beta 4	-0.444
305956	WDFY2	WD repeat and FYVE domain containing 2	-0.444
29614	PSME2	proteasome activator subunit 2	-0.443
361466	TPPP	tubulin polymerization promoting protein	-0.443
311146	ITPRID2	ITPR interacting domain containing 2	-0.442
311713	MRGBP	MRG domain binding protein	-0.442
29254	MGLL	monoglyceride lipase	-0.441
311743	MAP3K20	mitogen-activated protein kinase kinase kinase 20	-0.44
140910	MSMO1	methylsterol monooxygenase 1	-0.44
113984	NR2F2	nuclear receptor subfamily 2 group F member 2	-0.44
29322	PLCB3	phospholipase C beta 3	-0.44
29202	EPHA6	EPH receptor A6	-0.439
363443	Ndp	norrin cystine knot growth factor NDP	-0.439
25597	RASA2	RAS p21 protein activator 2	-0.439
309140	MRPL21	mitochondrial ribosomal protein L21	-0.438
24660	PMP22	peripheral myelin protein 22	-0.438
288109	SIDT1	SID1 transmembrane family member 1	-0.438
287944	THAP7	THAP domain containing 7	-0.438
100362089	Zfp663	zinc finger protein 663	-0.438
100360487	Fam131a	family with sequence similarity 131 member A	-0.437
362685	GPATCH11	G-patch domain containing 11	-0.437
293118	PRCP	prolylcarboxypeptidase	-0.437
500032	THSD7A	thrombospondin type 1 domain containing 7A	-0.437
367384	B3GNTL1	UDP-GlcNAc:betaGal beta-1,3-N-acetylglucosaminyltransferase like 1	-0.436
641315	IFFO2	intermediate filament family orphan 2	-0.436
295224	MRPL24	mitochondrial ribosomal protein L24	-0.436
499807	DCAF17	DDB1 and CUL4 associated factor 17	-0.435
50672	EDNRB	endothelin receptor type B	-0.435
245963	Egfl7	EGF-like-domain, multiple 7	-0.435
63851	FGF14	fibroblast growth factor 14	-0.435
314730	IKBIP	IKBKB interacting protein	-0.435
310982	TTLL7	tubulin tyrosine ligase like 7	-0.435
100912538	Cetn3	centrin 3	-0.434
301650	Cntnap5b	contactin associated protein-like 5B	-0.434
85241	POLA1	DNA polymerase alpha 1, catalytic subunit	-0.434
362988	CPNE8	copine 8	-0.433
500006	PEX1	peroxisomal biogenesis factor 1	-0.433
117538	WIPF1	WAS/WASL interacting protein family member 1	-0.433
102555377	Zfp943	zinc finger prtoein 943	-0.433
300359	CCDC82	coiled-coil domain containing 82	-0.432
294065	KCNV2	potassium voltage-gated channel modifier subfamily V member 2	-0.432
100360856	LOC100360856	similar to RIKEN cDNA 1700001E04	-0.432
680006	MAD1L1	mitotic arrest deficient 1 like 1	-0.432
192649	PROKR2	prokineticin receptor 2	-0.432
246298	RETSAT	retinol saturase	-0.432
313494	TLN1	talin 1	-0.432
305497	COBL	cordon-bleu WH2 repeat protein	-0.431
103693430	Atp5mk-ps2/LOC103693330	up-regulated during skeletal muscle growth protein 5 pseudogene	-0.43
312495	CYP26B1	cytochrome P450 family 26 subfamily B member 1	-0.43
501664	FAM3A	FAM3 metabolism regulating signaling molecule A	-0.43
687090	TPRG1L	tumor protein p63 regulated 1 like	-0.43
65241	TRNAU1AP	tRNA selenocysteine 1 associated protein 1	-0.43
311039	GALNT13	polypeptide N-acetylgalactosaminyltransferase 13	-0.429
312855	PPFIBP1	PPFIA binding protein 1	-0.429
360868	SFT2D2	SFT2 domain containing 2	-0.429
304317	AMZ1	archaelysin family metallopeptidase 1	-0.428
363629	CYB5D1	cytochrome b5 domain containing 1	-0.428
63848	FXYD7	FXYD domain containing ion transport regulator 7	-0.428
89784	IDI1	isopentenyl-diphosphate delta isomerase 1	-0.428
299156	Rab15	RAB15, member RAS oncogene family	-0.428
25624	Vamp1	vesicle-associated membrane protein 1	-0.428
309918	ELL2	elongation factor for RNA polymerase II 2	-0.426
259275	OSTF1	osteoclast stimulating factor 1	-0.426
117267	SLC26A2	solute carrier family 26 member 2	-0.426
360272	SLIT2	slit guidance ligand 2	-0.426
362472	CSPP1	centrosome and spindle pole associated protein 1	-0.425
317423	FAM120C	family with sequence similarity 120C	-0.425
65199	KCNIP3	potassium voltage-gated channel interacting protein 3	-0.425
364653	WDR17	WD repeat domain 17	-0.425
54237	CDK1	cyclin dependent kinase 1	-0.424
116683	EFNA5	ephrin A5	-0.424
366376	FRRS1L	ferric chelate reductase 1 like	-0.424
309570	SLC18B1	solute carrier family 18 member B1	-0.424
361142	GALNTL6	polypeptide N-acetylgalactosaminyltransferase like 6	-0.423
296849	PDK3	pyruvate dehydrogenase kinase 3	-0.423
362627	RCAN3	RCAN family member 3	-0.423
311987	RSBN1L	round spermatid basic protein 1 like	-0.423
362288	RTEL1	regulator of telomere elongation helicase 1	-0.423
290802	UBXN8	UBX domain protein 8	-0.423
314320	MLH3	mutL homolog 3	-0.422
290501	TMTC4	transmembrane O-mannosyltransferase targeting cadherins 4	-0.422
25230	ADD3	adducin 3	-0.421
100362725	CDKL5	cyclin dependent kinase like 5	-0.421
171373	SLC12A5	solute carrier family 12 member 5	-0.421
315461	TMED1	transmembrane p24 trafficking protein 1	-0.421
113948	BBS2	Bardet-Biedl syndrome 2	-0.42
310665	MINDY1	MINDY lysine 48 deubiquitinase 1	-0.419
498351	SRP72	signal recognition particle 72	-0.419
362029	AGL	amylo-alpha-1, 6-glucosidase, 4-alpha-glucanotransferase	-0.418
316035	CMTM6	CKLF like MARVEL transmembrane domain containing 6	-0.418
309434	HIF1AN	hypoxia inducible factor 1 subunit alpha inhibitor	-0.418
361598	IQGAP1	IQ motif containing GTPase activating protein 1	-0.418
29415	S1PR2	sphingosine-1-phosphate receptor 2	-0.418
314979	DEPTOR	DEP domain containing MTOR interacting protein	-0.417
25055	LIPA	lipase A, lysosomal acid type	-0.417
362972	PNPLA3	patatin like phospholipase domain containing 3	-0.417
300088	POLR3H	RNA polymerase III subunit H	-0.417
685756	TMEM229A	transmembrane protein 229A	-0.417
362049	UNC5C	unc-5 netrin receptor C	-0.417
362838	PWWP3A	PWWP domain containing 3A, DNA repair factor	-0.416
691280	Zfp933	zinc finger protein 933	-0.416
287150	ANTKMT	adenine nucleotide translocase lysine methyltransferase	-0.415
300836	ATOSA	atos homolog A	-0.415
81686	MMP2	matrix metallopeptidase 2	-0.415
312846	RASSF8	Ras association domain family member 8	-0.415
681315	TMEM230	transmembrane protein 230	-0.415
117036	LAMC1	laminin subunit gamma 1	-0.414
302975	SYNGR3	synaptogyrin 3	-0.414
50872	HPCAL4	hippocalcin like 4	-0.413
60326	KCNV1	potassium voltage-gated channel modifier subfamily V member 1	-0.413
100911837	LOC100911837	histone cell cycle regulator	-0.413
155423	ANXA7	annexin A7	-0.412
295106	IFT80	intraflagellar transport 80	-0.412
360592	TRIM37	tripartite motif containing 37	-0.412
100360594	FANCI	FA complementation group I	-0.411
361202	GKAP1	G kinase anchoring protein 1	-0.411
360748	PRKDC	protein kinase, DNA-activated, catalytic subunit	-0.411
291085	SERPINB6	serpin family B member 6	-0.411
25434	SPARCL1	SPARC like 1	-0.411
312667	ANKRD26	ankyrin repeat domain containing 26	-0.41
78966	ARHGEF11	Rho guanine nucleotide exchange factor 11	-0.41
155205	SLC36A1	solute carrier family 36 member 1	-0.41
29637	HMGCS1	3-hydroxy-3-methylglutaryl-CoA synthase 1	-0.409
65034	PDZD2	PDZ domain containing 2	-0.409
25273	SMO	smoothened, frizzled class receptor	-0.409
29344	ZFP36L1	ZFP36 ring finger protein like 1	-0.409
302499	C1GALT1C1	C1GALT1 specific chaperone 1	-0.408
499716	DNAJB14	DnaJ heat shock protein family (Hsp40) member B14	-0.408
311486	DZANK1	double zinc ribbon and ankyrin repeat domains 1	-0.408
367112	HMGCLL1	3-hydroxymethyl-3-methylglutaryl-CoA lyase like 1	-0.408
300029	TOP1MT	DNA topoisomerase I mitochondrial	-0.407
305861	AP5M1	adaptor related protein complex 5 subunit mu 1	-0.406
25454	GFRA1	GDNF family receptor alpha 1	-0.406
50594	MICOS10-NBL1/NBL1	NBL1, DAN family BMP antagonist	-0.406
363516	ABCD1	ATP binding cassette subfamily D member 1	-0.405
499903	NAPB	NSF attachment protein beta	-0.405
309051	PIGN	phosphatidylinositol glycan anchor biosynthesis class N	-0.405
301665	SRBD1	S1 RNA binding domain 1	-0.405
314013	TRAPPC12	trafficking protein particle complex subunit 12	-0.405
305679	VCL	vinculin	-0.405
192357	GMPR2	guanosine monophosphate reductase 2	-0.404
685277	ILDR2	immunoglobulin like domain containing receptor 2	-0.404
501203	MYL12B	myosin light chain 12B	-0.404
304271	RNF6	ring finger protein 6	-0.404
24791	SPARC	secreted protein acidic and cysteine rich	-0.404
361669	TCERG1L	transcription elongation regulator 1 like	-0.404
314694	CHST11	carbohydrate sulfotransferase 11	-0.403
360753	PNPLA6	patatin like phospholipase domain containing 6	-0.403
315871	Snx14	sorting nexin 14	-0.403
114095	STXBP3	syntaxin binding protein 3	-0.403
295050	EXOSC8	exosome component 8	-0.402
295568	HLTF	helicase like transcription factor	-0.402
103692025	LHFPL3	LHFPL tetraspan subfamily member 3	-0.402
303669	NAT9	N-acetyltransferase 9 (putative)	-0.402
57341	PARVA	parvin alpha	-0.402
29230	SQLE	squalene epoxidase	-0.402
81803	STX4	syntaxin 4	-0.402
83518	APLNR	apelin receptor	-0.401
309798	GCC2	GRIP and coiled-coil domain containing 2	-0.401
305343	PDS5A	PDS5 cohesin associated factor A	-0.401
303787	SLC7A4	solute carrier family 7 member 4	-0.401
689105	ACKR1	atypical chemokine receptor 1 (Duffy blood group)	-0.4
289671	Fam184b	family with sequence similarity 184, member B	-0.4
114100	SC5D	sterol-C5-desaturase	-0.4
363518	NAA10	N-alpha-acetyltransferase 10, NatA catalytic subunit	-0.399
57033	Adam22	ADAM metallopeptidase domain 22	-0.398
81707	MMP14	matrix metallopeptidase 14	-0.398
361184	CARS2	cysteinyl-tRNA synthetase 2, mitochondrial	-0.397
25589	KDR	kinase insert domain receptor	-0.397
81685	MLH1	mutL homolog 1	-0.397
116658	CNTN4	contactin 4	-0.396
287836	FBF1	Fas binding factor 1	-0.396
63839	FHL2	four and a half LIM domains 2	-0.396
361244	KIAA0319	KIAA0319	-0.396
294696	MRPS36	mitochondrial ribosomal protein S36	-0.396
360945	SEL1L3	SEL1L family member 3	-0.396
310672	TARS2	threonyl-tRNA synthetase 2, mitochondrial	-0.396
246279	ZNF180	zinc finger protein 180	-0.396
362530	AKNA	AT-hook transcription factor	-0.395
362978	CRELD2	cysteine rich with EGF like domains 2	-0.394
300689	REXO2	RNA exonuclease 2	-0.394
259242	WIPF3	WAS/WASL interacting protein family member 3	-0.394
25456	GLRB	glycine receptor beta	-0.393
252963	IL13RA1	interleukin 13 receptor subunit alpha 1	-0.393
64553	AKAP6	A-kinase anchoring protein 6	-0.392
363474	APOO	apolipoprotein O	-0.392
79218	GNG5	G protein subunit gamma 5	-0.392
362176	LMO2	LIM domain only 2	-0.392
64552	MPEG1	macrophage expressed 1	-0.392
64510	RBM10	RNA binding motif protein 10	-0.392
310652	TDRKH	tudor and KH domain containing	-0.392
84050	ENPP2	ectonucleotide pyrophosphatase/phosphodiesterase 2	-0.391
300519	ESAM	endothelial cell adhesion molecule	-0.391
362377	HERC3	HECT and RLD domain containing E3 ubiquitin protein ligase 3	-0.391
501033	MINAR1	membrane integral NOTCH2 associated receptor 1	-0.391
288504	SNX8	sorting nexin 8	-0.391
679087	LOC679087	-	-0.390356
289084	C1orf21	chromosome 1 open reading frame 21	-0.39
294303	LHFPL5	LHFPL tetraspan subfamily member 5	-0.39
25339	NPR3	natriuretic peptide receptor 3	-0.39
116508	Nrxn3	neurexin III	-0.39
25687	Cald1	caldesmon 1	-0.389
309855	FIG4	FIG4 phosphoinositide 5-phosphatase	-0.389
305967	KIF13B	kinesin family member 13B	-0.388
310743	OLFML3	olfactomedin like 3	-0.387
29219	SNCA	synuclein alpha	-0.387
299762	TMTC2	transmembrane O-mannosyltransferase targeting cadherins 2	-0.387
54243	CR1L	complement C3b/C4b receptor 1 like	-0.385
81748	PLS3	plastin 3	-0.385
85428	RHOQ	ras homolog family member Q	-0.385
311494	RIN2	Ras and Rab interactor 2	-0.385
85238	SYNJ1	synaptojanin 1	-0.385
306607	TMCO3	transmembrane and coiled-coil domains 3	-0.385
291450	ALDH7A1	aldehyde dehydrogenase 7 family member A1	-0.384
294088	PANK1	pantothenate kinase 1	-0.384
293620	PTDSS2	phosphatidylserine synthase 2	-0.384
296211	RALGAPA2	Ral GTPase activating protein catalytic subunit alpha 2	-0.384
302593	TCEAL1	transcription elongation factor A like 1	-0.384
288093	ARHGAP31	Rho GTPase activating protein 31	-0.383
311362	FRMD5	FERM domain containing 5	-0.383
85419	LYST	lysosomal trafficking regulator	-0.383
307081	PITRM1	pitrilysin metallopeptidase 1	-0.383
315728	Thsd4	thrombospondin type 1 domain containing 4	-0.383
362843	ILVBL	ilvB acetolactate synthase like	-0.382
289469	MRPS18C	mitochondrial ribosomal protein S18C	-0.382
286922	FADS3	fatty acid desaturase 3	-0.381
64371	PRDX3	peroxiredoxin 3	-0.381
29480	RGS4	regulator of G protein signaling 4	-0.381
288256	CRYZL1	crystallin zeta like 1	-0.38
306071	LCP1	lymphocyte cytosolic protein 1	-0.38
315764	PLEKHO2	pleckstrin homology domain containing O2	-0.38
25520	PRKAG1	protein kinase AMP-activated non-catalytic subunit gamma 1	-0.38
79212	SLC6A1	solute carrier family 6 member 1	-0.38
360839	TMEM163	transmembrane protein 163	-0.38
363235	ALS2	alsin Rho guanine nucleotide exchange factor ALS2	-0.379
58942	CACNB4	calcium voltage-gated channel auxiliary subunit beta 4	-0.379
309557	EPB41L2	erythrocyte membrane protein band 4.1 like 2	-0.379
360942	PCDH7	protocadherin 7	-0.379
60664	PIK3R3	phosphoinositide-3-kinase regulatory subunit 3	-0.379
29459	RBBP9	RB binding protein 9, serine hydrolase	-0.379
365802	SELENOT	selenoprotein T	-0.379
117514	TXNIP	thioredoxin interacting protein	-0.379
289754	XBP1	X-box binding protein 1	-0.379
690661	Zfp40	zinc finger protein 40	-0.379
102548695	ZNF45	zinc finger protein 45	-0.379
295297	ETV3	ETS variant transcription factor 3	-0.377
102549542	LOC102549542	ELOVL fatty acid elongase 6	-0.376
293149	MRPL48	mitochondrial ribosomal protein L48	-0.376
314843	PTPRB	protein tyrosine phosphatase receptor type B	-0.375
291713	RIT2	Ras like without CAAX 2	-0.375
25718	IGF1R	insulin like growth factor 1 receptor	-0.374
64204	PLEC	plectin	-0.374
29421	UROD	uroporphyrinogen decarboxylase	-0.374
58821	Zranb2	zinc finger, RAN-binding domain containing 2	-0.374
84431	ASAH1	N-acylsphingosine amidohydrolase 1	-0.373
24214	ATP1B2	ATPase Na+/K+ transporting subunit beta 2	-0.373
25468	KCNA2	potassium voltage-gated channel subfamily A member 2	-0.373
360034	MYRIP	myosin VIIA and Rab interacting protein	-0.373
84587	PLCL1	phospholipase C like 1 (inactive)	-0.373
311483	Rrbp1	ribosome binding protein 1	-0.373
311546	TPX2	TPX2 microtubule nucleation factor	-0.373
25700	IDE	insulin degrading enzyme	-0.372
140665	RAB3D	RAB3D, member RAS oncogene family	-0.372
317237	UPRT	uracil phosphoribosyltransferase homolog	-0.372
305577	Ahsa2	AHA1, activator of heat shock protein ATPase 2	-0.371
293059	C15orf40	chromosome 15 open reading frame 40	-0.371
84485	CCS	copper chaperone for superoxide dismutase	-0.371
362862	HSP90B1	heat shock protein 90 beta family member 1	-0.371
313641	Hspg2	heparan sulfate proteoglycan 2	-0.371
291182	STARD3NL	STARD3 N-terminal like	-0.371
315133	Ddx17	DEAD-box helicase 17	-0.37
362003	GPR89A/GPR89B	G protein-coupled receptor 89A	-0.37
317405	Gprasp2	G protein-coupled receptor associated sorting protein 2	-0.37
317218	ITM2A	integral membrane protein 2A	-0.37
290426	KLHL1	kelch like family member 1	-0.37
64157	DDAH1	dimethylarginine dimethylaminohydrolase 1	-0.369
641528	DTNBP1	dystrobrevin binding protein 1	-0.369
266713	MNAT1	MNAT1 component of CDK activating kinase	-0.369
291539	PSMG2	proteasome assembly chaperone 2	-0.369
294595	SKIC3	SKI3 subunit of superkiller complex	-0.369
500244	AAK1	AP2 associated kinase 1	-0.368
292267	ARMT1	acidic residue methyltransferase 1	-0.368
361988	INTS3	integrator complex subunit 3	-0.368
25489	Nedd4	neural precursor cell expressed, developmentally down-regulated 4	-0.368
25501	NXPH1	neurexophilin 1	-0.368
289632	Pgm2	phosphoglucomutase 2	-0.368
170900	RBM14	RNA binding motif protein 14	-0.368
300968	UBA5	ubiquitin like modifier activating enzyme 5	-0.368
690559	Zfp994	zinc finger protein 994	-0.368
29717	CACNA1G	calcium voltage-gated channel subunit alpha1 G	-0.367
362622	CEP85	centrosomal protein 85	-0.367
25256	FMO1	flavin containing dimethylaniline monoxygenase 1	-0.367
498764	JCAD	junctional cadherin 5 associated	-0.367
294643	LHFPL2	LHFPL tetraspan subfamily member 2	-0.367
500629	RDH14	retinol dehydrogenase 14	-0.367
288772	SPRYD4	SPRY domain containing 4	-0.367
25716	SYT1	synaptotagmin 1	-0.367
24410	GRIN2B	glutamate ionotropic receptor NMDA type subunit 2B	-0.366
24831	THRB	thyroid hormone receptor beta	-0.366
287524	RPA1	replication protein A1	-0.365
25205	IL6ST	interleukin 6 cytokine family signal transducer	-0.364
307907	KIAA0513	KIAA0513	-0.364
303200	MAP2K3	mitogen-activated protein kinase kinase 3	-0.364
297930	WWP1	WW domain containing E3 ubiquitin protein ligase 1	-0.364
313438	DOCK11	dedicator of cytokinesis 11	-0.363
192647	MFN1	mitofusin 1	-0.363
501194	Ppip5k2	diphosphoinositol pentakisphosphate kinase 2	-0.363
59318	NEGR1	neuronal growth regulator 1	-0.362
309262	NSDHL	NAD(P) dependent steroid dehydrogenase-like	-0.362
361517	VASP	vasodilator stimulated phosphoprotein	-0.362
117099	BDH1	3-hydroxybutyrate dehydrogenase 1	-0.361
25600	UTRN	utrophin	-0.361
79210	FSTL1	follistatin like 1	-0.36
364975	GCDH	glutaryl-CoA dehydrogenase	-0.36
295293	PEAR1	platelet endothelial aggregation receptor 1	-0.359
310815	SNX7	sorting nexin 7	-0.359
363247	XRCC5	X-ray repair cross complementing 5	-0.359
500378	Chtopl1	chromatin target of PRMT1-like 1	-0.358
302392	MAGEE2	MAGE family member E2	-0.358
361162	PURG	purine rich element binding protein G	-0.358
293489	SLX1A/SLX1B	SLX1 homolog A, structure-specific endonuclease subunit	-0.358
498003	DUSP3	dual specificity phosphatase 3	-0.357
315771	HERC1	HECT and RLD domain containing E3 ubiquitin protein ligase family member 1	-0.357
293649	LRP5	LDL receptor related protein 5	-0.357
307798	ACD	ACD shelterin complex subunit and telomerase recruitment factor	-0.356
305751	NKIRAS1	NFKB inhibitor interacting Ras like 1	-0.356
50678	PDE3A	phosphodiesterase 3A	-0.356
362969	TTLL1	TTL family tubulin polyglutamylase complex subunit L1	-0.356
29461	VGF	VGF nerve growth factor inducible	-0.356
362580	Ccdc30	coiled-coil domain containing 30	-0.355
314030	COG5	component of oligomeric golgi complex 5	-0.355
311372	SPG11	SPG11 vesicle trafficking associated, spatacsin	-0.355
688405	CDK2AP2	cyclin dependent kinase 2 associated protein 2	-0.354
287750	Gm884	predicted gene 884	-0.354
287645	SNF8	SNF8 subunit of ESCRT-II	-0.354
293024	AKAP13	A-kinase anchoring protein 13	-0.353
361268	ASB13	ankyrin repeat and SOCS box containing 13	-0.353
299194	PTGR2	prostaglandin reductase 2	-0.353
293852	BCAP31	B cell receptor associated protein 31	-0.352
301458	NDUFS1	NADH:ubiquinone oxidoreductase core subunit S1	-0.352
687029	SS18L2	SS18 like 2	-0.352
308100	ACAT2	acetyl-CoA acetyltransferase 2	-0.351
306262	BTD	biotinidase	-0.351
25400	CAMK2A	calcium/calmodulin dependent protein kinase II alpha	-0.351
64033	CCND2	cyclin D2	-0.351
171357	PTPRG	protein tyrosine phosphatase receptor type G	-0.351
84012	SLC1A6	solute carrier family 1 member 6	-0.351
83839	CALB1	calbindin 1	-0.35
500558	GMEB1	glucocorticoid modulatory element binding protein 1	-0.35
309758	HERC4	HECT and RLD domain containing E3 ubiquitin protein ligase 4	-0.35
294520	MICAL1	microtubule associated monooxygenase, calponin and LIM domain containing 1	-0.35
116723	PIP4K2A	phosphatidylinositol-5-phosphate 4-kinase type 2 alpha	-0.35
304573	POLE	DNA polymerase epsilon, catalytic subunit	-0.35
690358	PRDM11	PR/SET domain 11	-0.35
315036	VPS13B	vacuolar protein sorting 13 homolog B	-0.35
498972	CPNE2	copine 2	-0.349
311876	PBX3	PBX homeobox 3	-0.349
306081	PCDH20	protocadherin 20	-0.349
362919	WASHC5	WASH complex subunit 5	-0.349
685928	ZC3H10	zinc finger CCCH-type containing 10	-0.349
25425	CTSH	cathepsin H	-0.348
170630	FGF12	fibroblast growth factor 12	-0.348
266760	NALCN	sodium leak channel, non-selective	-0.348
690155	Pdcl1-ps1	phosducin-like 1, pseudogene 1	-0.348
364981	SCOC	short coiled-coil protein	-0.348
192208	SLC38A5	solute carrier family 38 member 5	-0.348
64133	XYLT1	xylosyltransferase 1	-0.348
64845	GPHN	gephyrin	-0.347
499745	NRARP	NOTCH regulated ankyrin repeat protein	-0.347
361715	RPS6KA4	ribosomal protein S6 kinase A4	-0.347
316599	USP40	ubiquitin specific peptidase 40	-0.347
307514	Epb41l4a	erythrocyte membrane protein band 4.1 like 4A	-0.346
306204	FLNB	filamin B	-0.346
257645	ITGB5	integrin subunit beta 5	-0.346
287462	CAMTA2	calmodulin binding transcription activator 2	-0.345
300675	IFT46	intraflagellar transport 46	-0.345
304817	IPO9	importin 9	-0.345
295446	TBCK	TBC1 domain containing kinase	-0.345
64521	TSPAN2	tetraspanin 2	-0.345
366872	CEP83	centrosomal protein 83	-0.344
315989	Manf	mesencephalic astrocyte-derived neurotrophic factor	-0.344
309407	TRPM3	transient receptor potential cation channel subfamily M member 3	-0.344
497940	2810408A11Rik	RIKEN cDNA 2810408A11 gene	-0.343
25306	CPD	carboxypeptidase D	-0.343
25045	DBI	diazepam binding inhibitor, acyl-CoA binding protein	-0.343
25126	STAT5B	signal transducer and activator of transcription 5B	-0.343
171438	CRTAC1	cartilage acidic protein 1	-0.342
84351	IKBKB	inhibitor of nuclear factor kappa B kinase subunit beta	-0.342
56817	KCNIP2	potassium voltage-gated channel interacting protein 2	-0.342
361672	KNDC1	kinase non-catalytic C-lobe domain containing 1	-0.342
100360781	LOC100360781	ribosomal protein L37	-0.342
282584	MTMR9	myotubularin related protein 9	-0.342
362393	ANTXR1	ANTXR cell adhesion molecule 1	-0.341
305242	CDKL2	cyclin dependent kinase like 2	-0.341
58827	MEST	mesoderm specific transcript	-0.341
103692368	Palm2	paralemmin 2	-0.341
360514	UBLCP1	ubiquitin like domain containing CTD phosphatase 1	-0.34
25309	CYCS	cytochrome c, somatic	-0.339
170946	Marf1	meiosis regulator and mRNA stability factor 1	-0.339
29365	MPDZ	multiple PDZ domain crumbs cell polarity complex component	-0.339
306012	POLR3D	RNA polymerase III subunit D	-0.339
316395	HECW2	HECT, C2 and WW domain containing E3 ubiquitin protein ligase 2	-0.338
25675	HMGCR	3-hydroxy-3-methylglutaryl-CoA reductase	-0.338
83516	PPARGC1A	PPARG coactivator 1 alpha	-0.338
54348	STK39	serine/threonine kinase 39	-0.338
313865	THADA	THADA armadillo repeat containing	-0.338
305623	TMEM175	transmembrane protein 175	-0.338
685474	ZNF385A	zinc finger protein 385A	-0.338
300711	ATM	ATM serine/threonine kinase	-0.337
289928	C3orf14	chromosome 3 open reading frame 14	-0.337
691484	ERI2	ERI1 exoribonuclease family member 2	-0.337
81716	GGCX	gamma-glutamyl carboxylase	-0.337
25327	KCNC1	potassium voltage-gated channel subfamily C member 1	-0.337
108348118	LOC108348118	leucyl and cystinyl aminopeptidase	-0.337
362031	ALG14	ALG14 UDP-N-acetylglucosaminyltransferase subunit	-0.336
304322	CHST12	carbohydrate sulfotransferase 12	-0.336
24552	ME1	malic enzyme 1	-0.336
299604	POLRMT	RNA polymerase mitochondrial	-0.336
310784	Taf13	TATA-box binding protein associated factor 13	-0.336
360896	ESRRG	estrogen related receptor gamma	-0.335
108348148	Gstm3	glutathione S-transferase mu 3	-0.335
81679	JUP	junction plakoglobin	-0.335
361578	NOMO1 (includes others)	NODAL modulator 1	-0.335
140674	GABRG1	gamma-aminobutyric acid type A receptor subunit gamma1	-0.334
309816	LAMA4	laminin subunit alpha 4	-0.334
59073	LXN	latexin	-0.334
60355	NSF	N-ethylmaleimide sensitive factor, vesicle fusing ATPase	-0.334
252857	RAPGEF4	Rap guanine nucleotide exchange factor 4	-0.334
288051	UMPS	uridine monophosphate synthetase	-0.334
29308	ARL4A	ADP ribosylation factor like GTPase 4A	-0.333
361722	BSCL2	BSCL2 lipid droplet biogenesis associated, seipin	-0.333
291075	ECI2	enoyl-CoA delta isomerase 2	-0.333
299207	ERG28	ergosterol biosynthesis 28 homolog	-0.333
83764	FLOT2	flotillin 2	-0.333
298917	IAH1	isoamyl acetate hydrolyzing esterase 1 (putative)	-0.333
315714	LOXL1	lysyl oxidase like 1	-0.333
308831	TENM4	teneurin transmembrane protein 4	-0.333
306771	TSPAN17	tetraspanin 17	-0.333
24223	B2M	beta-2-microglobulin	-0.332
502531	EIF2A	eukaryotic translation initiation factor 2A	-0.332
192154	HIP1	huntingtin interacting protein 1	-0.332
360622	IGFBP4	insulin like growth factor binding protein 4	-0.332
362724	SH3YL1	SH3 and SYLF domain containing 1	-0.332
685697	SUPT3H	SPT3 homolog, SAGA and STAGA complex component	-0.332
57027	ADAM17	ADAM metallopeptidase domain 17	-0.331
362342	HIPK2	homeodomain interacting protein kinase 2	-0.331
290029	PNP	purine nucleoside phosphorylase	-0.331
303963	DZIP3	DAZ interacting zinc finger protein 3	-0.33
312812	EPS8	epidermal growth factor receptor pathway substrate 8	-0.33
64665	FLOT1	flotillin 1	-0.33
361836	SLC25A16	solute carrier family 25 member 16	-0.33
312192	AHCYL2	adenosylhomocysteinase like 2	-0.329
689688	ATG2A	autophagy related 2A	-0.329
245918	CGREF1	cell growth regulator with EF-hand domain 1	-0.329
81680	LIFR	LIF receptor subunit alpha	-0.329
246294	OPTN	optineurin	-0.329
310306	USP13	ubiquitin specific peptidase 13	-0.329
312863	CCDC91	coiled-coil domain containing 91	-0.328
25252	DLG1	discs large MAGUK scaffold protein 1	-0.328
309460	SH3PXD2A	SH3 and PX domains 2A	-0.328
66013	ARHGEF9	Cdc42 guanine nucleotide exchange factor 9	-0.327
29366	SERPINE2	serpin family E member 2	-0.327
313024	Wasf2	WASP family member 2	-0.327
297408	ALMS1	ALMS1 centrosome and basal body associated protein	-0.326
360821	GATC	glutamyl-tRNA amidotransferase subunit C	-0.326
304920	KLHL20	kelch like family member 20	-0.326
310506	PPM1L	protein phosphatase, Mg2+/Mn2+ dependent 1L	-0.326
29528	VAMP3	vesicle associated membrane protein 3	-0.326
363055	CEP164	centrosomal protein 164	-0.325
300741	MPI	mannose phosphate isomerase	-0.325
64353	PDLIM5	PDZ and LIM domain 5	-0.325
683667	SRI	sorcin	-0.325
298648	Tardbp	TAR DNA binding protein	-0.325
304547	TCHP	trichoplein keratin filament binding	-0.325
58814	TMOD2	tropomodulin 2	-0.325
24851	Tpm1	tropomyosin 1, alpha	-0.325
116484	TXN	thioredoxin	-0.325
56042	USO1	USO1 vesicle transport factor	-0.325
289276	ADSS2	adenylosuccinate synthase 2	-0.324
303565	G6PC3	glucose-6-phosphatase catalytic subunit 3	-0.324
312890	GDAP1	ganglioside induced differentiation associated protein 1	-0.324
361035	METTL3	methyltransferase 3, N6-adenosine-methyltransferase complex catalytic subunit	-0.324
362824	MFSD12	major facilitator superfamily domain containing 12	-0.324
287429	NAA38	N-alpha-acetyltransferase 38, NatC auxiliary subunit	-0.324
314751	TMCC3	transmembrane and coiled-coil domain family 3	-0.324
266605	DCPS	decapping enzyme, scavenger	-0.323
679578	LDLRAD4	low density lipoprotein receptor class A domain containing 4	-0.323
25132	MYO5B	myosin VB	-0.323
313961	SMC6	structural maintenance of chromosomes 6	-0.323
501515	TUT7	terminal uridylyl transferase 7	-0.323
294673	HEXB	hexosaminidase subunit beta	-0.322
367915	RAB9B	RAB9B, member RAS oncogene family	-0.322
170843	KHDRBS2	KH RNA binding domain containing, signal transduction associated 2	-0.321
298941	LAMB1	laminin subunit beta 1	-0.321
294753	MOCS2	molybdenum cofactor synthesis 2	-0.321
296551	MRPL41	mitochondrial ribosomal protein L41	-0.321
293165	SOX6	SRY-box transcription factor 6	-0.321
445442	THBS1	thrombospondin 1	-0.321
287044	CLEC16A	C-type lectin domain containing 16A	-0.32
316435	CYP20A1	cytochrome P450 family 20 subfamily A member 1	-0.32
295053	SPART	spartin	-0.32
314198	CDKL1	cyclin dependent kinase like 1	-0.319
24708	RB1	RB transcriptional corepressor 1	-0.319
685933	TBC1D12	TBC1 domain family member 12	-0.319
304109	TIAM1	TIAM Rac1 associated GEF 1	-0.319
292044	CDYL2	chromodomain Y like 2	-0.318
117258	CNTN1	contactin 1	-0.318
315789	FAM81A	family with sequence similarity 81 member A	-0.318
288707	GLTP	glycolipid transfer protein	-0.318
287063	NMRAL1	NmrA like redox sensor 1	-0.318
306203	PXK	PX domain containing serine/threonine kinase like	-0.318
257648	CACNA1B	calcium voltage-gated channel subunit alpha1 B	-0.317
310526	GOLIM4	golgi integral membrane protein 4	-0.317
29682	KCNQ3	potassium voltage-gated channel subfamily Q member 3	-0.317
292199	KIAA0408	KIAA0408	-0.316
117520	OXR1	oxidation resistance 1	-0.316
307740	SALL1	spalt like transcription factor 1	-0.316
291925	C16orf87	chromosome 16 open reading frame 87	-0.315
100361138	DGKQ	diacylglycerol kinase theta	-0.315
308669	HERC2	HECT and RLD domain containing E3 ubiquitin protein ligase 2	-0.315
361838	HNRNPH3	heterogeneous nuclear ribonucleoprotein H3	-0.315
116598	PDIA4	protein disulfide isomerase family A member 4	-0.315
24162	ACP2	acid phosphatase 2, lysosomal	-0.314
313052	EPB41	erythrocyte membrane protein band 4.1	-0.314
29596	IFRD1	interferon related developmental regulator 1	-0.314
89806	TIE1	tyrosine kinase with immunoglobulin like and EGF like domains 1	-0.314
303238	CTC1	CST telomere replication complex component 1	-0.312
314523	DYNC2I1	dynein 2 intermediate chain 1	-0.312
362271	ELMO2	engulfment and cell motility 2	-0.312
25043	ELN	elastin	-0.312
294975	EXOSC9	exosome component 9	-0.312
305830	FBXO34	F-box protein 34	-0.312
103689999	LOC103689999	saccharopine dehydrogenase (putative)	-0.312
171053	PANK4	pantothenate kinase 4 (inactive)	-0.312
499957	SAMD10	sterile alpha motif domain containing 10	-0.312
305227	SEPTIN11	septin 11	-0.312
100910771	LOC100910771	-	-0.31199
100910792	LOC100910792	-	-0.311797
362804	CWF19L2	CWF19 like cell cycle control factor 2	-0.311
309110	GATD1	glutamine amidotransferase class 1 domain containing 1	-0.311
245903	MAGI3	membrane associated guanylate kinase, WW and PDZ domain containing 3	-0.311
81684	MIPEP	mitochondrial intermediate peptidase	-0.311
24642	PGAM1	phosphoglycerate mutase 1	-0.311
541462	SPRN	shadow of prion protein	-0.311
246215	TPCN1	two pore segment channel 1	-0.311
89827	DDX39A	DExD-box helicase 39A	-0.31
500251	HMCES	5-hydroxymethylcytosine binding, ES cell specific	-0.31
361588	LRRC28	leucine rich repeat containing 28	-0.31
29483	SLC1A3	solute carrier family 1 member 3	-0.31
310448	IGSF10	immunoglobulin superfamily member 10	-0.309
306110	KLF12	KLF transcription factor 12	-0.309
25012	SNAP25	synaptosome associated protein 25	-0.309
100910130	LOC100910130	-	-0.308909
60668	AMPH	amphiphysin	-0.308
304037	ARL13B	ADP ribosylation factor like GTPase 13B	-0.308
29156	CAPNS1	calpain small subunit 1	-0.308
24248	CAT	catalase	-0.308
64191	DHCR7	7-dehydrocholesterol reductase	-0.308
432358	ELAVL4	ELAV like RNA binding protein 4	-0.308
81813	KLF10	KLF transcription factor 10	-0.308
304833	RO60	Ro60, Y RNA binding protein	-0.308
60382	ARFIP1	ADP ribosylation factor interacting protein 1	-0.307
25405	CCNG1	cyclin G1	-0.307
81513	LIG1	DNA ligase 1	-0.307
360698	TMEM50B	transmembrane protein 50B	-0.307
362956	TRIOBP	TRIO and F-actin binding protein	-0.307
362173	CAPRIN1	cell cycle associated protein 1	-0.306
362923	EFR3A	EFR3 homolog A	-0.306
192234	EIF2B5	eukaryotic translation initiation factor 2B subunit epsilon	-0.306
297334	MRPL35	mitochondrial ribosomal protein L35	-0.306
50646	PTK2B	protein tyrosine kinase 2 beta	-0.306
682999	AIDA	axin interactor, dorsalization associated	-0.305
298441	NASP	nuclear autoantigenic sperm protein	-0.305
361502	PPP6R1	protein phosphatase 6 regulatory subunit 1	-0.305
310207	SEMA5A	semaphorin 5A	-0.305
26989	CADPS	calcium dependent secretion activator	-0.304
688912	MRPS16	mitochondrial ribosomal protein S16	-0.304
289950	PDHB	pyruvate dehydrogenase E1 subunit beta	-0.304
114597	SUCLG1	succinate-CoA ligase GDP/ADP-forming subunit alpha	-0.304
116640	TNC	tenascin C	-0.304
500413	TRIQK	triple QxxK/R motif containing	-0.304
171015	CYB5R4	cytochrome b5 reductase 4	-0.303
691807	1810037I17Rik/Gm2036	RIKEN cDNA 1810037I17 gene	-0.302
79248	ABCA2	ATP binding cassette subfamily A member 2	-0.302
24240	CAD	carbamoyl-phosphate synthetase 2, aspartate transcarbamylase, and dihydroorotase	-0.302
246768	CBY1	chibby family member 1, beta catenin antagonist	-0.302
297893	HDAC1	histone deacetylase 1	-0.302
25473	LAMB2	laminin subunit beta 2	-0.302
116641	LGALS8	galectin 8	-0.302
307382	Napg	NSF attachment protein gamma	-0.302
361746	Rfx3	regulatory factor X3	-0.302
360531	SAP30L	SAP30 like	-0.302
65984	AACS	acetoacetyl-CoA synthetase	-0.301
81746	PGGT1B	protein geranylgeranyltransferase type I subunit beta	-0.301
314280	SMOC1	SPARC related modular calcium binding 1	-0.301
301111	ANO10	anoctamin 10	-0.3
114209	PHYH	phytanoyl-CoA 2-hydroxylase	-0.3
362819	SARNP	SAP domain containing ribonucleoprotein	-0.3
361675	Cend1	cell cycle exit and neuronal differentiation 1	-0.299
296500	DLX1	distal-less homeobox 1	-0.299
360721	FAM162A	family with sequence similarity 162 member A	-0.299
316275	PAQR8	progestin and adipoQ receptor family member 8	-0.299
317204	PCDH11X	protocadherin 11 X-linked	-0.299
500913	SHISAL1	shisa like 1	-0.299
363985	SLC41A1	solute carrier family 41 member 1	-0.299
103689959	ARMH3	armadillo like helical domain containing 3	-0.298
290829	ASH2L	ASH2 like, histone lysine methyltransferase complex subunit	-0.298
299732	LTA4H	leukotriene A4 hydrolase	-0.298
170551	SLC5A6	solute carrier family 5 member 6	-0.298
297096	SNX10	sorting nexin 10	-0.298
682914	ZNF326	zinc finger protein 326	-0.298
25050	CAMK4	calcium/calmodulin dependent protein kinase IV	-0.297
295143	ETFDH	electron transfer flavoprotein dehydrogenase	-0.297
353256	GTF2I	general transcription factor IIi	-0.297
306490	Mtmr7	myotubularin related protein 7	-0.297
294883	Ralyl	RALY RNA binding protein-like	-0.297
304512	RBM19	RNA binding motif protein 19	-0.297
305837	TTC5	tetratricopeptide repeat domain 5	-0.297
83470	BMP1	bone morphogenetic protein 1	-0.296
303764	C17orf75	chromosome 17 open reading frame 75	-0.296
140729	CACNG8	calcium voltage-gated channel auxiliary subunit gamma 8	-0.296
287746	Fmnl1	formin-like 1	-0.296
252921	TUBG1	tubulin gamma 1	-0.296
287474	TXNDC17	thioredoxin domain containing 17	-0.296
305464	DEPDC5	DEP domain containing 5, GATOR1 subcomplex subunit	-0.295
691414	MGC116197 (includes others)	similar to RIKEN cDNA 1700001E04	-0.295
58851	NR1H2	nuclear receptor subfamily 1 group H member 2	-0.295
619579	NRBP1	nuclear receptor binding protein 1	-0.295
296285	COMMD7	COMM domain containing 7	-0.294
100362324	DHX29	DExH-box helicase 29	-0.294
366608	Dock4	dedicator of cytokinesis 4	-0.294
192249	EHD3	EH domain containing 3	-0.294
116655	HNRNPM	heterogeneous nuclear ribonucleoprotein M	-0.294
286908	PDLIM7	PDZ and LIM domain 7	-0.294
685076	PGM2L1	phosphoglucomutase 2 like 1	-0.294
360636	SLC25A39	solute carrier family 25 member 39	-0.294
54305	SSTR2	somatostatin receptor 2	-0.294
314836	ZFC3H1	zinc finger C3H1-type containing	-0.294
362590	INPP5B	inositol polyphosphate-5-phosphatase B	-0.293
113958	MRPS7	mitochondrial ribosomal protein S7	-0.293
288280	NCAM2	neural cell adhesion molecule 2	-0.293
290834	ADAM9	ADAM metallopeptidase domain 9	-0.292
366698	ADCK1	aarF domain containing kinase 1	-0.292
297728	Ergic2	ERGIC and golgi 2	-0.292
81574	SCN1A	sodium voltage-gated channel alpha subunit 1	-0.292
315676	DMXL2	Dmx like 2	-0.291
296624	DOLPP1	dolichyldiphosphatase 1	-0.291
100125373	PNRC2	proline rich nuclear receptor coactivator 2	-0.291
295342	RHOC	ras homolog family member C	-0.291
100190936	RNF123	ring finger protein 123	-0.291
361074	SLC25A30	solute carrier family 25 member 30	-0.291
64442	ST3GAL2	ST3 beta-galactoside alpha-2,3-sialyltransferase 2	-0.291
361370	TOM1	target of myb1 membrane trafficking protein	-0.291
59322	CNKSR2	connector enhancer of kinase suppressor of Ras 2	-0.29
297508	NAMPT	nicotinamide phosphoribosyltransferase	-0.29
315478	SNX19	sorting nexin 19	-0.29
25387	ARRB1	arrestin beta 1	-0.289
316732	SMCHD1	structural maintenance of chromosomes flexible hinge domain containing 1	-0.289
360990	USP34	ubiquitin specific peptidase 34	-0.289
311428	ADISSP	adipose secreted signaling protein	-0.288
297607	C12orf4	chromosome 12 open reading frame 4	-0.288
297995	CHMP5	charged multivesicular body protein 5	-0.288
117180	CSDE1	cold shock domain containing E1	-0.288
679693	MED12	mediator complex subunit 12	-0.288
304218	PDS5B	PDS5 cohesin associated factor B	-0.288
499328	RFK	riboflavin kinase	-0.288
84574	TGFB1I1	transforming growth factor beta 1 induced transcript 1	-0.288
363127	DNAJC13	DnaJ heat shock protein family (Hsp40) member C13	-0.287
29454	GDF11	growth differentiation factor 11	-0.287
361029	Ktn1	kinectin 1	-0.287
25541	SCP2	sterol carrier protein 2	-0.287
25029	CALCRL	calcitonin receptor like receptor	-0.286
291293	FBH1	F-box DNA helicase 1	-0.286
25152	MAP1A	microtubule associated protein 1A	-0.286
29492	NOTCH2	notch receptor 2	-0.286
25023	PRKCB	protein kinase C beta	-0.286
304743	CCDC93	coiled-coil domain containing 93	-0.285
289859	CFAP36	cilia and flagella associated protein 36	-0.285
289219	PPOX	protoporphyrinogen oxidase	-0.285
305614	SPTBN1	spectrin beta, non-erythrocytic 1	-0.285
311279	ARL14EP	ADP ribosylation factor like GTPase 14 effector protein	-0.284
170632	FGF11	fibroblast growth factor 11	-0.284
296969	SLC35B4	solute carrier family 35 member B4	-0.284
362810	COQ10A	coenzyme Q10A	-0.283
310131	RICTOR	RPTOR independent companion of MTOR complex 2	-0.283
103690082	LOC103690082	calcium dependent secretion activator	-0.282
303919	LRRC58	leucine rich repeat containing 58	-0.282
171061	Mrpl17	mitochondrial ribosomal protein L17	-0.282
64169	NECAB1	N-terminal EF-hand calcium binding protein 1	-0.282
29554	PDHA1	pyruvate dehydrogenase E1 subunit alpha 1	-0.282
287608	SUPT4H1	SPT4 homolog, DSIF elongation factor subunit	-0.282
309459	NEURL1	neuralized E3 ubiquitin protein ligase 1	-0.281
114114	DNM1L	dynamin 1 like	-0.28
360998	MGC116197 (includes others)	similar to RIKEN cDNA 1700001E04	-0.28
361295	SS18	SS18 subunit of BAF chromatin remodeling complex	-0.28
297392	TEX261	testis expressed 261	-0.28
315160	DESI1	desumoylating isopeptidase 1	-0.279
362683	HEATR5B	HEAT repeat containing 5B	-0.279
298688	INTS11	integrator complex subunit 11	-0.279
498015	PITPNC1	phosphatidylinositol transfer protein cytoplasmic 1	-0.279
315548	SRPRA	SRP receptor subunit alpha	-0.279
64312	APLP2	amyloid beta precursor like protein 2	-0.278
503252	COA5	cytochrome c oxidase assembly factor 5	-0.278
25062	GPD2	glycerol-3-phosphate dehydrogenase 2	-0.278
64457	NDRG4	NDRG family member 4	-0.278
298748	NDUFAF7	NADH:ubiquinone oxidoreductase complex assembly factor 7	-0.278
315579	UBASH3B	ubiquitin associated and SH3 domain containing B	-0.278
298916	CPSF3	cleavage and polyadenylation specific factor 3	-0.277
155696	DCBLD2	discoidin, CUB and LCCL domain containing 2	-0.277
24401	GOT1	glutamic-oxaloacetic transaminase 1	-0.277
309550	L3MBTL3	L3MBTL histone methyl-lysine binding protein 3	-0.277
64313	OAT	ornithine aminotransferase	-0.277
361714	RASGRP2	RAS guanyl releasing protein 2	-0.277
25742	S100B	S100 calcium binding protein B	-0.277
305579	SANBR	SANT and BTB domain regulator of CSR	-0.277
362302	ABCB8	ATP binding cassette subfamily B member 8	-0.276
404781	IQSEC3	IQ motif and Sec7 domain ArfGEF 3	-0.276
307270	ME2	malic enzyme 2	-0.276
306380	PSD3	pleckstrin and Sec7 domain containing 3	-0.276
24766	SCN2A	sodium voltage-gated channel alpha subunit 2	-0.276
680155	TASOR	transcription activation suppressor	-0.276
63879	XIAP	X-linked inhibitor of apoptosis	-0.276
286970	ABCA5	ATP binding cassette subfamily A member 5	-0.275
683402	AP3S2	adaptor related protein complex 3 subunit sigma 2	-0.275
286919	CDK5RAP2	CDK5 regulatory subunit associated protein 2	-0.275
315165	NAGA	alpha-N-acetylgalactosaminidase	-0.275
266758	SEC11C	SEC11 homolog C, signal peptidase complex subunit	-0.275
290851	VPS36	vacuolar protein sorting 36 homolog	-0.275
313474	EPS15	epidermal growth factor receptor pathway substrate 15	-0.274
257646	FRMD6	FERM domain containing 6	-0.274
317575	SMARCA1	SWI/SNF related, matrix associated, actin dependent regulator of chromatin, subfamily a, member 1	-0.274
362229	XRN2	5'-3' exoribonuclease 2	-0.274
500233	EXOC6B	exocyst complex component 6B	-0.273
304571	GALNT9	polypeptide N-acetylgalactosaminyltransferase 9	-0.273
192235	HYOU1	hypoxia up-regulated 1	-0.273
364070	IARS2	isoleucyl-tRNA synthetase 2, mitochondrial	-0.273
314164	LRFN5	leucine rich repeat and fibronectin type III domain containing 5	-0.273
362911	MAL2	mal, T cell differentiation protein 2	-0.273
361531	PAF1	PAF1 homolog, Paf1/RNA polymerase II complex component	-0.273
289668	LAP3	leucine aminopeptidase 3	-0.272
260323	SNX27	sorting nexin 27	-0.272
298521	GRIK3	glutamate ionotropic receptor kainate type subunit 3	-0.271
24418	GRM5	glutamate metabotropic receptor 5	-0.271
27080	HBP1	HMG-box transcription factor 1	-0.271
50871	HPCAL1	hippocalcin like 1	-0.271
100125370	NADK	NAD kinase	-0.271
306587	TCTA	T cell leukemia translocation altered	-0.271
687001	HDAC9	histone deacetylase 9	-0.27
24944	LAMP2	lysosomal associated membrane protein 2	-0.27
140946	PAICS	phosphoribosylaminoimidazole carboxylase and phosphoribosylaminoimidazolesuccinocarboxamide synthase	-0.27
315776	TLN2	talin 2	-0.27
313098	USP45	ubiquitin specific peptidase 45	-0.27
24877	VSNL1	visinin like 1	-0.27
309156	BBS1	Bardet-Biedl syndrome 1	-0.269
317630	BLOC1S6	biogenesis of lysosomal organelles complex 1 subunit 6	-0.269
289437	GLMN	glomulin, FKBP associated protein	-0.269
306819	Kdm1b	lysine (K)-specific demethylase 1B	-0.269
289080	RGL1	ral guanine nucleotide dissociation stimulator like 1	-0.269
317170	Slc9a7	solute carrier family 9 member A7	-0.269
296199	Snx5	sorting nexin 5	-0.269
25289	ADCY6	adenylate cyclase 6	-0.268
303241	CHD3	chromodomain helicase DNA binding protein 3	-0.268
100911319	LOC100911319	ZFP36 ring finger protein like 2	-0.268
295395	RTCA	RNA 3'-terminal phosphate cyclase	-0.268
366697	SPTLC2	serine palmitoyltransferase long chain base subunit 2	-0.268
24797	SST	somatostatin	-0.268
25720	TCF12	transcription factor 12	-0.268
298079	ALDH1B1	aldehyde dehydrogenase 1 family member B1	-0.267
114101	CDS2	CDP-diacylglycerol synthase 2	-0.267
293702	FKBP2	FKBP prolyl isomerase 2	-0.267
25262	ITPR1	inositol 1,4,5-trisphosphate receptor type 1	-0.267
680532	SEM1	SEM1 26S proteasome subunit	-0.267
298544	SH3BGRL3	SH3 domain binding glutamate rich protein like 3	-0.267
282712	SLC6A15	solute carrier family 6 member 15	-0.267
314245	ZBTB25	zinc finger and BTB domain containing 25	-0.267
65180	KCND2	potassium voltage-gated channel subfamily D member 2	-0.266
24640	PFKFB2	6-phosphofructo-2-kinase/fructose-2,6-biphosphatase 2	-0.266
292404	PHF10	PHD finger protein 10	-0.266
94172	SLC27A1	solute carrier family 27 member 1	-0.266
171410	ACSBG1	acyl-CoA synthetase bubblegum family member 1	-0.265
29650	ADAM10	ADAM metallopeptidase domain 10	-0.265
685169	FAM163B	family with sequence similarity 163 member B	-0.265
289992	FERMT2	FERM domain containing kindlin 2	-0.265
24627	PDE4D	phosphodiesterase 4D	-0.265
24215	ATP2B2	ATPase plasma membrane Ca2+ transporting 2	-0.264
83526	ATRN	attractin	-0.264
310137	Cplane1	ciliogenesis and planar polarity effector complex subunit 1	-0.264
84556	RIMS1	regulating synaptic membrane exocytosis 1	-0.264
117521	Scaper	S-phase cyclin A-associated protein in the ER	-0.264
367909	TCEAL8	transcription elongation factor A like 8	-0.264
114206	TMF1	TATA element modulatory factor 1	-0.264
294900	TPD52	tumor protein D52	-0.264
307540	Celf4	CUGBP, Elav-like family member 4	-0.263
81660	GATM	glycine amidinotransferase	-0.263
25662	IGFBP2	insulin like growth factor binding protein 2	-0.263
315840	MYO6	myosin VI	-0.263
498630	WWC2	WW and C2 domain containing 2	-0.263
316122	ABHD5	abhydrolase domain containing 5, lysophosphatidic acid acyltransferase	-0.262
25399	CACNA2D1	calcium voltage-gated channel auxiliary subunit alpha2delta 1	-0.262
302656	FRMPD4	FERM and PDZ domain containing 4	-0.262
362587	Macf1	microtubule-actin crosslinking factor 1	-0.262
25478	MAN2A1	mannosidase alpha class 2A member 1	-0.262
360563	NCBP3	nuclear cap binding subunit 3	-0.262
361442	SIPA1L2	signal induced proliferation associated 1 like 2	-0.262
294709	TRAPPC13	trafficking protein particle complex subunit 13	-0.262
60394	OLIG1	oligodendrocyte transcription factor 1	-0.261
282845	RNF34	ring finger protein 34	-0.261
116482	SACM1L	SAC1 like phosphatidylinositide phosphatase	-0.261
304900	ASTN1	astrotactin 1	-0.26
500368	FAR2	fatty acyl-CoA reductase 2	-0.26
619436	MED24	mediator complex subunit 24	-0.26
85482	NBN	nibrin	-0.26
50558	NPEPPS	aminopeptidase puromycin sensitive	-0.26
292536	PRPF31	pre-mRNA processing factor 31	-0.26
25533	RABGGTB	Rab geranylgeranyltransferase subunit beta	-0.26
312965	UBXN2B	UBX domain protein 2B	-0.26
266806	ERC1	ELKS/RAB6-interacting/CAST family member 1	-0.259
293103	HIKESHI	heat shock protein nuclear import factor hikeshi	-0.259
500111	LRRC61	leucine rich repeat containing 61	-0.259
114202	MPP3	MAGUK p55 scaffold protein 3	-0.259
296318	Ndrg3	NDRG family member 3	-0.259
79213	SLC6A11	solute carrier family 6 member 11	-0.259
304971	TOMM40L	translocase of outer mitochondrial membrane 40 like	-0.259
619577	RNF14	ring finger protein 14	-0.258
499067	SMIM17	small integral membrane protein 17	-0.258
312444	IMMT	inner membrane mitochondrial protein	-0.257
29648	NUDC	nuclear distribution C, dynein complex regulator	-0.257
25267	PDGFRA	platelet derived growth factor receptor alpha	-0.257
58817	SEC23A	SEC23 homolog A, COPII coat complex component	-0.257
100909595	SLC2A3	solute carrier family 2 member 3	-0.257
296076	SRP14	signal recognition particle 14	-0.257
313235	CORO2A	coronin 2A	-0.256
83727	FBN1	fibrillin 1	-0.256
246046	LMBRD1	LMBR1 domain containing 1	-0.256
25650	ATP1B1	ATPase Na+/K+ transporting subunit beta 1	-0.255
140734	DYNLL2	dynein light chain LC8-type 2	-0.255
362733	ETV1	ETS variant transcription factor 1	-0.255
317576	OCRL	OCRL inositol polyphosphate-5-phosphatase	-0.255
362145	Slc25a12	solute carrier family 25 member 12	-0.255
64001	CYB5A	cytochrome b5 type A	-0.254
313346	FOCAD	focadhesin	-0.254
24516	JUN	Jun proto-oncogene, AP-1 transcription factor subunit	-0.254
360980	TNS3	tensin 3	-0.254
498272	UAP1	UDP-N-acetylglucosamine pyrophosphorylase 1	-0.254
300328	AASDHPPT	aminoadipate-semialdehyde dehydrogenase-phosphopantetheinyl transferase	-0.253
300754	BBS4	Bardet-Biedl syndrome 4	-0.253
29716	CACNA1D	calcium voltage-gated channel subunit alpha1 D	-0.253
315864	DOP1A	DOP1 leucine zipper like protein A	-0.253
114244	HCN2	hyperpolarization activated cyclic nucleotide gated potassium and sodium channel 2	-0.253
94173	IDH3B	isocitrate dehydrogenase (NAD(+)) 3 non-catalytic subunit beta	-0.253
309458	PDCD11	programmed cell death 11	-0.253
292994	TJP1	tight junction protein 1	-0.253
64830	UNC13B	unc-13 homolog B	-0.253
297865	DSEL	dermatan sulfate epimerase like	-0.252
24398	GLS	glutaminase	-0.252
290447	MYCBP2	MYC binding protein 2	-0.252
171058	RAB3C	RAB3C, member RAS oncogene family	-0.252
312706	EMG1	EMG1 N1-specific pseudouridine methyltransferase	-0.251
84598	JAK1	Janus kinase 1	-0.251
25491	Nes	nestin	-0.251
362283	STX16	syntaxin 16	-0.251
[truncated: 2,490 more rows]
