# Supplementary material for: Sex-specific impacts of prenatal bisphenol A exposure on genes associated with cortical development, social behaviors, and autism in the offspring’s prefrontal cortex
Source: Biol Sex Differ. 2024 May 15;15:40. doi: 10.1186/s13293-024-00614-2 (PMC11094985; doi:10.1186/s13293-024-00614-2)
Supplement: Supplementary file 4 — Additional file 4: List of differentially expressed genes in the prefrontal cortex of female rat pups prenatally exposed to BPA. [file 13293_2024_614_MOESM4_ESM.xlsx]

## Sheet: Sheet1
Additional file 4. List of differentially expressed genes in the frontal cortex of female rat pups prenatally exposed to BPA.
ID	Symbol	Entrez Gene Name	Log2 (FC)
103694869	LOC103694869	isochorismatase domain containing 1	-15.602
108348045	TMEM151A	transmembrane protein 151A	-13.979
100363502	CYCS	cytochrome c, somatic	-13.875
103691556	LOC103691556	SMAD family member 9	-13.33
103692173	WBP1	WW domain binding protein 1	-13.121
103690057	LDLRAD3	low density lipoprotein receptor class A domain containing 3	-12.961
100909913	LOC100909913	norrin cystine knot growth factor NDP	-12.834
100910616	Hmgn5/Hmgn5b	high mobility group nucleosome binding domain 5B	-12.791
103689947	SELENBP1	selenium binding protein 1	-12.628
499636	RABIF	RAB interacting factor	-12.421
100912052	LOC100912052	-	-11.992
103693780	LOC103693780	oxoglutarate dehydrogenase	-11.936
108348109	PDCD5	programmed cell death 5	-11.894
100911261	LOC100911261	filamin B	-11.865
84493	FMO3	flavin containing dimethylaniline monoxygenase 3	-11.814
84594	NFS1	NFS1 cysteine desulfurase	-11.808
116718	PEX12	peroxisomal biogenesis factor 12	-11.665
108348070	LOC108348070	-	-11.579
103689971	EXOC2	exocyst complex component 2	-11.311
100912475	CNST	consortin, connexin sorting protein	-11.297
102556157	LOC102556157	zinc finger protein 91-like	-11.244
100910446	LOC100910446	syntaxin 7	-11.15
103690020	LOC103690020	similar to fatty acid translocase/CD36	-11.062
207119	Rin1	Ras and Rab interactor 1	-11.047
25556	IL1RL1	interleukin 1 receptor like 1	-10.892
100912573	Ms4a6b	membrane-spanning 4-domains, subfamily A, member 6B	-10.841
103690980	LOC103690980	-	-10.637
362429	MFAP5	microfibril associated protein 5	-10.551
365391	TRPM5	transient receptor potential cation channel subfamily M member 5	-10.551
493909	Aox3	aldehyde oxidase 3	-10.451
24864	PGC	progastricsin	-10.451
686932	CDHR3	cadherin related family member 3	-10.344
691320	Cyp4f16/Cyp4f37	cytochrome P450, family 4, subfamily f, polypeptide 16	-10.34
102551194	LOC102551194	protein NYNRIN-like	-10.151
25365	ACTG2	actin gamma 2, smooth muscle	-10.103
100911313	RMDN3	regulator of microtubule dynamics 3	-10.057
108352750	LOC108352750	-	-9.989
498350	THEGL	theg spermatid protein like	-9.966
363618	HS3ST3A1	heparan sulfate-glucosamine 3-sulfotransferase 3A1	-9.964
619558	RETREG1	reticulophagy regulator 1	-9.904
100910978	ECM2	extracellular matrix protein 2	-9.841
100910288	LOC100910288	meiosis regulator and mRNA stability factor 1	-9.819
24176	ADRB2	adrenoceptor beta 2	-9.814
362287	SLC17A9	solute carrier family 17 member 9	-9.814
100360238	Adam1b	a disintegrin and metallopeptidase domain 1b	-9.778
100910177	LOC100910177	-	-9.775
24641	Flg	filaggrin	-9.644
310683	ITGA10	integrin subunit alpha 10	-9.644
690041	LOC100911047/Xlr3a	X-linked lymphocyte-regulated 3A	-9.644
103691918	LOC103691918	-	-9.644
295631	PLA2R1	phospholipase A2 receptor 1	-9.628
100912618	LOC100912618	ubiquitin conjugating enzyme E2 V1	-9.551
102551901	LOC102551901	Fas apoptotic inhibitory molecule 2	-9.47
29403	ASGR2	asialoglycoprotein receptor 2	-9.451
100912425	LOC100912425	-	-9.451
108351105	LOC108351105	uncharacterized LOC108351105	-9.451
315567	PANX3	pannexin 3	-9.451
305341	RHOH	ras homolog family member H	-9.451
296188	SPTLC3	serine palmitoyltransferase long chain base subunit 3	-9.451
300834	WDR72	WD repeat domain 72	-9.451
100911365	LOC100911365	glutamine amidotransferase class 1 domain containing 1	-8.142
312689	M6PR	mannose-6-phosphate receptor, cation dependent	-5.625
303496	TBX21	T-box transcription factor 21	-5
414792	HLA-A	major histocompatibility complex, class I, A	-4.044
499985	RGD1565355	similar to fatty acid translocase/CD36	-3.975
366949	MAFA	MAF bZIP transcription factor A	-3.841
245978	CKLF	chemokine like factor	-3.807
365408	MS4A15	membrane spanning 4-domains A15	-3.807
25626	KRT8	keratin 8	-3.755
64357	CD200R1	CD200 receptor 1	-3.7
100360218	LOC100360218	interleukin 13 receptor subunit alpha 1	-3.605
54249	CFD	complement factor D	-3.585
24973	HLA-A	major histocompatibility complex, class I, A	-3.488
360835	CDH19	cadherin 19	-3.459
103691134	FLT3LG	fms related receptor tyrosine kinase 3 ligand	-3.459
691455	CALML4	calmodulin like 4	-3.322
171131	CHRNB3	cholinergic receptor nicotinic beta 3 subunit	-3.322
64576	Ptprv	protein tyrosine phosphatase, receptor type, V	-3.322
64155	SCN7A	sodium voltage-gated channel alpha subunit 7	-3.322
313596	TFAP2E	transcription factor AP-2 epsilon	-3.322
113892	Nat8f3 (includes others)	N-acetyltransferase 8 (GCN5-related) family member 3	-3.222
689537	Calr4	calreticulin 4	-3.17
304081	CLIC6	chloride intracellular channel 6	-3.17
60333	MSLN	mesothelin	-3.17
29701	SCN11A	sodium voltage-gated channel alpha subunit 11	-3.17
501619	Armcx1	armadillo repeat containing, X-linked 1	-3.168
294274	RT1-DMa	RT1 class II, locus DMa	-3.14
498356	SHISA3	shisa family member 3	-3.059
100910717	TNKS2	tankyrase 2	-3.017
24221	AVP	arginine vasopressin	-3
171356	FOXC2	forkhead box C2	-3
113931	PRRX2	paired related homeobox 2	-3
365900	ALX3	ALX homeobox 3	-2.98
289032	CHIT1	chitinase 1	-2.907
100360872	Mcpt4	mast cell protease 4	-2.826
54242	CPA3	carboxypeptidase A3	-2.807
298301	MROH7	maestro heat like repeat family member 7	-2.807
100362965	Snurf-ps2	SNRPN upstream open reading frame, pseudogene 2	-2.804
303687	EVPL	envoplakin	-2.737
500724	Lbhd2	LBH domain containing 2	-2.7
406866	Ly6g6e	lymphocyte antigen 6 complex, locus G6E	-2.7
497933	SLC25A35	solute carrier family 25 member 35	-2.7
498109	POLR2H	RNA polymerase II, I and III subunit H	-2.685
312897	MSC	musculin	-2.663
305604	EFEMP1	EGF containing fibulin extracellular matrix protein 1	-2.657
360605	EPN3	epsin 3	-2.599
366124	AGBL2	AGBL carboxypeptidase 2	-2.585
287454	ALOX12	arachidonate 12-lipoxygenase, 12S type	-2.585
25401	ALX1	ALX homeobox 1	-2.585
59302	BMP15	bone morphogenetic protein 15	-2.585
65210	CYP2J2	cytochrome P450 family 2 subfamily J member 2	-2.585
29203	FOXD3	forkhead box D3	-2.585
499194	NMB	neuromedin B	-2.585
314596	RASAL3	RAS protein activator like 3	-2.585
298975	SCIN	scinderin	-2.585
291582	SLC27A6	solute carrier family 27 member 6	-2.578
252942	MYH8	myosin heavy chain 8	-2.561
24411	GRIN2C	glutamate ionotropic receptor NMDA type subunit 2C	-2.558
307414	Ifgga2l1/RGD1309362	similar to interferon-inducible GTPase	-2.55
311956	Wdr86	WD repeat domain 86	-2.536
307404	ARSI	arylsulfatase family member I	-2.503
365603	BVES	blood vessel epicardial substance	-2.503
363274	PRSS56	serine protease 56	-2.503
246239	SLC15A3	solute carrier family 15 member 3	-2.503
245953	TMEM37	transmembrane protein 37	-2.485
84588	CLDN11	claudin 11	-2.483
360557	Nlrp1a	NLR family, pyrin domain containing 1A	-2.478
79430	CLCNKA	chloride voltage-gated channel Ka	-2.459
108348727	LOC108348727	uncharacterized LOC108348727	-2.459
367195	LOC367195	-	-2.459
81739	P2RX3	purinergic receptor P2X 3	-2.459
297694	PLBD1	phospholipase B domain containing 1	-2.459
25527	PTGIS	prostaglandin I2 synthase	-2.459
108348257	RGD1564941	similar to ankyrin repeat domain 26	-2.459
79209	FRK	fyn related Src family tyrosine kinase	-2.433
191574	Akr1c14	aldo-keto reductase family 1, member C14	-2.42
363225	ECRG4	ECRG4 augurin precursor	-2.415
300985	PARP3	poly(ADP-ribose) polymerase family member 3	-2.415
298590	KLHDC7A	kelch domain containing 7A	-2.392
94339	MMP23B	matrix metallopeptidase 23B	-2.392
100912108	NUPR1	nuclear protein 1, transcriptional regulator	-2.392
84403	GJB6	gap junction protein beta 6	-2.391
103693683	FCGR2A	Fc gamma receptor IIa	-2.384
25569	TRH	thyrotropin releasing hormone	-2.379
66025	LPAR3	lysophosphatidic acid receptor 3	-2.358
298487	CLDN19	claudin 19	-2.322
360695	EVA1C	eva-1 homolog C	-2.322
25317	FGF1	fibroblast growth factor 1	-2.322
360626	KRT19	keratin 19	-2.322
293660	RHOD	ras homolog family member D	-2.322
360539	SLC47A1	solute carrier family 47 member 1	-2.322
498840	STING1	stimulator of interferon response cGAMP interactor 1	-2.322
100911932	LOC100911932	CD248 molecule	-2.317
108348067	LOC108348067	-	-2.317
171299	FOXD1	forkhead box D1	-2.29
81639	ALOX15	arachidonate 15-lipoxygenase	-2.282
394266	GJB2	gap junction protein beta 2	-2.281
25616	RLN1	relaxin 1	-2.263
83517	Fcna	ficolin A	-2.248
64315	CD151	CD151 molecule (Raph blood group)	-2.238
313495	CA9	carbonic anhydrase 9	-2.222
25333	MGP	matrix Gla protein	-2.222
303744	MYADML2	myeloid associated differentiation marker like 2	-2.222
289337	TLR5	toll like receptor 5	-2.222
83783	Sult1a1	sulfotransferase family 1A, phenol-preferring, member 1	-2.217
25526	PTGDS	prostaglandin D2 synthase	-2.215
367313	COL6A3	collagen type VI alpha 3 chain	-2.212
316526	WNT6	Wnt family member 6	-2.204
108348061	Gsta1	glutathione S-transferase alpha 1	-2.202
266714	MYO7A	myosin VIIA	-2.202
171163	SLC6A13	solute carrier family 6 member 13	-2.194
361512	EHD2	EH domain containing 2	-2.184
313592	COL8A2	collagen type VIII alpha 2 chain	-2.179
29268	TPSAB1/TPSB2	tryptase alpha/beta 1	-2.17
24914	LOX	lysyl oxidase	-2.158
100910121	RRN3	RRN3 homolog, RNA polymerase I transcription factor	-2.152
300679	MPZL2	myelin protein zero like 2	-2.147
83575	CPZ	carboxypeptidase Z	-2.134
266762	MRGPRF	MAS related GPR family member F	-2.129
298189	BNC2	basonuclin 2	-2.124
93662	CDHR1	cadherin related family member 1	-2.121
296511	ALX4	ALX homeobox 4	-2.115
680551	APOC4	apolipoprotein C4	-2.115
362572	ARTN	artemin	-2.115
317224	Fndc3c1	fibronectin type III domain containing 3C1	-2.115
289388	G0S2	G0/G1 switch 2	-2.115
298784	NLRC4	NLR family CARD domain containing 4	-2.115
303692	ST6GALNAC2	ST6 N-acetylgalactosaminide alpha-2,6-sialyltransferase 2	-2.115
309209	VWCE	von Willebrand factor C and EGF domains	-2.107
294789	RANBP3L	RAN binding protein 3 like	-2.105
102548778	PARP10	poly(ADP-ribose) polymerase family member 10	-2.1
501506	ZBTB33	zinc finger and BTB domain containing 33	-2.093
680906	Fam169b	family with sequence similarity 169, member B	-2.087
315741	PAQR5	progestin and adipoQ receptor family member 5	-2.087
54271	Tpsab1	tryptase alpha/beta 1	-2.087
315866	PRSS35	serine protease 35	-2.078
24837	TNNT2	troponin T2, cardiac type	-2.061
29719	KCNJ16	potassium inwardly rectifying channel subfamily J member 16	-2.059
310849	SGMS2	sphingomyelin synthase 2	-2.059
64846	SLC13A3	solute carrier family 13 member 3	-2.055
361095	ZIC5	Zic family member 5	-2.054
294806	C1QTNF3	C1q and TNF related 3	-2.047
25702	PNLIP	pancreatic lipase	-2.044
24230	TSPO	translocator protein	-2.044
308376	ADGRG6	adhesion G protein-coupled receptor G6	-2.04
103689932	NEWGENE_621351	collagen type I alpha 2 chain	-2.038
81682	LUM	lumican	-2.037
309147	ALDH3B1	aldehyde dehydrogenase 3 family member B1	-2.034
503568	SLC13A4	solute carrier family 13 member 4	-2.034
100362023	CDC42SE2	CDC42 small effector 2	-2.03
295691	FRZB	frizzled related protein	-2.026
24483	IGF2	insulin like growth factor 2	-2.019
688394	MAB21L1	mab-21 like 1	-2.016
60669	CMKLR1	chemerin chemokine-like receptor 1	-2
103692529	PRDM16	PR/SET domain 16	-2
192227	PTGR1	prostaglandin reductase 1	-2
64104	TNMD	tenomodulin	-2
100911486	LOC100911486	multiple EGF like domains 6	-1.999
84400	PRELP	proline and arginine rich end leucine rich repeat protein	-1.993
24701	PYGM	glycogen phosphorylase, muscle associated	-1.986
300218	TUBA1C	tubulin alpha 1c	-1.983
116676	ALDH1A2	aldehyde dehydrogenase 1 family member A2	-1.979
54349	AOX1	aldehyde oxidase 1	-1.963
170897	SPHK1	sphingosine kinase 1	-1.963
681337	ACOT4	acyl-CoA thioesterase 4	-1.948
498650	RAB11FIP1	RAB11 family interacting protein 1	-1.939
316638	SNED1	sushi, nidogen and EGF like domains 1	-1.926
302826	FRMD7	FERM domain containing 7	-1.918
85489	TWIST1	twist family bHLH transcription factor 1	-1.918
311862	LAMC3	laminin subunit gamma 3	-1.912
316580	SP140	SP140 nuclear body protein	-1.909
287231	9930111J21Rik1/Gm12185	RIKEN cDNA 9930111J21 gene 1	-1.907
304021	COL8A1	collagen type VIII alpha 1 chain	-1.907
363634	KCTD11	potassium channel tetramerization domain containing 11	-1.907
499589	LRRC34	leucine rich repeat containing 34	-1.907
363517	PLXNB3	plexin B3	-1.907
50676	SLC6A12	solute carrier family 6 member 12	-1.907
300889	ANKRD34C	ankyrin repeat domain 34C	-1.898
691966	SQOR	sulfide quinone oxidoreductase	-1.893
64507	FMOD	fibromodulin	-1.892
29393	COL1A1	collagen type I alpha 1 chain	-1.89
361289	COLEC12	collectin subfamily member 12	-1.886
25314	EMP1	epithelial membrane protein 1	-1.886
291015	OGN	osteoglycin	-1.877
85247	S100A6	S100 calcium binding protein A6	-1.874
84032	COL3A1	collagen type III alpha 1 chain	-1.87
307305	PRDM6	PR/SET domain 6	-1.867
499431	COL13A1	collagen type XIII alpha 1 chain	-1.864
293874	TRPM6	transient receptor potential cation channel subfamily M member 6	-1.858
365581	EDAR	ectodysplasin A receptor	-1.854
100911216	LOC100911216	-	-1.853
500300	DEPP1	DEPP autophagy regulator 1	-1.848
363483	Dmrtc1c1/Dmrtc1c2	DMRT-like family C1c2	-1.848
315907	NRK	Nik related kinase	-1.848
686539	ISLR	immunoglobulin superfamily containing leucine rich repeat	-1.843
25240	AQP1	aquaporin 1 (Colton blood group)	-1.837
301517	CYP27A1	cytochrome P450 family 27 subfamily A member 1	-1.837
297910	SLC26A7	solute carrier family 26 member 7	-1.837
29139	DCN	decorin	-1.835
287526	SERPINF1	serpin family F member 1	-1.833
114505	KLF4	KLF transcription factor 4	-1.83
362430	ZNF705A	zinc finger protein 705A	-1.83
297073	RARRES2	retinoic acid receptor responder 2	-1.823
305494	AEBP1	AE binding protein 1	-1.814
295703	SERPING1	serpin family G member 1	-1.813
313022	MAP3K6	mitogen-activated protein kinase kinase kinase 6	-1.807
63912	NIBAN1	niban apoptosis regulator 1	-1.807
303412	RNF43	ring finger protein 43	-1.807
24783	SLC9A2	solute carrier family 9 member A2	-1.807
301285	TFAP2B	transcription factor AP-2 beta	-1.807
363324	LOC102547811 (includes others)	uncharacterized LOC120098581	-1.804
25481	MMP11	matrix metallopeptidase 11	-1.791
498475	PTGDR	prostaglandin D2 receptor	-1.791
83717	Omd	osteomodulin	-1.788
498060	C21orf62	chromosome 21 open reading frame 62	-1.784
25627	CMA1	chymase 1	-1.778
103693260	LOC103693260	uncharacterized LOC103693260	-1.778
314640	TJP3	tight junction protein 3	-1.778
364594	TLR3	toll like receptor 3	-1.778
298878	OSR1	odd-skipped related transcription factor 1	-1.768
688757	TMEM200B	transmembrane protein 200B	-1.767
315761	CILP	cartilage intermediate layer protein	-1.766
100360880	FOSB	FosB proto-oncogene, AP-1 transcription factor subunit	-1.766
100912012	CLEC3B	C-type lectin domain family 3 member B	-1.764
315870	TBX18	T-box transcription factor 18	-1.763
293186	LYVE1	lymphatic vessel endothelial hyaluronan receptor 1	-1.754
303310	HIC1	HIC ZBTB transcriptional repressor 1	-1.753
315611	SCN4B	sodium voltage-gated channel beta subunit 4	-1.75
290350	LOXL2	lysyl oxidase like 2	-1.737
364420	TNFRSF10A	TNF receptor superfamily member 10a	-1.737
365544	UMODL1	uromodulin like 1	-1.737
155012	CFH	complement factor H	-1.723
100912216	Prcd	photoreceptor disc component	-1.716
366542	SIX2	SIX homeobox 2	-1.716
25724	ITGB4	integrin subunit beta 4	-1.714
499702	SYNPO2	synaptopodin 2	-1.71
25663	IL1R1	interleukin 1 receptor type 1	-1.709
100910033	Syncrip	synaptotagmin binding, cytoplasmic RNA interacting protein	-1.7
85251	COL18A1	collagen type XVIII alpha 1 chain	-1.697
24771	SDC4	syndecan 4	-1.678
360611	COPZ2	COPI coat complex subunit zeta 2	-1.672
287821	OTOP3	otopetrin 3	-1.67
24602	NPPA	natriuretic peptide A	-1.663
56611	ANXA2	annexin A2	-1.661
108348063	Nol8	nucleolar protein 8	-1.655
362035	NDST4	N-deacetylase and N-sulfotransferase 4	-1.652
100912478	Vma21	VMA21 vacuolar H+-ATPase homolog (S. cerevisiae)	-1.652
24172	ADH1C	alcohol dehydrogenase 1C (class I), gamma polypeptide	-1.644
66018	PDGFD	platelet derived growth factor D	-1.644
314800	ACSS3	acyl-CoA synthetase short chain family member 3	-1.634
361423	CIBAR2	CBY1 interacting BAR domain containing 2	-1.633
84352	COL1A2	collagen type I alpha 2 chain	-1.629
293566	CPXM2	carboxypeptidase X, M14 family member 2	-1.627
294809	ADAMTS12	ADAM metallopeptidase with thrombospondin type 1 motif 12	-1.626
116744	LPAR1	lysophosphatidic acid receptor 1	-1.625
64195	CLEC10A	C-type lectin domain containing 10A	-1.624
192280	PPP1R3B	protein phosphatase 1 regulatory subunit 3B	-1.623
293135	LRRC32	leucine rich repeat containing 32	-1.619
315108	Apol3	apolipoprotein L3	-1.613
114613	SLC5A5	solute carrier family 5 member 5	-1.613
361112	VSTM4	V-set and transmembrane domain containing 4	-1.611
25352	SOD3	superoxide dismutase 3	-1.609
312113	STARD8	StAR related lipid transfer domain containing 8	-1.604
29509	SLC22A6	solute carrier family 22 member 6	-1.602
312705	C1R	complement C1r	-1.596
316052	EOMES	eomesodermin	-1.594
64017	ENPEP	glutamyl aminopeptidase	-1.587
117517	C7	complement C7	-1.585
83502	CDH1	cadherin 1	-1.585
25094	MITF	melanocyte inducing transcription factor	-1.585
287631	WFIKKN2	WAP, follistatin/kazal, immunoglobulin, kunitz and netrin domain containing 2	-1.585
108348102	LOC108348102	zinc finger protein 568	-1.584
100909485	Spin2c	spindlin family, member 2C	-1.584
25181	BGN	biglycan	-1.573
287899	ADAMTS2	ADAM metallopeptidase with thrombospondin type 1 motif 2	-1.566
292401	SMOC2	SPARC related modular calcium binding 2	-1.565
361621	OLFML1	olfactomedin like 1	-1.559
25236	GPC3	glypican 3	-1.552
117253	DNAH11	dynein axonemal heavy chain 11	-1.55
171100	ANGPTL2	angiopoietin like 2	-1.543
83580	THBD	thrombomodulin	-1.543
361549	LGI4	leucine rich repeat LGI family member 4	-1.541
24699	PTPRC	protein tyrosine phosphatase receptor type C	-1.536
100363145	STAB1	stabilin 1	-1.536
24546	SLCO2A1	solute carrier organic anion transporter family member 2A1	-1.531
266807	DUOX1	dual oxidase 1	-1.527
291076	Eci3	enoyl-Coenzyme A delta isomerase 3	-1.527
366270	EDN3	endothelin 3	-1.524
64047	LRAT	lecithin retinol acyltransferase	-1.524
317181	SRPX2	sushi repeat containing protein X-linked 2	-1.524
287435	CD68	CD68 molecule	-1.519
294235	IER3	immediate early response 3	-1.519
25391	ATP2A3	ATPase sarcoplasmic/endoplasmic reticulum Ca2+ transporting 3	-1.515
81526	CCN3	cellular communication network factor 3	-1.507
287437	TNFSF13	TNF superfamily member 13	-1.503
25256	FMO1	flavin containing dimethylaniline monoxygenase 1	-1.499
29569	PCOLCE	procollagen C-endopeptidase enhancer	-1.496
690315	DERL3	derlin 3	-1.494
94341	KCNJ13	potassium inwardly rectifying channel subfamily J member 13	-1.492
312701	CD163	CD163 molecule	-1.477
309499	MYOF	myoferlin	-1.477
289491	MRPL1	mitochondrial ribosomal protein L1	-1.476
685899	SVEP1	sushi, von Willebrand factor type A, EGF and pentraxin domain containing 1	-1.475
64044	CASP8	caspase 8	-1.474
29260	TLR4	toll like receptor 4	-1.474
361744	TMEM252	transmembrane protein 252	-1.474
85490	COL5A1	collagen type V alpha 1 chain	-1.473
291327	MRC1	mannose receptor C-type 1	-1.473
310392	SLC7A11	solute carrier family 7 member 11	-1.47
24693	PTGS1	prostaglandin-endoperoxide synthase 1	-1.469
83685	CAPN6	calpain 6	-1.459
309653	FGD2	FYVE, RhoGEF and PH domain containing 2	-1.459
501097	MDFI	MyoD family inhibitor	-1.459
298138	RASEF	RAS and EF-hand domain containing	-1.459
170698	Slco1a4	solute carrier organic anion transporter family, member 1a4	-1.459
191572	AHNAK	AHNAK nucleoprotein	-1.458
24392	GJA1	gap junction protein alpha 1	-1.458
690795	H2AJ	H2A.J histone	-1.458
313450	Rnf113a1	ring finger protein 113A1	-1.458
360969	CASTOR1	cytosolic arginine sensor for mTORC1 subunit 1	-1.453
171547	CRISPLD2	cysteine rich secretory protein LCCL domain containing 2	-1.453
361096	ZIC2	Zic family member 2	-1.452
303542	GHDC	GH3 domain containing	-1.449
58971	FXYD1	FXYD domain containing ion transport regulator 1	-1.447
305987	DOCK5	dedicator of cytokinesis 5	-1.446
303786	AIFM3	apoptosis inducing factor mitochondria associated 3	-1.441
171109	DUSP5	dual specificity phosphatase 5	-1.436
25085	TH	tyrosine hydroxylase	-1.433
287788	ABCA9	ATP binding cassette subfamily A member 9	-1.43
56646	LGALS1	galectin 1	-1.43
288031	FAM43A	family with sequence similarity 43 member A	-1.429
498246	RGS13	regulator of G protein signaling 13	-1.429
501061	TMIE	transmembrane inner ear	-1.429
313785	ICAM5	intercellular adhesion molecule 5	-1.427
24653	PLA2G4A	phospholipase A2 group IVA	-1.426
25296	BMP4	bone morphogenetic protein 4	-1.424
58813	NT5E	5'-nucleotidase ecto	-1.424
116777	CDH3	cadherin 3	-1.423
85272	BMP7	bone morphogenetic protein 7	-1.418
313843	GALM	galactose mutarotase	-1.415
89813	PDK4	pyruvate dehydrogenase kinase 4	-1.415
308099	FNDC1	fibronectin type III domain containing 1	-1.412
361875	Atp6ap1l	ATPase, H+ transporting, lysosomal accessory protein 1-like	-1.406
25683	COL12A1	collagen type XII alpha 1 chain	-1.406
684993	Ppp1r35	protein phosphatase 1, regulatory subunit 35	-1.405
171112	WFDC1	WAP four-disulfide core domain 1	-1.402
501065	CMTM7	CKLF like MARVEL transmembrane domain containing 7	-1.401
294747	Cspg4b	chondroitin sulfate proteoglycan 4B	-1.396
25264	NMBR	neuromedin B receptor	-1.382
295629	CD302	CD302 molecule	-1.379
24826	TG	thyroglobulin	-1.379
304581	TMEM119	transmembrane protein 119	-1.379
291130	DCDC2	doublecortin domain containing 2	-1.376
29563	Crabp2	cellular retinoic acid binding protein 2	-1.375
24373	FST	follistatin	-1.374
499583	NAALADL2	N-acetylated alpha-linked acidic dipeptidase like 2	-1.372
29158	FBLN5	fibulin 5	-1.37
25353	SPP1	secreted phosphoprotein 1	-1.364
499800	LY75	lymphocyte antigen 75	-1.363
25652	PTGFR	prostaglandin F receptor	-1.363
687813	TRAF1	TNF receptor associated factor 1	-1.363
499518	CCDC125	coiled-coil domain containing 125	-1.359
294337	COL6A1	collagen type VI alpha 1 chain	-1.354
60338	FXYD5	FXYD domain containing ion transport regulator 5	-1.352
25464	ICAM1	intercellular adhesion molecule 1	-1.351
361821	COL6A2	collagen type VI alpha 2 chain	-1.348
361060	EBF2	EBF transcription factor 2	-1.348
24596	NGFR	nerve growth factor receptor	-1.344
296708	OLFML2A	olfactomedin like 2A	-1.338
81710	MSX1	msh homeobox 1	-1.336
361537	TYROBP	transmembrane immune signaling adaptor TYROBP	-1.333
315191	FBLN1	fibulin 1	-1.332
287805	GPRC5C	G protein-coupled receptor class C group 5 member C	-1.328
287450	SLC16A11	solute carrier family 16 member 11	-1.328
246060	Cdkn1c	cyclin-dependent kinase inhibitor 1C (P57)	-1.326
295458	BDH2	3-hydroxybutyrate dehydrogenase 2	-1.322
302811	ELF4	E74 like ETS transcription factor 4	-1.322
102549694	LOC102549694	protein NYNRIN-like	-1.322
300870	TENT5A	terminal nucleotidyltransferase 5A	-1.322
108348123	LOC108348123	zinc finger protein 431-like	-1.316
362896	STAT6	signal transducer and activator of transcription 6	-1.316
60564	SYT9	synaptotagmin 9	-1.316
64387	CCDC80	coiled-coil domain containing 80	-1.314
266813	PRRX1	paired related homeobox 1	-1.314
29610	TGFBR3	transforming growth factor beta receptor 3	-1.312
25420	CRYAB	crystallin alpha B	-1.307
687808	SLC16A9	solute carrier family 16 member 9	-1.307
24268	CP	ceruloplasmin	-1.306
103694424	LOC103694424	-	-1.303
363115	SLC9A9	solute carrier family 9 member A9	-1.3
89805	ANGPT2	angiopoietin 2	-1.298
362336	FAM180A	family with sequence similarity 180 member A	-1.298
363069	PPCDC	phosphopantothenoylcysteine decarboxylase	-1.298
25239	APOD	apolipoprotein D	-1.297
25728	APOE	apolipoprotein E	-1.296
81505	EMP3	epithelial membrane protein 3	-1.295
364837	GYPC	glycophorin C (Gerbich blood group)	-1.295
406228	Krt2	keratin 2	-1.293
25426	CYP1B1	cytochrome P450 family 1 subfamily B member 1	-1.292
362550	ROR1	receptor tyrosine kinase like orphan receptor 1	-1.288
287710	CAVIN1	caveolae associated protein 1	-1.282
56083	TGM2	transglutaminase 2	-1.282
315882	Zic4	Zic family member 4	-1.282
308408	GPR4	G protein-coupled receptor 4	-1.28
100361631	TMEM35B	transmembrane protein 35B	-1.28
294257	CFB	complement factor B	-1.276
365583	DSE	dermatan sulfate epimerase	-1.274
89818	VAMP5	vesicle associated membrane protein 5	-1.273
689949	ZNF185	zinc finger protein 185 with LIM domain	-1.27
29345	SERPINH1	serpin family H member 1	-1.269
25703	RBP4	retinol binding protein 4	-1.268
24779	SLC4A1	solute carrier family 4 member 1 (Diego blood group)	-1.268
24825	TF	transferrin	-1.268
100911166	LOC100911166	RNA pseudouridine synthase domain containing 2	-1.267
24482	IGF1	insulin like growth factor 1	-1.266
25654	COL11A1	collagen type XI alpha 1 chain	-1.265
81642	ABCC6	ATP binding cassette subfamily C member 6	-1.263
684122	ASAP3	ArfGAP with SH3 domain, ankyrin repeat and PH domain 3	-1.263
314148	CLEC14A	C-type lectin domain containing 14A	-1.263
362165	CREB3L1	cAMP responsive element binding protein 3 like 1	-1.263
498564	ITGBL1	integrin subunit beta like 1	-1.263
252832	ZC3HAV1	zinc finger CCCH-type containing, antiviral 1	-1.263
25644	BMP6	bone morphogenetic protein 6	-1.262
58949	PTAFR	platelet activating factor receptor	-1.256
84426	WNT4	Wnt family member 4	-1.256
307428	TNFAIP8	TNF alpha induced protein 8	-1.248
497009	NAAA	N-acylethanolamine acid amidase	-1.244
299609	ABCA7	ATP binding cassette subfamily A member 7	-1.243
24424	GSTM1	glutathione S-transferase mu 1	-1.243
690374	TRIM47	tripartite motif containing 47	-1.239
100361376	KANK2	KN motif and ankyrin repeat domains 2	-1.237
498795	CCDC3	coiled-coil domain containing 3	-1.234
100911041	TMEM45A	transmembrane protein 45A	-1.234
312566	ADAMTS9	ADAM metallopeptidase with thrombospondin type 1 motif 9	-1.231
301284	Tfap2d	transcription factor AP-2 delta	-1.225
691478	CPNE6	copine 6	-1.224
317608	GPR101	G protein-coupled receptor 101	-1.222
367302	KCNE4	potassium voltage-gated channel subfamily E regulatory subunit 4	-1.222
361348	MRO	maestro	-1.222
287644	PHOSPHO1	phosphoethanolamine/phosphocholine phosphatase 1	-1.222
25380	ANXA1	annexin A1	-1.218
444983	APOLD1	apolipoprotein L domain containing 1	-1.217
499947	CBLN4	cerebellin 4 precursor	-1.217
314397	RIN3	Ras and Rab interactor 3	-1.217
685781	DDR2	discoidin domain receptor tyrosine kinase 2	-1.215
296560	UAP1L1	UDP-N-acetylglucosamine pyrophosphorylase 1 like 1	-1.215
81613	CEACAM1	CEA cell adhesion molecule 1	-1.211
24772	CXCL12	C-X-C motif chemokine ligand 12	-1.211
680668	TPK1	thiamin pyrophosphokinase 1	-1.211
366474	COL16A1	collagen type XVI alpha 1 chain	-1.209
498953	TMEM170A	transmembrane protein 170A	-1.209
83518	APLNR	apelin receptor	-1.207
58965	RAMP1	receptor activity modifying protein 1	-1.206
79251	ASPA	aspartoacylase	-1.198
362584	COL9A2	collagen type IX alpha 2 chain	-1.196
497936	TMEM88	transmembrane protein 88	-1.196
316519	SLC11A1	solute carrier family 11 member 1	-1.193
116466	WNT2B	Wnt family member 2B	-1.191
24390	B4GALT1	beta-1,4-galactosyltransferase 1	-1.188
298101	COL27A1	collagen type XXVII alpha 1 chain	-1.188
364706	FOXC1	forkhead box C1	-1.187
315744	ITGA11	integrin subunit alpha 11	-1.187
156826	EYA2	EYA transcriptional coactivator and phosphatase 2	-1.185
502715	LRRC17	leucine rich repeat containing 17	-1.185
102553278	2010315B03Rik	RIKEN cDNA 2010315B03 gene	-1.184
314981	COL14A1	collagen type XIV alpha 1 chain	-1.184
500364	SSPN	sarcospan	-1.184
293823	PRUNE2	prune homolog 2 with BCH domain	-1.182
363118	Nmnat3	nicotinamide nucleotide adenylyltransferase 3	-1.181
29558	FCGRT	Fc gamma receptor and transporter	-1.179
311020	RBM43	RNA binding motif protein 43	-1.178
678743	TLL1	tolloid like 1	-1.178
309375	Marveld1	MARVEL domain containing 1	-1.177
298845	EMILIN1	elastin microfibril interfacer 1	-1.174
293693	CDC42BPG	CDC42 binding protein kinase gamma	-1.173
301232	AI661453	expressed sequence AI661453	-1.17
296953	IRF5	interferon regulatory factor 5	-1.17
24603	NPR1	natriuretic peptide receptor 1	-1.17
79128	DAB2	DAB adaptor protein 2	-1.167
300030	RHPN1	rhophilin Rho GTPase binding protein 1	-1.166
295382	NTNG1	netrin G1	-1.163
363915	TMEM132C	transmembrane protein 132C	-1.16
500578	TMEM51	transmembrane protein 51	-1.159
310540	GASK1B	golgi associated kinase 1B	-1.154
54410	ENPP3	ectonucleotide pyrophosphatase/phosphodiesterase 3	-1.153
78976	KISS1R	KISS1 receptor	-1.152
361153	FAM149A	family with sequence similarity 149 member A	-1.151
24212	ATP1A2	ATPase Na+/K+ transporting subunit alpha 2	-1.149
317189	Diaph2	diaphanous related formin 2	-1.149
498011	MRC2	mannose receptor C type 2	-1.149
313507	TAL1	TAL bHLH transcription factor 1, erythroid differentiation factor	-1.149
315824	BMP5	bone morphogenetic protein 5	-1.148
24913	PLAAT3	phospholipase A and acyltransferase 3	-1.148
294770	CARD6	caspase recruitment domain family member 6	-1.147
361195	CDC14B	cell division cycle 14B	-1.147
498951	IL34	interleukin 34	-1.147
300983	ABHD14B	abhydrolase domain containing 14B	-1.144
304020	FILIP1L	filamin A interacting protein 1 like	-1.144
65187	GABRQ	gamma-aminobutyric acid type A receptor subunit theta	-1.144
316090	GASK1A	golgi associated kinase 1A	-1.144
64803	P2RY12	purinergic receptor P2Y12	-1.144
116552	PLOD1	procollagen-lysine,2-oxoglutarate 5-dioxygenase 1	-1.144
192189	SYT17	synaptotagmin 17	-1.14
302248	NID2	nidogen 2	-1.134
308516	RHPN2	rhophilin Rho GTPase binding protein 2	-1.133
100363275	ADGRA2	adhesion G protein-coupled receptor A2	-1.131
367100	SMAD6	SMAD family member 6	-1.129
295672	FKBP7	FKBP prolyl isomerase 7	-1.128
81527	NRP2	neuropilin 2	-1.127
103690108	LOC103690108	major histocompatibility complex, class I, A	-1.126
25566	TMOD1	tropomodulin 1	-1.121
314249	PLEKHG3	pleckstrin homology and RhoGEF domain containing G3	-1.12
685202	EFCC1	EF-hand and coiled-coil domain containing 1	-1.119
29427	AIF1	allograft inflammatory factor 1	-1.118
100911068	ROBO4	roundabout guidance receptor 4	-1.117
25717	TGFB3	transforming growth factor beta 3	-1.117
103693257	LOC103693257	ERCC excision repair 4, endonuclease catalytic subunit	-1.116
362535	LURAP1L	leucine rich adaptor protein 1 like	-1.115
292657	SLC1A5	solute carrier family 1 member 5	-1.115
366251	SLC2A10	solute carrier family 2 member 10	-1.115
84018	SYNJ2	synaptojanin 2	-1.113
25689	HTR5A	5-hydroxytryptamine receptor 5A	-1.11
289081	COLGALT2	collagen beta(1-O)galactosyltransferase 2	-1.109
500046	CPED1	cadherin like and PC-esterase domain containing 1	-1.108
313770	MXRA8	matrix remodeling associated 8	-1.106
114118	GNG4	G protein subunit gamma 4	-1.104
298185	FREM1	FRAS1 related extracellular matrix 1	-1.102
315795	CGNL1	cingulin like 1	-1.101
100360552	FZD7	frizzled class receptor 7	-1.1
312478	LOXL3	lysyl oxidase like 3	-1.1
303875	NRROS	negative regulator of reactive oxygen species	-1.1
25066	Pvr	poliovirus receptor	-1.1
54227	ARPC1B	actin related protein 2/3 complex subunit 1B	-1.098
102553715	MFAP4	microfibril associated protein 4	-1.096
691041	MAMSTR	MEF2 activating motif and SAP domain containing transcriptional regulator	-1.095
499856	FIBIN	fin bud initiation factor homolog	-1.091
113918	SLC6A20	solute carrier family 6 member 20	-1.091
691394	CHST14	carbohydrate sulfotransferase 14	-1.09
292266	CCDC170	coiled-coil domain containing 170	-1.087
171341	MGST1	microsomal glutathione S-transferase 1	-1.087
100364350	NWD1	NACHT and WD repeat domain containing 1	-1.083
498638	MSR1	macrophage scavenger receptor 1	-1.082
301570	SP110	SP110 nuclear body protein	-1.082
170921	ITGA2	integrin subunit alpha 2	-1.078
361430	PIEZO1	piezo type mechanosensitive ion channel component 1	-1.078
282582	WNT5B	Wnt family member 5B	-1.078
113906	HSPB8	heat shock protein family B (small) member 8	-1.074
294091	IFIT2	interferon induced protein with tetratricopeptide repeats 2	-1.074
315883	Plscr2	phospholipid scramblase 2	-1.074
685448	Pcp4l1	Purkinje cell protein 4-like 1	-1.073
498185	SLC8B1	solute carrier family 8 member B1	-1.07
362280	TFAP2C	transcription factor AP-2 gamma	-1.07
361624	AKIP1	A-kinase interacting protein 1	-1.069
117278	EBP	EBP cholestenol delta-isomerase	-1.068
100912218	ITPRIP	inositol 1,4,5-trisphosphate receptor interacting protein	-1.068
684529	Ctso	cathepsin O	-1.067
246074	SCD	stearoyl-CoA desaturase	-1.067
29700	PCBD1	pterin-4 alpha-carbinolamine dehydratase 1	-1.066
363071	STRA6	signaling receptor and transporter of retinol STRA6	-1.063
64043	GCNT1	glucosaminyl (N-acetyl) transferase 1	-1.062
108348115	Rps19	ribosomal protein S19	-1.062
89804	TEK	TEK receptor tyrosine kinase	-1.06
293653	ACY3	aminoacylase 3	-1.057
291964	Fhod1	formin homology 2 domain containing 1	-1.056
108348057	PHLDB2	pleckstrin homology like domain family B member 2	-1.056
103694872	CHCHD10	coiled-coil-helix-coiled-coil-helix domain containing 10	-1.055
246323	AARD	alanine and arginine rich domain containing protein	-1.054
295445	DKK2	dickkopf WNT signaling pathway inhibitor 2	-1.054
295052	CCNA1	cyclin A1	-1.052
307618	CDH5	cadherin 5	-1.051
117059	CALB2	calbindin 2	-1.048
309368	LAMA2	laminin subunit alpha 2	-1.048
501203	MYL12B	myosin light chain 12B	-1.047
103690131	TPD52L3	TPD52 like 3	-1.044
293546	GPRC5B	G protein-coupled receptor class C group 5 member B	-1.043
85496	ENPP1	ectonucleotide pyrophosphatase/phosphodiesterase 1	-1.042
353305	TBX3	T-box transcription factor 3	-1.042
362846	Zfp101	zinc finger protein 101	-1.042
295315	Tbx15	T-box transcription factor 15	-1.04
301227	Trem2	triggering receptor expressed on myeloid cells 2	-1.04
308901	TRIM21	tripartite motif containing 21	-1.04
83725	WFS1	wolframin ER transmembrane glycoprotein	-1.04
64618	ZIC1	Zic family member 1	-1.036
498366	FAM114A1	family with sequence similarity 114 member A1	-1.033
501181	EFHD1	EF-hand domain family member D1	-1.032
308703	LRRK1	leucine rich repeat kinase 1	-1.032
360757	MEDAG	mesenteric estrogen dependent adipogenesis	-1.032
361256	SVIL	supervillin	-1.032
302822	IGSF1	immunoglobulin superfamily member 1	-1.03
171048	TSPAN8	tetraspanin 8	-1.03
363031	ANLN	anillin, actin binding protein	-1.029
362619	SMPDL3B	sphingomyelin phosphodiesterase acid like 3B	-1.028
266689	CYP4F3	cytochrome P450 family 4 subfamily F member 3	-1.026
303903	PARP14	poly(ADP-ribose) polymerase family member 14	-1.025
29184	CD36	CD36 molecule	-1.023
298069	Col15a1	collagen type XV alpha 1 chain	-1.023
314654	MYO1F	myosin IF	-1.021
54323	ARC	activity regulated cytoskeleton associated protein	-1.02
117095	Bhlhe41	basic helix-loop-helix family, member e41	-1.02
684327	Itih5	inter-alpha-trypsin inhibitor heavy chain 5	-1.019
25211	LYZ	lysozyme	-1.019
100910130	LOC100910130	-	-1.018
363522	DNASE1L1	deoxyribonuclease 1 like 1	-1.016
681355	Kctd12b	potassium channel tetramerisation domain containing 12b	-1.012
317391	SHROOM4	shroom family member 4	-1.011
299897	TRPS1	transcriptional repressor GATA binding 1	-1.009
317374	Timm17b	translocase of inner mitochondrial membrane 17b	-1.008
361832	BICC1	BicC family RNA binding protein 1	-1.007
29175	CTSK	cathepsin K	-1.007
79252	ADAMTS1	ADAM metallopeptidase with thrombospondin type 1 motif 1	-1
685612	COL26A1	collagen type XXVI alpha 1 chain	-1
360647	ICAM2	intercellular adhesion molecule 2	-1
311592	KIAA1755	KIAA1755	-1
299830	LRIG3	leucine rich repeats and immunoglobulin like domains 3	-1
310756	MOV10	Mov10 RISC complex RNA helicase	-1
290553	MUSTN1	musculoskeletal, embryonic nuclear protein 1	-1
293504	QPRT	quinolinate phosphoribosyltransferase	-1
306873	RREB1	ras responsive element binding protein 1	-1
685088	SHE	Src homology 2 domain containing E	-1
500340	STYK1	serine/threonine/tyrosine kinase 1	-1
305691	ZNF385D	zinc finger protein 385D	-1
103692171	MOGS	mannosyl-oligosaccharide glucosidase	-0.998
24387	GFAP	glial fibrillary acidic protein	-0.996
303380	Slfn2	schlafen 2	-0.996
369016	MYADM	myeloid associated differentiation marker	-0.995
103689936	Wbp11l1	WW domain binding protein 11	-0.995
308028	SLC2A12	solute carrier family 2 member 12	-0.993
29131	CARTPT	CART prepropeptide	-0.987
317241	RLIM	ring finger protein, LIM domain interacting	-0.983
295490	EMCN	endomucin	-0.981
103693432	Ptges3l	prostaglandin E synthase 3 like	-0.981
362634	C1QC	complement C1q C chain	-0.98
315346	ITGA5	integrin subunit alpha 5	-0.98
25253	DPP4	dipeptidyl peptidase 4	-0.979
296371	PLTP	phospholipid transfer protein	-0.979
29579	ESYT1	extended synaptotagmin 1	-0.977
60590	GRM8	glutamate metabotropic receptor 8	-0.974
313385	KANK4	KN motif and ankyrin repeat domains 4	-0.974
310201	CMBL	carboxymethylenebutenolidase homolog	-0.973
303583	ARHGAP27	Rho GTPase activating protein 27	-0.972
25441	FCER1G	Fc epsilon receptor Ig	-0.969
498072	Hmgb2 (includes others)	high mobility group box 2	-0.969
140726	CACNG5	calcium voltage-gated channel auxiliary subunit gamma 5	-0.967
24499	IL6R	interleukin 6 receptor	-0.967
305897	NFATC4	nuclear factor of activated T cells 4	-0.967
360526	P4HA2	prolyl 4-hydroxylase subunit alpha 2	-0.967
304078	CBR3	carbonyl reductase 3	-0.966
362597	EVA1B	eva-1 homolog B	-0.966
54223	ADCY4	adenylate cyclase 4	-0.965
192203	FAP	fibroblast activation protein alpha	-0.965
103689941	INPP5B	inositol polyphosphate-5-phosphatase B	-0.965
365691	EGFLAM	EGF like, fibronectin type III and laminin G domains	-0.964
314322	FOS	Fos proto-oncogene, AP-1 transcription factor subunit	-0.964
81633	ACTA2	actin alpha 2, smooth muscle	-0.963
306102	BORA	BORA aurora kinase A activator	-0.962
114705	RGS14	regulator of G protein signaling 14	-0.96
103692167	LOC103692167	polycomb group ring finger 1	-0.959
362366	FKBP14	FKBP prolyl isomerase 14	-0.958
316130	PLIN3	perilipin 3	-0.958
367944	Zic3	Zic family member 3	-0.958
361673	IFITM3	interferon induced transmembrane protein 3	-0.956
60417	ECEL1	endothelin converting enzyme like 1	-0.955
24536	LEPR	leptin receptor	-0.952
85385	SHC1	SHC adaptor protein 1	-0.952
414784	H2-T24	histocompatibility 2, T region locus 24	-0.95
679990	PGM5	phosphoglucomutase 5	-0.95
303377	SLFN5	schlafen family member 5	-0.95
25661	FN1	fibronectin 1	-0.949
338458	OBSCN	obscurin, cytoskeletal calmodulin and titin-interacting RhoGEF	-0.949
362339	CREB3L2	cAMP responsive element binding protein 3 like 2	-0.948
78965	CSF1	colony stimulating factor 1	-0.948
497619	FUT10	fucosyltransferase 10	-0.943
24716	RET	ret proto-oncogene	-0.943
367160	CPNE4	copine 4	-0.942
252963	IL13RA1	interleukin 13 receptor subunit alpha 1	-0.941
25673	ANXA5	annexin A5	-0.94
291352	GPR158	G protein-coupled receptor 158	-0.938
291699	STARD4	StAR related lipid transfer domain containing 4	-0.938
686310	EPHB4	EPH receptor B4	-0.937
64352	GSTM3	glutathione S-transferase mu 3	-0.933
313866	PLEKHH2	pleckstrin homology, MyTH4 and FERM domain containing H2	-0.933
305441	SH3TC1	SH3 domain and tetratricopeptide repeats 1	-0.933
64036	CD55	CD55 molecule (Cromer blood group)	-0.931
161452	LEF1	lymphoid enhancer binding factor 1	-0.93
83500	SLC22A8	solute carrier family 22 member 8	-0.928
50645	RAB27A	RAB27A, member RAS oncogene family	-0.926
291966	TPPP3	tubulin polymerization promoting protein family member 3	-0.926
366959	GCAT	glycine C-acetyltransferase	-0.923
307217	TSHZ1	teashirt zinc finger homeobox 1	-0.923
63852	PTER	phosphotriesterase related	-0.921
360894	C1orf115	chromosome 1 open reading frame 115	-0.92
361623	TRIM66	tripartite motif containing 66	-0.919
25584	F3	coagulation factor III, tissue factor	-0.918
64681	MVP	major vault protein	-0.918
89868	SEC16B	SEC16 homolog B, endoplasmic reticulum export factor	-0.918
494125	RCN3	reticulocalbin 3	-0.916
308444	AXL	AXL receptor tyrosine kinase	-0.915
25425	CTSH	cathepsin H	-0.915
245962	CD48	CD48 molecule	-0.914
288010	LPP	LIM domain containing preferred translocation partner in lipoma	-0.914
29360	SELENOP	selenoprotein P	-0.914
299211	ZDHHC22	zinc finger DHHC-type palmitoyltransferase 22	-0.914
363767	Abi3bp	ABI family member 3 binding protein	-0.913
24246	CAMK2D	calcium/calmodulin dependent protein kinase II delta	-0.913
114102	CDH23	cadherin related 23	-0.911
24530	LCAT	lecithin-cholesterol acyltransferase	-0.911
295669	CYBRD1	cytochrome b reductase 1	-0.91
89806	TIE1	tyrosine kinase with immunoglobulin like and EGF like domains 1	-0.91
299499	SP8	Sp8 transcription factor	-0.908
100911693	LOC100911693	-	-0.905
100911757	TSHZ2	teashirt zinc finger homeobox 2	-0.905
100909537	IQCK	IQ motif containing K	-0.904
298566	C1QA	complement C1q A chain	-0.902
304138	CYYR1	cysteine and tyrosine rich 1	-0.902
100909598	Pigbos1	PIGB opposite strand 1	-0.902
312912	PREX2	phosphatidylinositol-3,4,5-trisphosphate dependent Rac exchange factor 2	-0.899
29153	CAPN1	calpain 1	-0.898
100912034	GNG11	G protein subunit gamma 11	-0.898
312846	RASSF8	Ras association domain family member 8	-0.898
303701	C1QTNF1	C1q and TNF related 1	-0.897
499422	Gstt3	glutathione S-transferase, theta 3	-0.896
360722	PDIA5	protein disulfide isomerase family A member 5	-0.894
64554	SLC7A2	solute carrier family 7 member 2	-0.894
64519	ENTPD1	ectonucleoside triphosphate diphosphohydrolase 1	-0.893
691447	PPP1R3E	protein phosphatase 1 regulatory subunit 3E	-0.893
315732	UACA	uveal autoantigen with coiled-coil domains and ankyrin repeats	-0.893
84008	CNTNAP1	contactin associated protein 1	-0.892
114709	IFITM2	interferon induced transmembrane protein 2	-0.892
500824	FGD6	FYVE, RhoGEF and PH domain containing 6	-0.89
114200	P3H1	prolyl 3-hydroxylase 1	-0.89
289993	Cdkn3	cyclin-dependent kinase inhibitor 3	-0.888
84484	SLC4A4	solute carrier family 4 member 4	-0.887
81810	TGFBR2	transforming growth factor beta receptor 2	-0.886
100363276	ARHGAP6	Rho GTPase activating protein 6	-0.885
296616	CERCAM	cerebral endothelial cell adhesion molecule	-0.885
25589	KDR	kinase insert domain receptor	-0.88
29659	P2RX4	purinergic receptor P2X 4	-0.88
100911597	Myh9	myosin, heavy chain 9	-0.878
367039	DOCK6	dedicator of cytokinesis 6	-0.875
679937	DRAM1	DNA damage regulated autophagy modulator 1	-0.874
81750	PROS1	protein S	-0.874
288057	MYLK	myosin light chain kinase	-0.873
89807	ANGPT1	angiopoietin 1	-0.871
25473	LAMB2	laminin subunit beta 2	-0.871
301455	PARD3B	par-3 family cell polarity regulator beta	-0.87
79225	HES5	hes family bHLH transcription factor 5	-0.867
311478	KIF16B	kinesin family member 16B	-0.867
680409	PRODH	proline dehydrogenase 1	-0.867
171402	ELOVL6	ELOVL fatty acid elongase 6	-0.865
303505	PLXDC1	plexin domain containing 1	-0.865
406864	CLIC1	chloride intracellular channel 1	-0.864
305156	ARHGAP24	Rho GTPase activating protein 24	-0.862
24451	HMOX1	heme oxygenase 1	-0.861
366848	KANK3	KN motif and ankyrin repeat domains 3	-0.86
289048	LHX9	LIM homeobox 9	-0.858
362065	WLS	Wnt ligand secretion mediator	-0.858
29436	TFPI	tissue factor pathway inhibitor	-0.857
24517	JUNB	JunB proto-oncogene, AP-1 transcription factor subunit	-0.854
362835	REEP6	receptor accessory protein 6	-0.854
314543	GULP1	GULP PTB domain containing engulfment adaptor 1	-0.853
308291	PHACTR2	phosphatase and actin regulator 2	-0.851
364514	SHLD2	shieldin complex subunit 2	-0.851
79210	FSTL1	follistatin like 1	-0.85
360551	BCL6B	BCL6B transcription repressor	-0.848
116662	ECM1	extracellular matrix protein 1	-0.848
316758	LAMA1	laminin subunit alpha 1	-0.848
500564	LDLRAP1	low density lipoprotein receptor adaptor protein 1	-0.848
305826	SAMD4A	sterile alpha motif domain containing 4A	-0.848
360868	SFT2D2	SFT2 domain containing 2	-0.848
363457	Col4a5	collagen type IV alpha 5 chain	-0.846
64566	WNT5A	Wnt family member 5A	-0.846
84410	KLF5	KLF transcription factor 5	-0.845
24165	ADA	adenosine deaminase	-0.844
25293	AQP4	aquaporin 4	-0.844
288038	MELTF	melanotransferrin	-0.844
24590	MME	membrane metalloendopeptidase	-0.844
363458	COL4A6	collagen type IV alpha 6 chain	-0.843
500450	Tpm2	tropomyosin 2, beta	-0.842
117240	HEPH	hephaestin	-0.841
314214	L3HYPDH	trans-L-3-hydroxyproline dehydratase	-0.841
103694864	MMP28	matrix metallopeptidase 28	-0.841
362910	SAMD12	sterile alpha motif domain containing 12	-0.84
309525	SLC16A12	solute carrier family 16 member 12	-0.839
366988	BIN2	bridging integrator 2	-0.837
289138	Cryzl2	crystallin zeta like 2	-0.837
315131	KDELR3	KDEL endoplasmic reticulum protein retention receptor 3	-0.837
360577	NXN	nucleoredoxin	-0.837
287550	TP53I13	tumor protein p53 inducible protein 13	-0.837
313582	FHL3	four and a half LIM domains 3	-0.836
305633	ANTXR2	ANTXR cell adhesion molecule 2	-0.835
315714	LOXL1	lysyl oxidase like 1	-0.835
361487	Zfp52	zinc finger protein 52	-0.835
64467	ENTPD2	ectonucleoside triphosphate diphosphohydrolase 2	-0.834
117036	LAMC1	laminin subunit gamma 1	-0.834
65049	MEGF6	multiple EGF like domains 6	-0.832
25155	SYK	spleen associated tyrosine kinase	-0.832
362325	MDFIC	MyoD family inhibitor domain containing	-0.831
681896	SLC25A18	solute carrier family 25 member 18	-0.831
500011	SAMD9	sterile alpha motif domain containing 9	-0.829
316384	CAVIN2	caveolae associated protein 2	-0.828
24791	SPARC	secreted protein acidic and cysteine rich	-0.828
311361	WDR76	WD repeat domain 76	-0.828
100361818	NFATC1	nuclear factor of activated T cells 1	-0.827
140925	AS3MT	arsenite methyltransferase	-0.826
85250	COL5A2	collagen type V alpha 2 chain	-0.826
689914	TRABD2B	TraB domain containing 2B	-0.826
619561	ACSF2	acyl-CoA synthetase family member 2	-0.825
25315	EPHX1	epoxide hydrolase 1	-0.825
680280	GAS2L3	growth arrest specific 2 like 3	-0.824
363152	STAC	SH3 and cysteine rich domain	-0.822
25235	GHR	growth hormone receptor	-0.819
360872	RCSD1	RCSD domain containing 1	-0.819
316842	METRNL	meteorin like, glial cell differentiation regulator	-0.818
363985	SLC41A1	solute carrier family 41 member 1	-0.818
500040	TES	testin LIM domain protein	-0.818
501167	GMPPA	GDP-mannose pyrophosphorylase A	-0.817
310621	IQGAP3	IQ motif containing GTPase activating protein 3	-0.815
363162	CMC1	C-X9-C motif containing 1	-0.814
306942	SCGN	secretagogin, EF-hand calcium binding protein	-0.814
83467	SLIT3	slit guidance ligand 3	-0.813
300018	LYNX1	Ly6/neurotoxin 1	-0.812
24414	GRM1	glutamate metabotropic receptor 1	-0.811
286901	BRINP3	BMP/retinoic acid inducible neural specific 3	-0.81
79124	ANXA4	annexin A4	-0.807
171438	CRTAC1	cartilage acidic protein 1	-0.807
300438	LDLR	low density lipoprotein receptor	-0.807
690745	MTARC1	mitochondrial amidoxime reducing component 1	-0.807
360800	SUMF2	sulfatase modifying factor 2	-0.807
679869	TCF7L2	transcription factor 7 like 2	-0.807
103694857	LOC103694857	hemoglobin subunit beta	-0.806
292381	LIX1	limb and CNS expressed 1	-0.805
302378	LPAR4	lysophosphatidic acid receptor 4	-0.804
307169	MASTL	microtubule associated serine/threonine kinase like	-0.804
108348099	Snip1	Smad nuclear interacting protein 1	-0.804
100188936	Ormdl1	ORMDL sphingolipid biosynthesis regulator 1	-0.803
50594	MICOS10-NBL1/NBL1	NBL1, DAN family BMP antagonist	-0.802
307351	TUBB6	tubulin beta 6 class V	-0.802
64124	ADGRL4	adhesion G protein-coupled receptor L4	-0.799
25698	ASS1	argininosuccinate synthase 1	-0.798
24231	C2	complement C2	-0.798
500117	CCDC126	coiled-coil domain containing 126	-0.798
103690007	NSUN4	NOP2/Sun RNA methyltransferase 4	-0.797
290527	ANXA11	annexin A11	-0.794
360495	LMF1	lipase maturation factor 1	-0.792
497010	ENG	endoglin	-0.791
25285	IGFBP5	insulin like growth factor binding protein 5	-0.79
691254	LOC103690344 (includes others)	similar to BC021442 protein	-0.788
24582	MYH11	myosin heavy chain 11	-0.788
309452	NFKB2	nuclear factor kappa B subunit 2	-0.788
303200	MAP2K3	mitogen-activated protein kinase kinase 3	-0.787
103689927	LOC103689927	required for meiotic nuclear division 5 homolog B	-0.786
307449	MCC	MCC regulator of WNT signaling pathway	-0.786
316561	SPHKAP	SPHK1 interactor, AKAP domain containing	-0.786
305064	Ptpn14	protein tyrosine phosphatase, non-receptor type 14	-0.785
362966	NFAM1	NFAT activating protein with ITAM motif 1	-0.784
688621	TSLP	thymic stromal lymphopoietin	-0.784
363013	TMEM123	transmembrane protein 123	-0.783
499745	NRARP	NOTCH regulated ankyrin repeat protein	-0.78
84487	SLC17A6	solute carrier family 17 member 6	-0.779
100911672	LOC100911672	atrophin 1	-0.776
502935	EYA1	EYA transcriptional coactivator and phosphatase 1	-0.773
29577	HES1	hes family bHLH transcription factor 1	-0.773
64471	PLEKHB1	pleckstrin homology domain containing B1	-0.773
362176	LMO2	LIM domain only 2	-0.772
266802	ALK	ALK receptor tyrosine kinase	-0.771
690945	DERA	deoxyribose-phosphate aldolase	-0.771
116674	JDP2	Jun dimerization protein 2	-0.771
64194	INSIG1	insulin induced gene 1	-0.77
24218	ATP7B	ATPase copper transporting beta	-0.768
106146145	Baiap3	BAI1-associated protein 3	-0.768
362801	GAREM2	GRB2 associated regulator of MAPK1 subtype 2	-0.768
25404	CAV1	caveolin 1	-0.767
308797	CEMIP	cell migration inducing hyaluronidase 1	-0.767
294048	PIK3AP1	phosphoinositide-3-kinase adaptor protein 1	-0.763
116638	SLC17A7	solute carrier family 17 member 7	-0.761
29169	VTN	vitronectin	-0.76
307212	CNDP1	carnosine dipeptidase 1	-0.759
501512	DIPK2B	divergent protein kinase domain 2B	-0.759
25124	STAT1	signal transducer and activator of transcription 1	-0.758
287715	WNK4	WNK lysine deficient protein kinase 4	-0.758
25330	LIPE	lipase E, hormone sensitive type	-0.757
58964	NME6	NME/NM23 nucleoside diphosphate kinase 6	-0.756
287146	CHTF18	chromosome transmission fidelity factor 18	-0.755
81641	ANPEP	alanyl aminopeptidase, membrane	-0.754
498685	Prxl2c	peroxiredoxin like 2C	-0.754
364630	THSD1	thrombospondin type 1 domain containing 1	-0.754
289711	EVC2	EvC ciliary complex subunit 2	-0.753
25123	TAGLN	transgelin	-0.753
317253	NHSL2	NHS like 2	-0.749
29496	ERBB3	erb-b2 receptor tyrosine kinase 3	-0.747
315978	NEK11	NIMA related kinase 11	-0.747
307288	GRAMD2B	GRAM domain containing 2B	-0.745
293016	MAP7	microtubule associated protein 7	-0.745
287556	RHBDL3	rhomboid like 3	-0.745
315957	SLC35G2	solute carrier family 35 member G2	-0.745
301709	ARHGAP28	Rho GTPase activating protein 28	-0.744
299730	NEDD1	NEDD1 gamma-tubulin ring complex targeting factor	-0.744
500015	Samd9l1	sterile alpha motif domain containing 9 like 1	-0.743
25273	SMO	smoothened, frizzled class receptor	-0.742
310743	OLFML3	olfactomedin like 3	-0.74
25056	RBP1	retinol binding protein 1	-0.74
245963	Egfl7	EGF-like-domain, multiple 7	-0.739
140898	ARHGEF5	Rho guanine nucleotide exchange factor 5	-0.737
266761	CYP4V2	cytochrome P450 family 4 subfamily V member 2	-0.737
499885	ITPRIPL1	ITPRIP like 1	-0.737
299818	LLPH	LLP homolog, long-term synaptic facilitation factor	-0.737
303378	SLFN13	schlafen family member 13	-0.737
171413	SPATA6	spermatogenesis associated 6	-0.737
25341	TNFRSF11B	TNF receptor superfamily member 11b	-0.737
310644	PBXIP1	PBX homeobox interacting protein 1	-0.731
313488	RECK	reversion inducing cysteine rich protein with kazal motifs	-0.731
497886	C1QTNF2	C1q and TNF related 2	-0.73
317235	ZDHHC15	zinc finger DHHC-type palmitoyltransferase 15	-0.73
619566	CDCA7L	cell division cycle associated 7 like	-0.729
310548	RBM46	RNA binding motif protein 46	-0.729
315306	TMT1A	thiol methyltransferase 1A	-0.729
100910996	1500009L16Rik	RIKEN cDNA 1500009L16 gene	-0.728
66030	SYNPR	synaptoporin	-0.727
103693254	LOC103693254	-	-0.726
315119	MFNG	MFNG O-fucosylpeptide 3-beta-N-acetylglucosaminyltransferase	-0.726
65030	EPHX2	epoxide hydrolase 2	-0.724
246262	SEMA3D	semaphorin 3D	-0.724
25237	ACVRL1	activin A receptor like type 1	-0.723
84420	ADCY7	adenylate cyclase 7	-0.723
312495	CYP26B1	cytochrome P450 family 26 subfamily B member 1	-0.722
170909	ERG	ETS transcription factor ERG	-0.722
24417	GRM4	glutamate metabotropic receptor 4	-0.721
300850	Gsta4	glutathione S-transferase, alpha 4	-0.721
24158	ACADM	acyl-CoA dehydrogenase medium chain	-0.719
294071	Hells	helicase, lymphoid specific	-0.719
100909682	LOC100909682	zinc finger protein 709-like	-0.719
287150	ANTKMT	adenine nucleotide translocase lysine methyltransferase	-0.718
287419	RANGRF	RAN guanine nucleotide release factor	-0.718
296789	SEMA3E	semaphorin 3E	-0.718
306071	LCP1	lymphocyte cytosolic protein 1	-0.716
361111	UQCC5	ubiquinol-cytochrome c reductase complex assembly factor 5	-0.716
65037	MERTK	MER proto-oncogene, tyrosine kinase	-0.715
680945	SDF2L1	stromal cell derived factor 2 like 1	-0.714
295106	IFT80	intraflagellar transport 80	-0.712
100910047	GFY	golgi associated olfactory signaling regulator	-0.711
317218	ITM2A	integral membrane protein 2A	-0.711
25672	NR3C2	nuclear receptor subfamily 3 group C member 2	-0.71
58952	CPQ	carboxypeptidase Q	-0.709
64512	FZD2	frizzled class receptor 2	-0.708
362972	PNPLA3	patatin like phospholipase domain containing 3	-0.708
25679	ITPR3	inositol 1,4,5-trisphosphate receptor type 3	-0.706
100910434	CHADL	chondroadherin like	-0.705
64322	DAP	death associated protein	-0.705
362100	ENDOG	endonuclease G	-0.704
641603	Slc41a3	solute carrier family 41, member 3	-0.704
619550	GPR153	G protein-coupled receptor 153	-0.703
116649	KCNJ4	potassium inwardly rectifying channel subfamily J member 4	-0.703
362360	OSBPL3	oxysterol binding protein like 3	-0.703
102551819	UTP14C	UTP14C small subunit processome component	-0.702
24153	A2M	alpha-2-macroglobulin	-0.701
100911319	ZFP36L2	ZFP36 ring finger protein like 2	-0.701
303443	STXBP4	syntaxin binding protein 4	-0.699
297077	TMEM176A	transmembrane protein 176A	-0.699
303630	WIPI1	WD repeat domain, phosphoinositide interacting 1	-0.699
299996	MATN2	matrilin 2	-0.698
171410	ACSBG1	acyl-CoA synthetase bubblegum family member 1	-0.697
313296	Dcaf12l1	DDB1 and CUL4 associated factor 12-like 1	-0.696
246766	Ggta1	glycoprotein galactosyltransferase alpha 1, 3	-0.696
102553001	LOC102553001	zinc finger protein 431-like	-0.695
290317	SOX7	SRY-box transcription factor 7	-0.695
303907	WDR5B	WD repeat domain 5B	-0.695
293118	PRCP	prolylcarboxypeptidase	-0.694
56782	Srgn	serglycin	-0.694
498331	PTPN13	protein tyrosine phosphatase non-receptor type 13	-0.693
296271	SRXN1	sulfiredoxin 1	-0.693
313494	TLN1	talin 1	-0.693
192268	GLS2	glutaminase 2	-0.692
25692	PLAT	plasminogen activator, tissue type	-0.692
289026	SOX13	SRY-box transcription factor 13	-0.691
688583	LOC688583	-	-0.69
315047	LAPTM4B	lysosomal protein transmembrane 4 beta	-0.689
306013	LGI3	leucine rich repeat LGI family member 3	-0.689
24587	NEFH	neurofilament heavy chain	-0.689
688324	Ccdc57	coiled-coil domain containing 57	-0.688
362625	MAN1C1	mannosidase alpha class 1C member 1	-0.688
117100	Slc6a7	solute carrier family 6 member 7	-0.688
29704	PACSIN1	protein kinase C and casein kinase substrate in neurons 1	-0.687
310378	NNT	nicotinamide nucleotide transhydrogenase	-0.686
312855	PPFIBP1	PPFIA binding protein 1	-0.686
367384	B3GNTL1	UDP-GlcNAc:betaGal beta-1,3-N-acetylglucosaminyltransferase like 1	-0.685
361046	PARP4	poly(ADP-ribose) polymerase family member 4	-0.685
25096	PLD1	phospholipase D1	-0.685
362021	GPSM2	G protein signaling modulator 2	-0.684
100361460	INSYN2B	inhibitory synaptic factor family member 2B	-0.683
117267	SLC26A2	solute carrier family 26 member 2	-0.683
25230	ADD3	adducin 3	-0.682
25625	TNFRSF1A	TNF receptor superfamily member 1A	-0.682
83585	GDA	guanine deaminase	-0.681
171105	Lnpep	leucyl and cystinyl aminopeptidase	-0.681
289083	Tsen15	tRNA splicing endonuclease subunit 15	-0.681
64826	FOXQ1	forkhead box Q1	-0.68
56766	LEPROT	leptin receptor overlapping transcript	-0.68
687739	NAIF1	nuclear apoptosis inducing factor 1	-0.678
84050	ENPP2	ectonucleotide pyrophosphatase/phosphodiesterase 2	-0.676
498764	JCAD	junctional cadherin 5 associated	-0.676
295425	Usp53	ubiquitin specific peptidase 53	-0.676
29331	HAPLN1	hyaluronan and proteoglycan link protein 1	-0.675
291463	PPIC	peptidylprolyl isomerase C	-0.675
29179	SYN2	synapsin II	-0.675
84398	CD93	CD93 molecule	-0.674
25585	ID3	inhibitor of DNA binding 3	-0.674
498038	VGLL3	vestigial like family member 3	-0.674
117538	WIPF1	WAS/WASL interacting protein family member 1	-0.674
85332	CAVIN3	caveolae associated protein 3	-0.673
652929	Cd99	CD99 molecule (Xg blood group)	-0.673
288771	RBMS2	RNA binding motif single stranded interacting protein 2	-0.673
361505	CDC42EP5	CDC42 effector protein 5	-0.672
60666	GPD1	glycerol-3-phosphate dehydrogenase 1	-0.672
362825	HMG20B	high mobility group 20B	-0.672
29419	NUMB	NUMB endocytic adaptor protein	-0.672
361042	PCK2	phosphoenolpyruvate carboxykinase 2, mitochondrial	-0.672
192262	C1S	complement C1s	-0.671
360548	TNFSF12	TNF superfamily member 12	-0.671
299757	NTS	neurotensin	-0.67
362393	ANTXR1	ANTXR cell adhesion molecule 1	-0.669
362988	CPNE8	copine 8	-0.669
307940	DISC1	DISC1 scaffold protein	-0.669
364901	ST8SIA5	ST8 alpha-N-acetyl-neuraminide alpha-2,8-sialyltransferase 5	-0.669
299756	MGAT4C	MGAT4 family member C	-0.666
308582	TEAD2	TEA domain transcription factor 2	-0.666
192204	EHD4	EH domain containing 4	-0.665
246776	FILIP1	filamin A interacting protein 1	-0.665
140433	LAMA5	laminin subunit alpha 5	-0.665
359725	CBR4	carbonyl reductase 4	-0.664
500801	Cyp4f17	cytochrome P450, family 4, subfamily f, polypeptide 17	-0.664
310358	PLCXD3	phosphatidylinositol specific phospholipase C X domain containing 3	-0.664
361710	SIPA1	signal-induced proliferation-associated 1	-0.664
308190	CYP26C1	cytochrome P450 family 26 subfamily C member 1	-0.663
85426	SLC5A7	solute carrier family 5 member 7	-0.663
288774	STAT2	signal transducer and activator of transcription 2	-0.663
25217	TAPBP	TAP binding protein	-0.662
29162	CDH7	cadherin 7	-0.661
25157	PLAGL1	PLAG1 like zinc finger 1	-0.661
171047	DNPH1	2'-deoxynucleoside 5'-phosphate N-hydrolase 1	-0.66
25112	GADD45A	growth arrest and DNA damage inducible alpha	-0.659
291403	PTGR3	prostaglandin reductase 3	-0.659
290749	IRF2	interferon regulatory factor 2	-0.658
294744	GPX8	glutathione peroxidase 8 (putative)	-0.657
286894	PARM1	prostate androgen-regulated mucin-like protein 1	-0.657
363014	Yap1	Yes1 associated transcriptional regulator	-0.657
170924	ABCC4	ATP binding cassette subfamily C member 4	-0.655
25406	CD44	CD44 molecule (Indian blood group)	-0.655
170913	ABCB1	ATP binding cassette subfamily B member 1	-0.654
29492	NOTCH2	notch receptor 2	-0.652
266998	SLC13A5	solute carrier family 13 member 5	-0.652
315069	FAM135B	family with sequence similarity 135 member B	-0.651
24539	LPL	lipoprotein lipase	-0.651
362402	FGD5	FYVE, RhoGEF and PH domain containing 5	-0.65
63848	FXYD7	FXYD domain containing ion transport regulator 7	-0.65
64558	FZD4	frizzled class receptor 4	-0.65
691984	GPC6	glypican 6	-0.65
360468	EMP2	epithelial membrane protein 2	-0.648
245983	IL11RA	interleukin 11 receptor subunit alpha	-0.648
294643	LHFPL2	LHFPL tetraspan subfamily member 2	-0.648
103693563	ABHD10	abhydrolase domain containing 10, depalmitoylase	-0.647
79429	PDGFC	platelet derived growth factor C	-0.647
289635	RELL1	RELT like 1	-0.647
499755	TMEM141	transmembrane protein 141	-0.647
289712	EVC	EvC ciliary complex subunit 1	-0.645
309816	LAMA4	laminin subunit alpha 4	-0.645
57341	PARVA	parvin alpha	-0.645
362818	PMEL	premelanosome protein	-0.645
100361939	RNASEH2C	ribonuclease H2 subunit C	-0.645
25434	SPARCL1	SPARC like 1	-0.645
79125	ANXA6	annexin A6	-0.644
64204	PLEC	plectin	-0.644
353255	NADSYN1	NAD synthetase 1	-0.643
54355	RASSF5	Ras association domain family member 5	-0.643
81707	MMP14	matrix metallopeptidase 14	-0.642
25687	Cald1	caldesmon 1	-0.641
317494	NHS	NHS actin remodeling regulator	-0.641
500069	CEP41	centrosomal protein 41	-0.639
83469	LRP4	LDL receptor related protein 4	-0.639
689978	NRSN2	neurensin 2	-0.639
54248	DGKB	diacylglycerol kinase beta	-0.637
25469	KCNA4	potassium voltage-gated channel subfamily A member 4	-0.637
689176	TMEM64	transmembrane protein 64	-0.635
50564	GJD2	gap junction protein delta 2	-0.634
24600	NOS3	nitric oxide synthase 3	-0.633
24852	Tpm4	tropomyosin 4	-0.633
315532	FLI1	Fli-1 proto-oncogene, ETS transcription factor	-0.632
362734	STXBP6	syntaxin binding protein 6	-0.632
83727	FBN1	fibrillin 1	-0.631
108348127	CRTAP	cartilage associated protein	-0.629
24561	MPG	N-methylpurine DNA glycosylase	-0.629
679837	ADAM12	ADAM metallopeptidase domain 12	-0.628
140581	PATJ	PATJ crumbs cell polarity complex component	-0.628
85267	SLC24A3	solute carrier family 24 member 3	-0.628
497903	SOWAHA	sosondowah ankyrin repeat domain family member A	-0.628
309419	PIP5K1B	phosphatidylinositol-4-phosphate 5-kinase type 1 beta	-0.627
300901	PLOD2	procollagen-lysine,2-oxoglutarate 5-dioxygenase 2	-0.625
29415	S1PR2	sphingosine-1-phosphate receptor 2	-0.625
298941	LAMB1	laminin subunit beta 1	-0.624
305349	WDR19	WD repeat domain 19	-0.624
64032	CCN2	cellular communication network factor 2	-0.623
80897	ERAP1	endoplasmic reticulum aminopeptidase 1	-0.623
170851	MAP2K1	mitogen-activated protein kinase kinase 1	-0.623
311088	COBLL1	cordon-bleu WH2 repeat protein like 1	-0.622
24175	ADRA2C	adrenoceptor alpha 2C	-0.621
686779	CAPRIN2	caprin family member 2	-0.621
361907	FBXL7	F-box and leucine rich repeat protein 7	-0.621
299145	RHOJ	ras homolog family member J	-0.621
683470	GAS1	growth arrest specific 1	-0.62
300160	LRRK2	leucine rich repeat kinase 2	-0.62
81756	RAB13	RAB13, member RAS oncogene family	-0.619
309081	DOCK1	dedicator of cytokinesis 1	-0.618
25450	GABRB1	gamma-aminobutyric acid type A receptor subunit beta1	-0.618
315114	C1QTNF6	C1q and TNF related 6	-0.617
116658	CNTN4	contactin 4	-0.617
311723	SOX18	SRY-box transcription factor 18	-0.617
363249	CTDSP1	CTD small phosphatase 1	-0.616
25043	ELN	elastin	-0.616
360627	FKBP10	FKBP prolyl isomerase 10	-0.616
366205	FLRT3	fibronectin leucine rich transmembrane protein 3	-0.616
81529	PDE1A	phosphodiesterase 1A	-0.616
84511	SLCO1C1	solute carrier organic anion transporter family member 1C1	-0.616
81801	STC1	stanniocalcin 1	-0.616
315326	TNS2	tensin 2	-0.616
298646	AGTRAP	angiotensin II receptor associated protein	-0.615
304983	TAGLN2	transgelin 2	-0.615
292994	TJP1	tight junction protein 1	-0.615
171411	TMEM176B	transmembrane protein 176B	-0.615
309243	VPS13A	vacuolar protein sorting 13 homolog A	-0.615
24450	HMGCS2	3-hydroxy-3-methylglutaryl-CoA synthase 2	-0.614
361274	NUDT5	nudix hydrolase 5	-0.614
300689	REXO2	RNA exonuclease 2	-0.614
679532	ELOVL1	ELOVL fatty acid elongase 1	-0.613
689008	FBN2	fibrillin 2	-0.613
170512	Ifi27	interferon, alpha-inducible protein 27	-0.613
25478	MAN2A1	mannosidase alpha class 2A member 1	-0.613
64353	PDLIM5	PDZ and LIM domain 5	-0.613
315664	POGLUT3	protein O-glucosyltransferase 3	-0.612
365038	SAMD5	sterile alpha motif domain containing 5	-0.612
84492	TEC	tec protein tyrosine kinase	-0.612
361383	ADGRE5	adhesion G protein-coupled receptor E5	-0.611
29467	DDIT3	DNA damage inducible transcript 3	-0.611
25413	CPT2	carnitine palmitoyltransferase 2	-0.61
361091	UGGT2	UDP-glucose glycoprotein glucosyltransferase 2	-0.61
315746	CLN6	CLN6 transmembrane ER protein	-0.609
295062	WWTR1	WW domain containing transcription regulator 1	-0.609
306618	ARHGEF10	Rho guanine nucleotide exchange factor 10	-0.608
361192	CFAP90	cilia and flagella associated protein 90	-0.608
292820	ZNF536	zinc finger protein 536	-0.608
65131	CLDN5	claudin 5	-0.607
81686	MMP2	matrix metallopeptidase 2	-0.607
81818	VIM	vimentin	-0.607
360959	HTRA3	HtrA serine peptidase 3	-0.606
288174	NIT2	nitrilase family member 2	-0.606
25615	SDC2	syndecan 2	-0.606
303970	BBX	BBX high mobility group box domain containing	-0.605
364410	KCTD9	potassium channel tetramerization domain containing 9	-0.605
309459	NEURL1	neuralized E3 ubiquitin protein ligase 1	-0.605
25403	CAST	calpastatin	-0.604
361619	HBB	hemoglobin subunit beta	-0.604
29254	MGLL	monoglyceride lipase	-0.604
171441	YIF1A	Yip1 interacting factor homolog A, membrane trafficking protein	-0.604
691774	LPAR6	lysophosphatidic acid receptor 6	-0.603
310550	DCHS2	dachsous cadherin-related 2	-0.601
314979	DEPTOR	DEP domain containing MTOR interacting protein	-0.601
252939	GPR37L1	G protein-coupled receptor 37 like 1	-0.601
192270	PLPP3	phospholipid phosphatase 3	-0.601
29504	SLC22A3	solute carrier family 22 member 3	-0.601
59086	TGFB1	transforming growth factor beta 1	-0.6
361416	CENPN	centromere protein N	-0.599
502990	NIPAL3	NIPA like domain containing 3	-0.599
314855	CPM	carboxypeptidase M	-0.598
301351	CRACDL	CRACD like	-0.598
307403	CSF1R	colony stimulating factor 1 receptor	-0.598
685055	ATR	ATR serine/threonine kinase	-0.597
54231	CA2	carbonic anhydrase 2	-0.597
499716	DNAJB14	DnaJ heat shock protein family (Hsp40) member B14	-0.597
690286	HLF	HLF transcription factor, PAR bZIP family member	-0.597
100911422	NUDC	nuclear distribution C, dynein complex regulator	-0.597
362756	PIGH	phosphatidylinositol glycan anchor biosynthesis class H	-0.595
367808	Ptges3l1	prostaglandin E synthase 3-like 1	-0.594
500956	SHFL	shiftless antiviral inhibitor of ribosomal frameshifting	-0.594
365619	ARSK	arylsulfatase family member K	-0.593
316035	CMTM6	CKLF like MARVEL transmembrane domain containing 6	-0.593
29619	BTG2	BTG anti-proliferation factor 2	-0.592
192208	SLC38A5	solute carrier family 38 member 5	-0.592
311786	TRAF2	TNF receptor associated factor 2	-0.592
100363310	Cystm1	cysteine-rich transmembrane module containing 1	-0.591
64533	PNPO	pyridoxamine 5'-phosphate oxidase	-0.591
27256	CNTN6	contactin 6	-0.59
362871	ELK3	ETS transcription factor ELK3	-0.59
29501	SLC12A4	solute carrier family 12 member 4	-0.59
363595	Tcf7	transcription factor 7, T cell specific	-0.59
24943	PLP1	proteolipid protein 1	-0.589
58812	APLN	apelin	-0.588
83628	CD82	CD82 molecule	-0.588
297387	MOB1A	MOB kinase activator 1A	-0.588
108348058	Mrgbp	MRG domain binding protein	-0.586
314910	NAB2	NGFI-A binding protein 2	-0.585
296851	PON2	paraoxonase 2	-0.585
291071	RPP40	ribonuclease P/MRP subunit p40	-0.585
305687	ZNF503	zinc finger protein 503	-0.585
29186	CD63	CD63 molecule	-0.584
363448	DYNLT3	dynein light chain Tctex-type 3	-0.583
313641	Hspg2	heparan sulfate proteoglycan 2	-0.583
361414	VAT1L	vesicle amine transport 1 like	-0.583
305679	VCL	vinculin	-0.583
316273	MCM3	minichromosome maintenance complex component 3	-0.582
500694	ISCA2	iron-sulfur cluster assembly 2	-0.581
59101	P3H4	prolyl 3-hydroxylase family member 4 (inactive)	-0.581
290905	COL4A1	collagen type IV alpha 1 chain	-0.58
363472	PRRG1	proline rich and Gla domain 1	-0.58
155430	HEY2	hes related family bHLH transcription factor with YRPW motif 2	-0.579
361238	PXDC1	PX domain containing 1	-0.579
192213	RASGRF1	Ras protein specific guanine nucleotide releasing factor 1	-0.579
291406	ZNF516	zinc finger protein 516	-0.579
312258	ADCK2	aarF domain containing kinase 2	-0.578
140910	MSMO1	methylsterol monooxygenase 1	-0.578
311731	SCRN3	secernin 3	-0.578
683687	SNX9	sorting nexin 9	-0.578
103690045	MAST4	microtubule associated serine/threonine kinase family member 4	-0.577
301384	HIBCH	3-hydroxyisobutyryl-CoA hydrolase	-0.576
25029	CALCRL	calcitonin receptor like receptor	-0.575
305021	SCCPDH	saccharopine dehydrogenase (putative)	-0.575
361571	ALDH16A1	aldehyde dehydrogenase 16 family member A1	-0.574
362873	PLXNC1	plexin C1	-0.573
117275	CHRD	chordin	-0.572
301056	Ctdspl	CTD small phosphatase like	-0.571
25423	CTSC	cathepsin C	-0.571
303923	B4GALT4	beta-1,4-galactosyltransferase 4	-0.57
29502	SLC20A2	solute carrier family 20 member 2	-0.57
85265	AJUBA	ajuba LIM protein	-0.569
313087	CPNE3	copine 3	-0.569
100910540	LOC100910540	methylphosphate capping enzyme	-0.568
498416	GRB10	growth factor receptor bound protein 10	-0.567
289380	NENF	neudesin neurotrophic factor	-0.567
290027	PARP2	poly(ADP-ribose) polymerase 2	-0.567
29643	SV2C	synaptic vesicle glycoprotein 2C	-0.567
499380	EMX2	empty spiracles homeobox 2	-0.566
299707	WASHC3	WASH complex subunit 3	-0.566
362789	ZFYVE21	zinc finger FYVE-type containing 21	-0.566
289671	Fam184b	family with sequence similarity 184, member B	-0.565
691105	FANCG	FA complementation group G	-0.565
102547059	LOC102547059	zinc finger protein 568	-0.565
103690016	LOC103690016	SH3 domain binding kinase 1	-0.565
291655	Pcdhb4	protocadherin beta 4	-0.565
501569	TMEM47	transmembrane protein 47	-0.565
289357	LYPLAL1	lysophospholipase like 1	-0.563
293456	COG7	component of oligomeric golgi complex 7	-0.562
287949	SCARF2	scavenger receptor class F member 2	-0.562
306687	MFSD14B	major facilitator superfamily domain containing 14B	-0.561
367323	NUDT12	nudix hydrolase 12	-0.56
360634	PLEKHH3	pleckstrin homology, MyTH4 and FERM domain containing H3	-0.56
103691557	Rfxapl1	regulatory factor X associated protein	-0.56
114100	SC5D	sterol-C5-desaturase	-0.56
306238	CCDC66	coiled-coil domain containing 66	-0.559
308807	PRSS23	serine protease 23	-0.559
500420	Tstd3	thiosulfate sulfurtransferase (rhodanese)-like domain containing 3	-0.559
306695	ZNF367	zinc finger protein 367	-0.559
498014	C17orf58	chromosome 17 open reading frame 58	-0.558
294883	Ralyl	RALY RNA binding protein-like	-0.557
100912302	SOX1	SRY-box transcription factor 1	-0.557
100365259	SPTY2D1	SPT2 chromatin protein domain containing 1	-0.557
501095	RFTN1	raftlin, lipid raft linker 1	-0.556
363231	RFTN2	raftlin family member 2	-0.556
363151	CCDC12	coiled-coil domain containing 12	-0.555
293410	SWAP70	switching B cell complex subunit SWAP70	-0.555
305922	LATS2	large tumor suppressor kinase 2	-0.554
314587	Zfp472	zinc finger protein 472	-0.554
291388	CBLN2	cerebellin 2 precursor	-0.553
688405	CDK2AP2	cyclin dependent kinase 2 associated protein 2	-0.552
289185	CREG1	cellular repressor of E1A stimulated genes 1	-0.552
103689954	LOC103689954	ectonucleoside triphosphate diphosphohydrolase 1	-0.552
317191	APOOL	apolipoprotein O like	-0.551
64033	CCND2	cyclin D2	-0.551
310418	FREM2	FRAS1 related extracellular matrix 2	-0.551
246153	KCNC2	potassium voltage-gated channel subfamily C member 2	-0.551
288762	MTM1	myotubularin 1	-0.551
81656	DPYD	dihydropyrimidine dehydrogenase	-0.55
290562	SEMA3G	semaphorin 3G	-0.55
316531	TUBA4A	tubulin alpha 4a	-0.55
310843	SEC24D	SEC24 homolog D, COPII coat complex component	-0.549
114518	SLC7A10	solute carrier family 7 member 10	-0.549
313210	ABCA1	ATP binding cassette subfamily A member 1	-0.548
54230	BTG3	BTG anti-proliferation factor 3	-0.548
362332	FLNC	filamin C	-0.548
304669	HOOK2	hook microtubule tethering protein 2	-0.548
29600	ATP2B4	ATPase plasma membrane Ca2+ transporting 4	-0.547
314396	Slc24a4	solute carrier family 24 member 4	-0.546
689613	MTMR11	myotubularin related protein 11	-0.545
24415	GRM2	glutamate metabotropic receptor 2	-0.544
295293	PEAR1	platelet endothelial aggregation receptor 1	-0.544
291085	SERPINB6	serpin family B member 6	-0.544
85275	MPP2	MAGUK p55 scaffold protein 2	-0.543
24660	PMP22	peripheral myelin protein 22	-0.543
305970	FBXO16	F-box protein 16	-0.542
304375	Agfg2	ArfGAP with FG repeats 2	-0.541
309557	EPB41L2	erythrocyte membrane protein band 4.1 like 2	-0.541
289606	GABRA2	gamma-aminobutyric acid type A receptor subunit alpha2	-0.541
684314	GLYCTK	glycerate kinase	-0.541
366468	LSM10	LSM10, U7 small nuclear RNA associated	-0.541
312401	NDNF	neuron derived neurotrophic factor	-0.54
690899	VSIR	V-set immunoregulatory receptor	-0.54
680404	C1QL3	complement C1q like 3	-0.539
85420	PRKCQ	protein kinase C theta	-0.539
306204	FLNB	filamin B	-0.537
360272	SLIT2	slit guidance ligand 2	-0.537
690976	CNN2	calponin 2	-0.536
100912604	LOC100912604	spermidine synthase	-0.536
364754	FZD8	frizzled class receptor 8	-0.534
302302	CHST7	carbohydrate sulfotransferase 7	-0.533
311355	PPIP5K1	diphosphoinositol pentakisphosphate kinase 1	-0.533
100362572	MPV17L	MPV17 mitochondrial inner membrane protein like	-0.532
361668	EBF3	EBF transcription factor 3	-0.531
294715	RGS7BP	regulator of G protein signaling 7 binding protein	-0.531
299940	SNTB1	syntrophin beta 1	-0.531
295053	SPART	spartin	-0.531
313663	CROCC	ciliary rootlet coiled-coil, rootletin	-0.53
192228	HAUS1	HAUS augmin like complex subunit 1	-0.53
365985	AK5	adenylate kinase 5	-0.529
309051	PIGN	phosphatidylinositol glycan anchor biosynthesis class N	-0.529
29322	PLCB3	phospholipase C beta 3	-0.529
171057	ZNG1A	Zn regulated GTPase metalloprotein activator 1A	-0.529
363425	CAV2	caveolin 2	-0.528
108348189	COMMD5	COMM domain containing 5	-0.528
81652	CTBS	chitobiase	-0.528
89784	IDI1	isopentenyl-diphosphate delta isomerase 1	-0.528
688517	MMUT	methylmalonyl-CoA mutase	-0.528
360594	MRPS23	mitochondrial ribosomal protein S23	-0.528
25600	UTRN	utrophin	-0.528
308787	ADAMTSL3	ADAMTS like 3	-0.527
24957	GLUL	glutamate-ammonia ligase	-0.527
363259	OBSL1	obscurin like cytoskeletal adaptor 1	-0.527
60324	SYNPO	synaptopodin	-0.527
680476	BLOC1S3	biogenesis of lysosomal organelles complex 1 subunit 3	-0.526
289831	COMMD1	copper metabolism domain containing 1	-0.526
314297	PAPLN	papilin, proteoglycan like sulfated glycoprotein	-0.525
364380	ABHD4	abhydrolase domain containing 4, N-acyl phospholipase B	-0.524
293688	TM7SF2	transmembrane 7 superfamily member 2	-0.524
366894	TRHDE	thyrotropin releasing hormone degrading enzyme	-0.524
83425	AKAP12	A-kinase anchoring protein 12	-0.523
287356	MRPL55	mitochondrial ribosomal protein L55	-0.523
81805	SUOX	sulfite oxidase	-0.523
286970	ABCA5	ATP binding cassette subfamily A member 5	-0.522
307505	CTNNA1	catenin alpha 1	-0.522
296654	GSN	gelsolin	-0.522
289233	PEX19	peroxisomal biogenesis factor 19	-0.522
29483	SLC1A3	solute carrier family 1 member 3	-0.522
78968	SREBF1	sterol regulatory element binding transcription factor 1	-0.522
362675	TP73	tumor protein p73	-0.522
310695	KIRREL1	kirre like nephrin family adhesion molecule 1	-0.521
366478	PIGV	phosphatidylinositol glycan anchor biosynthesis class V	-0.521
295342	RHOC	ras homolog family member C	-0.521
287383	B9D1	B9 domain containing 1	-0.52
50672	EDNRB	endothelin receptor type B	-0.52
317204	PCDH11X	protocadherin 11 X-linked	-0.52
24223	B2M	beta-2-microglobulin	-0.519
246769	HINT3	histidine triad nucleotide binding protein 3	-0.519
310448	IGSF10	immunoglobulin superfamily member 10	-0.519
362547	ALG6	ALG6 alpha-1,3-glucosyltransferase	-0.518
293702	FKBP2	FKBP prolyl isomerase 2	-0.518
688318	LRRC45	leucine rich repeat containing 45	-0.518
308322	Zim1	zinc finger, imprinted 1	-0.518
114861	SCPEP1	serine carboxypeptidase 1	-0.516
103689986	YIF1B	Yip1 interacting factor homolog B, membrane trafficking protein	-0.516
29412	ADRA1A	adrenoceptor alpha 1A	-0.515
58919	CCND1	cyclin D1	-0.515
301085	FYCO1	FYVE and coiled-coil domain autophagy adaptor 1	-0.515
300713	Slc35f2	solute carrier family 35, member F2	-0.515
25358	TIMP3	TIMP metallopeptidase inhibitor 3	-0.515
314478	AHNAK2	AHNAK nucleoprotein 2	-0.514
64365	TCN2	transcobalamin 2	-0.514
25429	CYP7B1	cytochrome P450 family 7 subfamily B member 1	-0.513
314764	EEA1	early endosome antigen 1	-0.513
25709	HMBS	hydroxymethylbilane synthase	-0.513
311483	Rrbp1	ribosome binding protein 1	-0.513
29202	EPHA6	EPH receptor A6	-0.512
290802	UBXN8	UBX domain protein 8	-0.512
291356	KIAA1217	KIAA1217	-0.511
171373	SLC12A5	solute carrier family 12 member 5	-0.51
681315	TMEM230	transmembrane protein 230	-0.51
25662	IGFBP2	insulin like growth factor binding protein 2	-0.509
687861	MMAB	metabolism of cobalamin associated B	-0.509
83497	OCLN	occludin	-0.509
246298	RETSAT	retinol saturase	-0.509
84550	SLC24A2	solute carrier family 24 member 2	-0.509
499349	FGFBP3	fibroblast growth factor binding protein 3	-0.508
66023	GFRA4	GDNF family receptor alpha 4	-0.508
291450	ALDH7A1	aldehyde dehydrogenase 7 family member A1	-0.507
306628	COL4A2	collagen type IV alpha 2 chain	-0.507
361448	GINM1	glycosylated integral membrane protein 1	-0.507
286908	PDLIM7	PDZ and LIM domain 7	-0.507
290029	PNP	purine nucleoside phosphorylase	-0.507
25055	LIPA	lipase A, lysosomal acid type	-0.506
117241	POP5	POP5 homolog, ribonuclease P/MRP subunit	-0.506
316477	SMARCAL1	SWI/SNF related, matrix associated, actin dependent regulator of chromatin, subfamily a like 1	-0.505
246142	BMF	Bcl2 modifying factor	-0.504
81748	PLS3	plastin 3	-0.504
54263	KCNN3	potassium calcium-activated channel subfamily N member 3	-0.503
364952	NKD1	NKD inhibitor of WNT signaling pathway 1	-0.503
362404	SUCLG2	succinate-CoA ligase GDP-forming subunit beta	-0.503
309945	ARRDC3	arrestin domain containing 3	-0.502
116967	MAGT1	magnesium transporter 1	-0.502
308775	DET1	DET1 partner of COP1 E3 ubiquitin ligase	-0.5
360850	NEK7	NIMA related kinase 7	-0.5
360748	PRKDC	protein kinase, DNA-activated, catalytic subunit	-0.5
65984	AACS	acetoacetyl-CoA synthetase	-0.499
298859	DNAJC27	DnaJ heat shock protein family (Hsp40) member C27	-0.499
314730	IKBIP	IKBKB interacting protein	-0.499
252919	SLC38A3	solute carrier family 38 member 3	-0.499
25555	SSTR4	somatostatin receptor 4	-0.499
54315	UCP2	uncoupling protein 2	-0.499
361675	Cend1	cell cycle exit and neuronal differentiation 1	-0.498
113976	ACSL4	acyl-CoA synthetase long chain family member 4	-0.497
282581	FZD6	frizzled class receptor 6	-0.496
286937	PEX5L	peroxisomal biogenesis factor 5 like	-0.496
364975	GCDH	glutaryl-CoA dehydrogenase	-0.495
102556178	LOC102556178	uncharacterized LOC102556178	-0.495
302499	C1GALT1C1	C1GALT1 specific chaperone 1	-0.494
498576	IL17RD	interleukin 17 receptor D	-0.494
58827	MEST	mesoderm specific transcript	-0.494
78967	MCAM	melanoma cell adhesion molecule	-0.493
303008	RHBDF1	rhomboid 5 homolog 1	-0.493
287598	SKA2	spindle and kinetochore associated complex subunit 2	-0.493
292845	ETFB	electron transfer flavoprotein subunit beta	-0.492
310764	INKA2	inka box actin regulator 2	-0.492
298267	CACHD1	cache domain containing 1	-0.491
83618	REST	RE1 silencing transcription factor	-0.491
362851	CD320	CD320 molecule	-0.49
300726	ETFA	electron transfer flavoprotein subunit alpha	-0.49
691814	MRPL57	mitochondrial ribosomal protein L57	-0.49
313950	HS1BP3	HCLS1 binding protein 3	-0.489
266760	NALCN	sodium leak channel, non-selective	-0.489
113984	NR2F2	nuclear receptor subfamily 2 group F member 2	-0.489
79240	NR4A1	nuclear receptor subfamily 4 group A member 1	-0.489
362733	ETV1	ETS variant transcription factor 1	-0.488
297893	HDAC1	histone deacetylase 1	-0.488
362911	MAL2	mal, T cell differentiation protein 2	-0.488
303830	TBCCD1	TBCC domain containing 1	-0.488
171451	Mtarc2	mitochondrial amidoxime reducing component 2	-0.487
25494	NID1	nidogen 1	-0.487
497979	TMEM100	transmembrane protein 100	-0.487
303214	TRIM16	tripartite motif containing 16	-0.487
312574	LRIG1	leucine rich repeats and immunoglobulin like domains 1	-0.486
140724	CACNG3	calcium voltage-gated channel auxiliary subunit gamma 3	-0.485
117543	DECR1	2,4-dienoyl-CoA reductase 1	-0.485
301131	TNFAIP8L1	TNF alpha induced protein 8 like 1	-0.485
406196	CCHCR1	coiled-coil alpha-helical rod protein 1	-0.484
313575	HEYL	hes related family bHLH transcription factor with YRPW motif like	-0.484
102555167	LOC102555167	-	-0.484
140860	SLCO2B1	solute carrier organic anion transporter family member 2B1	-0.484
316599	USP40	ubiquitin specific peptidase 40	-0.484
100134871	LOC100134871	hemoglobin subunit beta	-0.482
295327	NHLH2	nescient helix-loop-helix 2	-0.482
103693323	COL23A1	collagen type XXIII alpha 1 chain	-0.481
103689983	LOC103689983	hypoxanthine phosphoribosyltransferase 1	-0.481
294336	PCBP3	poly(rC) binding protein 3	-0.481
290644	IFI30	IFI30 lysosomal thiol reductase	-0.48
116699	INPP4B	inositol polyphosphate-4-phosphatase type II B	-0.48
290558	NT5DC2	5'-nucleotidase domain containing 2	-0.48
29583	PECAM1	platelet and endothelial cell adhesion molecule 1	-0.48
296211	RALGAPA2	Ral GTPase activating protein catalytic subunit alpha 2	-0.48
361151	UFSP2	UFM1 specific peptidase 2	-0.48
292267	ARMT1	acidic residue methyltransferase 1	-0.478
266670	RIOX2	ribosomal oxygenase 2	-0.478
116669	VWF	von Willebrand factor	-0.478
81678	ITPR2	inositol 1,4,5-trisphosphate receptor type 2	-0.476
362781	HHIPL1	HHIP like 1	-0.475
293678	MUS81	MUS81 structure-specific endonuclease subunit	-0.474
140866	DGKA	diacylglycerol kinase alpha	-0.473
25456	GLRB	glycine receptor beta	-0.473
304496	ORAI1	ORAI calcium release-activated calcium modulator 1	-0.473
316233	TJAP1	tight junction associated protein 1	-0.473
291793	ABHD3	abhydrolase domain containing 3, phospholipase	-0.472
305972	ZNF395	zinc finger protein 395	-0.472
289855	CCDC85A	coiled-coil domain containing 85A	-0.471
360622	IGFBP4	insulin like growth factor binding protein 4	-0.471
81515	LYN	LYN proto-oncogene, Src family tyrosine kinase	-0.471
171147	SLC2A13	solute carrier family 2 member 13	-0.471
685697	SUPT3H	SPT3 homolog, SAGA and STAGA complex component	-0.471
84114	AGPS	alkylglycerone phosphate synthase	-0.47
29134	AXIN2	axin 2	-0.47
103692025	LHFPL3	LHFPL tetraspan subfamily member 3	-0.47
24780	SLC4A2	solute carrier family 4 member 2	-0.47
311030	STAM2	signal transducing adaptor molecule 2	-0.47
315272	ANO6	anoctamin 6	-0.469
64203	BCAT2	branched chain amino acid transaminase 2	-0.469
680172	MBD2	methyl-CpG binding domain protein 2	-0.469
25031	PLCB4	phospholipase C beta 4	-0.469
25349	SCN2B	sodium voltage-gated channel beta subunit 2	-0.469
64523	TEP1	telomerase associated protein 1	-0.469
140583	CHEK1	checkpoint kinase 1	-0.467
171400	ELOVL5	ELOVL fatty acid elongase 5	-0.467
362843	ILVBL	ilvB acetolactate synthase like	-0.466
100909441	LOC100909441	tubulin alpha 1c	-0.466
25509	PAX6	paired box 6	-0.466
315728	Thsd4	thrombospondin type 1 domain containing 4	-0.466
286931	UNC13C	unc-13 homolog C	-0.466
691504	ZFPM1	zinc finger protein, FOG family member 1	-0.466
360831	ABHD11	abhydrolase domain containing 11	-0.465
24552	ME1	malic enzyme 1	-0.465
500526	MKNK1	MAPK interacting serine/threonine kinase 1	-0.465
309478	ZNF518A	zinc finger protein 518A	-0.465
290426	KLHL1	kelch like family member 1	-0.464
288280	NCAM2	neural cell adhesion molecule 2	-0.464
83834	NRN1	neuritin 1	-0.464
29219	SNCA	synuclein alpha	-0.464
360630	NAGLU	N-acetyl-alpha-glucosaminidase	-0.462
292306	RNASET2	ribonuclease T2	-0.462
295455	SLC39A8	solute carrier family 39 member 8	-0.462
296655	STOM	stomatin	-0.462
689616	APCDD1	APC down-regulated 1	-0.461
289881	DR1	down-regulator of transcription 1	-0.461
25205	IL6ST	interleukin 6 cytokine family signal transducer	-0.461
362824	MFSD12	major facilitator superfamily domain containing 12	-0.461
365037	SASH1	SAM and SH3 domain containing 1	-0.461
259242	WIPF3	WAS/WASL interacting protein family member 3	-0.461
60382	ARFIP1	ADP ribosylation factor interacting protein 1	-0.46
54398	PPT2	palmitoyl-protein thioesterase 2	-0.46
29459	RBBP9	RB binding protein 9, serine hydrolase	-0.46
683667	SRI	sorcin	-0.46
24379	GAD1	glutamate decarboxylase 1	-0.459
290923	AGA	aspartylglucosaminidase	-0.458
113886	KIF1C	kinesin family member 1C	-0.458
361213	SPTLC1	serine palmitoyltransferase long chain base subunit 1	-0.458
29430	HAP1	huntingtin associated protein 1	-0.457
85241	POLA1	DNA polymerase alpha 1, catalytic subunit	-0.457
681398	FAM174B	family with sequence similarity 174 member B	-0.456
361838	HNRNPH3	heterogeneous nuclear ribonucleoprotein H3	-0.456
257645	ITGB5	integrin subunit beta 5	-0.456
299194	PTGR2	prostaglandin reductase 2	-0.455
59326	RAPGEF3	Rap guanine nucleotide exchange factor 3	-0.454
25261	ID1	inhibitor of DNA binding 1	-0.453
296883	RPA3	replication protein A3	-0.453
290501	TMTC4	transmembrane O-mannosyltransferase targeting cadherins 4	-0.452
363016	C11orf54	chromosome 11 open reading frame 54	-0.451
25697	CTSV	cathepsin V	-0.451
289997	DLGAP5	DLG associated protein 5	-0.451
64355	LSR	lipolysis stimulated lipoprotein receptor	-0.451
81733	NELL1	neural EGFL like 1	-0.45
315871	Snx14	sorting nexin 14	-0.45
25729	CCNE1	cyclin E1	-0.449
291206	MRPL32	mitochondrial ribosomal protein L32	-0.449
297758	TERF1	telomeric repeat binding factor 1	-0.449
100360117	LOC100360117	ribosomal protein L8	-0.448
64371	PRDX3	peroxiredoxin 3	-0.448
353229	SGMS1	sphingomyelin synthase 1	-0.448
25363	ACADVL	acyl-CoA dehydrogenase very long chain	-0.447
79431	BHLHE40	basic helix-loop-helix family member e40	-0.447
314787	CEP290	centrosomal protein 290	-0.447
100359595	Tbc1d32	TBC1 domain family, member 32	-0.447
81685	MLH1	mutL homolog 1	-0.446
500913	SHISAL1	shisa like 1	-0.446
307498	PURA	purine rich element binding protein A	-0.445
498662	TDRP	testis development related protein	-0.444
308100	ACAT2	acetyl-CoA acetyltransferase 2	-0.443
303577	ACBD4	acyl-CoA binding domain containing 4	-0.443
290834	ADAM9	ADAM metallopeptidase domain 9	-0.443
288204	CRYBG3	crystallin beta-gamma domain containing 3	-0.443
63851	FGF14	fibroblast growth factor 14	-0.443
100359498	LOC100359498	ribosomal protein L35a	-0.443
25493	NFKBIA	NFKB inhibitor alpha	-0.443
307380	PIEZO2	piezo type mechanosensitive ion channel component 2	-0.443
303772	SLC16A6	solute carrier family 16 member 6	-0.443
50555	UGT8	UDP glycosyltransferase 8	-0.443
316482	CRISPLD1	cysteine rich secretory protein LCCL domain containing 1	-0.442
288449	KATNAL1	katanin catalytic subunit A1 like 1	-0.442
100360205	PALLD	palladin, cytoskeletal associated protein	-0.442
103694876	SMARCB1	SWI/SNF related, matrix associated, actin dependent regulator of chromatin, subfamily b, member 1	-0.442
316435	CYP20A1	cytochrome P450 family 20 subfamily A member 1	-0.441
315417	JRKL	JRK like	-0.441
171357	PTPRG	protein tyrosine phosphatase receptor type G	-0.44
499430	LRRC20	leucine rich repeat containing 20	-0.439
315760	PARP16	poly(ADP-ribose) polymerase family member 16	-0.439
499891	DNAAF9	dynein axonemal assembly factor 9	-0.438
313563	EXO5	exonuclease 5	-0.438
81521	MSN	moesin	-0.438
295645	SLC4A10	solute carrier family 4 member 10	-0.438
310314	TTC14	tetratricopeptide repeat domain 14	-0.438
494320	CCDC8	coiled-coil domain containing 8	-0.437
362044	CENPE	centromere protein E	-0.436
83842	CROT	carnitine O-octanoyltransferase	-0.436
311146	ITPRID2	ITPR interacting domain containing 2	-0.436
102549404	LOC102549404	SPARC (osteonectin), cwcv and kazal like domains proteoglycan 1	-0.436
114523	NTN1	netrin 1	-0.436
689574	Stmp1	short transmembrane mitochondrial protein 1	-0.436
309995	XRCC4	X-ray repair cross complementing 4	-0.436
361377	PHKB	phosphorylase kinase regulatory subunit beta	-0.435
299208	TTLL5	tubulin tyrosine ligase like 5	-0.435
367166	HYAL1	hyaluronidase 1	-0.434
307740	SALL1	spalt like transcription factor 1	-0.434
313024	Wasf2	WASP family member 2	-0.434
257649	CENPF	centromere protein F	-0.433
29276	CSRP1	cysteine and glycine rich protein 1	-0.433
25118	ITGA1	integrin subunit alpha 1	-0.433
306792	S1PR3	sphingosine-1-phosphate receptor 3	-0.433
24832	THY1	Thy-1 cell surface antigen	-0.433
500921	TMEM117	transmembrane protein 117	-0.433
362860	APPL2	adaptor protein, phosphotyrosine interacting with PH domain and leucine zipper 2	-0.432
310174	CDH18	cadherin 18	-0.432
287159	PIGQ	phosphatidylinositol glycan anchor biosynthesis class Q	-0.432
362735	Coch	cochlin	-0.43
312812	EPS8	epidermal growth factor receptor pathway substrate 8	-0.43
289094	HMCN1	hemicentin 1	-0.429
294603	KIAA0825	KIAA0825	-0.429
360692	C21orf91	chromosome 21 open reading frame 91	-0.428
25027	SLC16A1	solute carrier family 16 member 1	-0.428
298528	EPHA10	EPH receptor A10	-0.427
292485	FUCA2	alpha-L-fucosidase 2	-0.427
316101	LIMD1	LIM domain containing 1	-0.427
100364457	LOC100364457	ribosomal protein L9	-0.427
100911917	LOC100911917	mediator complex subunit 22	-0.427
79212	SLC6A1	solute carrier family 6 member 1	-0.427
311715	TCFL5	transcription factor like 5	-0.427
310362	Rimoc1	RAB7A interacting MON1-CCZ1 complex subunit 1	-0.426
304271	RNF6	ring finger protein 6	-0.425
25427	CYP51A1	cytochrome P450 family 51 subfamily A member 1	-0.424
361598	IQGAP1	IQ motif containing GTPase activating protein 1	-0.424
361104	ZCCHC24	zinc finger CCHC-type containing 24	-0.424
25257	GAMT	guanidinoacetate N-methyltransferase	-0.423
288058	HACD2	3-hydroxyacyl-CoA dehydratase 2	-0.423
499010	SYNE1	spectrin repeat containing nuclear envelope protein 1	-0.423
360980	TNS3	tensin 3	-0.423
57027	ADAM17	ADAM metallopeptidase domain 17	-0.422
313474	EPS15	epidermal growth factor receptor pathway substrate 15	-0.422
81716	GGCX	gamma-glutamyl carboxylase	-0.422
314320	MLH3	mutL homolog 3	-0.422
314785	TMTC3	transmembrane O-mannosyltransferase targeting cadherins 3	-0.422
290805	WRN	WRN RecQ like helicase	-0.422
361243	Cdkal1	CDK5 regulatory subunit associated protein 1-like 1	-0.421
25590	CHRNA4	cholinergic receptor nicotinic alpha 4 subunit	-0.421
84471	SNX1	sorting nexin 1	-0.421
54348	STK39	serine/threonine kinase 39	-0.421
292597	TTYH1	tweety family member 1	-0.421
296131	FAHD2B	fumarylacetoacetate hydrolase domain containing 2B	-0.42
259275	OSTF1	osteoclast stimulating factor 1	-0.42
29344	ZFP36L1	ZFP36 ring finger protein like 1	-0.42
316275	PAQR8	progestin and adipoQ receptor family member 8	-0.419
81726	MVD	mevalonate diphosphate decarboxylase	-0.418
289080	RGL1	ral guanine nucleotide dissociation stimulator like 1	-0.418
100362155	ZFTRAF1	zinc finger TRAF-type containing 1	-0.418
314675	ABTB3	ankyrin repeat and BTB domain containing 3	-0.417
360596	MSI2	musashi RNA binding protein 2	-0.417
312381	PPM1K	protein phosphatase, Mg2+/Mn2+ dependent 1K	-0.417
29421	UROD	uroporphyrinogen decarboxylase	-0.417
679346	TARBP1	TAR (HIV-1) RNA binding protein 1	-0.416
308663	TUBGCP5	tubulin gamma complex associated protein 5	-0.416
500943	ARHGAP42	Rho GTPase activating protein 42	-0.414
296849	PDK3	pyruvate dehydrogenase kinase 3	-0.414
312166	CADPS2	calcium dependent secretion activator 2	-0.413
687694	ELP4	elongator acetyltransferase complex subunit 4	-0.413
24409	GRIN2A	glutamate ionotropic receptor NMDA type subunit 2A	-0.413
65161	LITAF	lipopolysaccharide induced TNF factor	-0.413
317256	TAF1	TATA-box binding protein associated factor 1	-0.413
315165	NAGA	alpha-N-acetylgalactosaminidase	-0.412
302593	TCEAL1	transcription elongation factor A like 1	-0.412
365813	TRIM59	tripartite motif containing 59	-0.412
57025	ADAM15	ADAM metallopeptidase domain 15	-0.411
298943	BCAP29	B cell receptor associated protein 29	-0.411
103692165	RTKN	rhotekin	-0.411
24765	SCG2	secretogranin II	-0.411
290803	TEX15	testis expressed 15, meiosis and synapsis associated	-0.411
288093	ARHGAP31	Rho GTPase activating protein 31	-0.41
361109	DCP1A	decapping mRNA 1A	-0.41
298591	IGSF21	immunoglobin superfamily member 21	-0.41
500032	THSD7A	thrombospondin type 1 domain containing 7A	-0.41
54702	EGLN3	egl-9 family hypoxia inducible factor 3	-0.408
688581	ELMOD2	ELMO domain containing 2	-0.407
100912585	MAPK7	mitogen-activated protein kinase 7	-0.407
290230	MDP1	magnesium dependent phosphatase 1	-0.407
83785	VEGFA	vascular endothelial growth factor A	-0.407
298425	EFCAB14	EF-hand calcium binding domain 14	-0.406
300866	LCA5	lebercilin LCA5	-0.406
311494	RIN2	Ras and Rab interactor 2	-0.406
684988	Gm15483	-	-0.405
25338	NINJ1	ninjurin 1	-0.405
116548	PCSK5	proprotein convertase subtilisin/kexin type 5	-0.404
24629	PDGFRB	platelet derived growth factor receptor beta	-0.404
301111	ANO10	anoctamin 10	-0.403
60323	ARHGEF1	Rho guanine nucleotide exchange factor 1	-0.403
192357	GMPR2	guanosine monophosphate reductase 2	-0.403
445442	THBS1	thrombospondin 1	-0.403
679944	ALKBH7	alkB homolog 7	-0.402
683570	GNPDA1	glucosamine-6-phosphate deaminase 1	-0.402
362800	ITGB8	integrin subunit beta 8	-0.402
304573	POLE	DNA polymerase epsilon, catalytic subunit	-0.402
100359861	SMIM15	small integral membrane protein 15	-0.402
361485	ERMARD	ER membrane associated RNA degradation	-0.401
79244	HSD17B4	hydroxysteroid 17-beta dehydrogenase 4	-0.401
116667	MAP3K1	mitogen-activated protein kinase kinase kinase 1	-0.401
56761	NOTCH3	notch receptor 3	-0.401
362304	ORC5	origin recognition complex subunit 5	-0.401
287525	SMYD4	SET and MYND domain containing 4	-0.401
303926	IGSF11	immunoglobulin superfamily member 11	-0.399
290705	NEK1	NIMA related kinase 1	-0.399
288489	RBAK	RB associated KRAB zinc finger	-0.399
102548695	ZNF45	zinc finger protein 45	-0.399
296583	NACC2	NACC family member 2	-0.398
690254	POLR3GL	RNA polymerase III subunit GL	-0.398
303754	RAB40B	RAB40B, member RAS oncogene family	-0.398
309187	ATL3	atlastin GTPase 3	-0.397
288512	ELFN1	extracellular leucine rich repeat and fibronectin type III domain containing 1	-0.397
299346	NUDT14	nudix hydrolase 14	-0.397
60630	UNC5B	unc-5 netrin receptor B	-0.397
292127	DCLRE1A	DNA cross-link repair 1A	-0.396
24851	Tpm1	tropomyosin 1, alpha	-0.396
687090	TPRG1L	tumor protein p63 regulated 1 like	-0.395
24330	EGR1	early growth response 1	-0.393
191573	GRIN3A	glutamate ionotropic receptor NMDA type subunit 3A	-0.392
361882	ARHGEF28	Rho guanine nucleotide exchange factor 28	-0.391
64202	CALR	calreticulin	-0.391
291577	CHSY3	chondroitin sulfate synthase 3	-0.391
362031	ALG14	ALG14 UDP-N-acetylglucosaminyltransferase subunit	-0.39
362923	EFR3A	EFR3 homolog A	-0.39
366360	MYORG	myogenesis regulating glycosidase (putative)	-0.39
498423	SERTAD2	SERTA domain containing 2	-0.39
362845	Zfp870	zinc finger protein 870	-0.39
301665	SRBD1	S1 RNA binding domain 1	-0.389
362862	HSP90B1	heat shock protein 90 beta family member 1	-0.388
315764	PLEKHO2	pleckstrin homology domain containing O2	-0.388
83515	PTBP3	polypyrimidine tract binding protein 3	-0.388
362182	RCN1	reticulocalbin 1	-0.388
689991	UNC80	unc-80 homolog, NALCN channel complex subunit	-0.388
685169	FAM163B	family with sequence similarity 163 member B	-0.387
64665	FLOT1	flotillin 1	-0.386
81674	GTF2F2	general transcription factor IIF subunit 2	-0.386
117183	RGCC	regulator of cell cycle	-0.386
364405	SCARA3	scavenger receptor class A member 3	-0.386
117514	TXNIP	thioredoxin interacting protein	-0.386
171445	AKR7A2	aldo-keto reductase family 7 member A2	-0.385
286898	NPC2	NPC intracellular cholesterol transporter 2	-0.385
25742	S100B	S100 calcium binding protein B	-0.385
100360533	TLCD3A	TLC domain containing 3A	-0.385
293677	EFEMP2	EGF containing fibulin extracellular matrix protein 2	-0.384
360593	PPM1E	protein phosphatase, Mg2+/Mn2+ dependent 1E	-0.384
305938	SPATA13	spermatogenesis associated 13	-0.384
301509	TNS1	tensin 1	-0.384
690344	UQCC3	ubiquinol-cytochrome c reductase complex assembly factor 3	-0.384
245977	ADGRF5	adhesion G protein-coupled receptor F5	-0.383
499839	C11orf96	chromosome 11 open reading frame 96	-0.383
361242	DUSP22	dual specificity phosphatase 22	-0.383
290651	ISYNA1	inositol-3-phosphate synthase 1	-0.383
363247	XRCC5	X-ray repair cross complementing 5	-0.383
29528	VAMP3	vesicle associated membrane protein 3	-0.382
302671	AP1S2	adaptor related protein complex 1 subunit sigma 2	-0.381
83620	CIT	citron rho-interacting serine/threonine kinase	-0.381
117105	KCNB2	potassium voltage-gated channel subfamily B member 2	-0.381
24260	CHRM3	cholinergic receptor muscarinic 3	-0.38
81660	GATM	glycine amidinotransferase	-0.38
500972	STT3A	STT3 oligosaccharyltransferase complex catalytic subunit A	-0.38
170641	ADGRL3	adhesion G protein-coupled receptor L3	-0.379
100361138	DGKQ	diacylglycerol kinase theta	-0.379
94204	ECE1	endothelin converting enzyme 1	-0.379
65164	HTRA1	HtrA serine peptidase 1	-0.379
108348085	LOC108348085	beta-1,4-glucuronyltransferase 1	-0.379
64475	P4HA1	prolyl 4-hydroxylase subunit alpha 1	-0.379
306203	PXK	PX domain containing serine/threonine kinase like	-0.379
296102	ELL3	elongation factor for RNA polymerase II 3	-0.378
29750	GALNT7	polypeptide N-acetylgalactosaminyltransferase 7	-0.377
102549542	LOC102549542	ELOVL fatty acid elongase 6	-0.376
25132	MYO5B	myosin VB	-0.376
362979	PANX2	pannexin 2	-0.376
24680	PRKCA	protein kinase C alpha	-0.376
311462	BTBD3	BTB domain containing 3	-0.375
80841	FABP7	fatty acid binding protein 7	-0.375
25327	KCNC1	potassium voltage-gated channel subfamily C member 1	-0.375
117556	SV2B	synaptic vesicle glycoprotein 2B	-0.375
117088	ADARB2	adenosine deaminase RNA specific B2 (inactive)	-0.374
25666	DGKG	diacylglycerol kinase gamma	-0.374
293860	FLNA	filamin A	-0.374
309168	MAP3K11	mitogen-activated protein kinase kinase kinase 11	-0.374
25528	SIRPA	signal regulatory protein alpha	-0.374
298147	DMAC1	distal membrane arm assembly component 1	-0.373
300519	ESAM	endothelial cell adhesion molecule	-0.373
307390	Fbxo38	F-box protein 38	-0.373
266631	RBM45	RNA binding motif protein 45	-0.373
363599	TNIP1	TNFAIP3 interacting protein 1	-0.373
29452	EPAS1	endothelial PAS domain protein 1	-0.372
64191	DHCR7	7-dehydrocholesterol reductase	-0.371
102551660	EML3	EMAP like 3	-0.371
25617	HSPA5	heat shock protein family A (Hsp70) member 5	-0.371
502632	METTL5	methyltransferase 5, N6-adenosine	-0.371
306424	MFAP3L	microfibril associated protein 3 like	-0.371
361541	Proser3	proline and serine rich 3	-0.371
361014	NGLY1	N-glycanase 1	-0.37
29485	SLC7A3	solute carrier family 7 member 3	-0.37
100912538	Cetn3	centrin 3	-0.369
25252	DLG1	discs large MAGUK scaffold protein 1	-0.369
94172	SLC27A1	solute carrier family 27 member 1	-0.369
293649	LRP5	LDL receptor related protein 5	-0.368
686234	MTRF1	mitochondrial translation release factor 1	-0.368
314897	PPM1H	protein phosphatase, Mg2+/Mn2+ dependent 1H	-0.368
309004	VKORC1	vitamin K epoxide reductase complex subunit 1	-0.368
50872	HPCAL4	hippocalcin like 4	-0.367
680445	MBNL2	muscleblind like splicing regulator 2	-0.367
314843	PTPRB	protein tyrosine phosphatase receptor type B	-0.367
58966	RAMP2	receptor activity modifying protein 2	-0.367
497940	2810408A11Rik	RIKEN cDNA 2810408A11 gene	-0.366
315756	DENND4A	DENN domain containing 4A	-0.366
25675	HMGCR	3-hydroxy-3-methylglutaryl-CoA reductase	-0.366
365468	LZTS2	leucine zipper tumor suppressor 2	-0.365
361162	PURG	purine rich element binding protein G	-0.365
79213	SLC6A11	solute carrier family 6 member 11	-0.365
361295	SS18	SS18 subunit of BAF chromatin remodeling complex	-0.365
362606	SYNC	syncoilin, intermediate filament protein	-0.365
78958	BCAM	basal cell adhesion molecule (Lutheran blood group)	-0.364
311807	Bmyc	brain expressed myelocytomatosis oncogene	-0.364
58942	CACNB4	calcium voltage-gated channel auxiliary subunit beta 4	-0.364
360595	RNFT1	ring finger protein, transmembrane 1	-0.364
83534	TPP1	tripeptidyl peptidase 1	-0.364
155696	DCBLD2	discoidin, CUB and LCCL domain containing 2	-0.363
366608	Dock4	dedicator of cytokinesis 4	-0.363
365361	LYRM1	LYR motif containing 1	-0.363
117269	RPS6KA2	ribosomal protein S6 kinase A2	-0.363
363327	VMAC	vimentin type intermediate filament associated coiled-coil protein	-0.363
24854	CLU	clusterin	-0.362
300757	HEXA	hexosaminidase subunit alpha	-0.362
315713	PML	PML nuclear body scaffold	-0.362
305811	RCOR2	REST corepressor 2	-0.361
54237	CDK1	cyclin dependent kinase 1	-0.36
114120	GNG12	G protein subunit gamma 12	-0.36
25700	IDE	insulin degrading enzyme	-0.36
362138	RBMS1	RNA binding motif single stranded interacting protein 1	-0.36
361407	COG4	component of oligomeric golgi complex 4	-0.359
192154	HIP1	huntingtin interacting protein 1	-0.359
364476	HS6ST3	heparan sulfate 6-O-sulfotransferase 3	-0.359
63865	LGMN	legumain	-0.359
25267	PDGFRA	platelet derived growth factor receptor alpha	-0.359
314198	CDKL1	cyclin dependent kinase like 1	-0.358
54287	EIF2AK2	eukaryotic translation initiation factor 2 alpha kinase 2	-0.358
679812	PLEKHG1	pleckstrin homology and RhoGEF domain containing G1	-0.358
296167	PANK2	pantothenate kinase 2	-0.357
246311	PDP2	pyruvate dehydrogenase phosphatase catalytic subunit 2	-0.357
361986	SLC39A1	solute carrier family 39 member 1	-0.357
361617	ARAP1	ArfGAP with RhoGAP domain, ankyrin repeat and PH domain 1	-0.356
58918	CASP9	caspase 9	-0.356
309312	GLDC	glycine decarboxylase	-0.356
296456	ITGAV	integrin subunit alpha V	-0.356
83838	LTBP3	latent transforming growth factor beta binding protein 3	-0.356
306081	PCDH20	protocadherin 20	-0.356
619382	ACAP2	ArfGAP with coiled-coil, ankyrin repeat and PH domains 2	-0.355
170724	Anp32b	acidic (leucine-rich) nuclear phosphoprotein 32 family, member B	-0.355
29540	HSD17B7	hydroxysteroid 17-beta dehydrogenase 7	-0.355
29482	SLC1A2	solute carrier family 1 member 2	-0.355
81803	STX4	syntaxin 4	-0.355
297604	LTBR	lymphotoxin beta receptor	-0.354
362739	PPP2R3C	protein phosphatase 2 regulatory subunit B''gamma	-0.354
362530	AKNA	AT-hook transcription factor	-0.353
24399	GLUD1	glutamate dehydrogenase 1	-0.353
84351	IKBKB	inhibitor of nuclear factor kappa B kinase subunit beta	-0.353
362973	PARVB	parvin beta	-0.353
310645	PMVK	phosphomevalonate kinase	-0.353
690559	Zfp994	zinc finger protein 994	-0.353
83718	CLIC4	chloride intracellular channel 4	-0.352
286922	FADS3	fatty acid desaturase 3	-0.352
65180	KCND2	potassium voltage-gated channel subfamily D member 2	-0.352
309595	MDC1	mediator of DNA damage checkpoint 1	-0.352
361400	NFATC3	nuclear factor of activated T cells 3	-0.352
367909	TCEAL8	transcription elongation factor A like 8	-0.352
310667	CERS2	ceramide synthase 2	-0.351
313729	ERRFI1	ERBB receptor feedback inhibitor 1	-0.351
108348131	gene-Slc40a1-2	solute carrier family 40 member 1	-0.351
60357	PROM1	prominin 1	-0.351
24708	RB1	RB transcriptional corepressor 1	-0.351
29230	SQLE	squalene epoxidase	-0.351
29308	ARL4A	ADP ribosylation factor like GTPase 4A	-0.35
308837	INTS4	integrator complex subunit 4	-0.35
81679	JUP	junction plakoglobin	-0.35
289758	POLD2	DNA polymerase delta 2, accessory subunit	-0.35
305623	TMEM175	transmembrane protein 175	-0.35
293627	TSPAN4	tetraspanin 4	-0.35
361517	VASP	vasodilator stimulated phosphoprotein	-0.35
306110	KLF12	KLF transcription factor 12	-0.349
54267	MAF	MAF bZIP transcription factor	-0.349
80977	SYT13	synaptotagmin 13	-0.349
299762	TMTC2	transmembrane O-mannosyltransferase targeting cadherins 2	-0.349
361018	FAM107A	family with sequence similarity 107 member A	-0.348
292734	LTBP4	latent transforming growth factor beta binding protein 4	-0.348
306104	PIBF1	progesterone immunomodulatory binding factor 1	-0.348
312652	PLXND1	plexin D1	-0.347
311279	ARL14EP	ADP ribosylation factor like GTPase 14 effector protein	-0.346
116501	NHERF2	NHERF family PDZ scaffold protein 2	-0.346
308118	RGS17	regulator of G protein signaling 17	-0.346
29735	SLC16A7	solute carrier family 16 member 7	-0.346
25126	STAT5B	signal transducer and activator of transcription 5B	-0.346
361030	TMEM260	transmembrane protein 260	-0.346
303101	MAML1	mastermind like transcriptional coactivator 1	-0.345
54293	RGS3	regulator of G protein signaling 3	-0.345
500750	TMEM196	transmembrane protein 196	-0.345
314988	ZHX2	zinc fingers and homeoboxes 2	-0.345
24936	CD9	CD9 molecule	-0.344
305177	ENOPH1	enolase-phosphatase 1	-0.344
83516	PPARGC1A	PPARG coactivator 1 alpha	-0.344
501164	CDK5R2	cyclin dependent kinase 5 regulatory subunit 2	-0.343
286994	LGR4	leucine rich repeat containing G protein-coupled receptor 4	-0.343
116508	Nrxn3	neurexin III	-0.343
362519	SMC2	structural maintenance of chromosomes 2	-0.343
298018	ABITRAM	actin binding transcription modulator	-0.342
317381	CCDC22	coiled-coil domain containing 22	-0.342
100911516	CHCHD2	coiled-coil-helix-coiled-coil-helix domain containing 2	-0.342
290566	OGDHL	oxoglutarate dehydrogenase L	-0.342
81708	ALDH6A1	aldehyde dehydrogenase 6 family member A1	-0.341
24908	DNAJB9	DnaJ heat shock protein family (Hsp40) member B9	-0.341
54251	Flt1	Fms related receptor tyrosine kinase 1	-0.341
499443	LIMS1	LIM zinc finger domain containing 1	-0.341
84574	TGFB1I1	transforming growth factor beta 1 induced transcript 1	-0.341
25165	ZNF519	zinc finger protein 519	-0.341
25203	CCNB1	cyclin B1	-0.34
103694491	LOC103694491	uncharacterized protein MGC39606 homolog	-0.34
361043	TM9SF1	transmembrane 9 superfamily member 1	-0.34
500413	TRIQK	triple QxxK/R motif containing	-0.34
688749	TULP3	TUB like protein 3	-0.34
360540	AKAP10	A-kinase anchoring protein 10	-0.339
59114	NHERF1	NHERF family PDZ scaffold protein 1	-0.339
310463	PLCH1	phospholipase C eta 1	-0.339
366669	SYNE2	spectrin repeat containing nuclear envelope protein 2	-0.339
29705	GABRA1	gamma-aminobutyric acid type A receptor subunit alpha1	-0.338
289353	SLC30A10	solute carrier family 30 member 10	-0.337
299207	ERG28	ergosterol biosynthesis 28 homolog	-0.336
100361134	SHISA9	shisa family member 9	-0.336
24511	ITGB1	integrin subunit beta 1	-0.335
361746	Rfx3	regulatory factor X3	-0.335
361722	BSCL2	BSCL2 lipid droplet biogenesis associated, seipin	-0.334
113965	HADH	hydroxyacyl-CoA dehydrogenase	-0.334
79463	TIMM22	translocase of inner mitochondrial membrane 22	-0.334
79559	ALCAM	activated leukocyte cell adhesion molecule	-0.333
29593	CKMT1A/CKMT1B	creatine kinase, mitochondrial 1A	-0.333
140674	GABRG1	gamma-aminobutyric acid type A receptor subunit gamma1	-0.333
24788	SORD	sorbitol dehydrogenase	-0.333
296551	MRPL41	mitochondrial ribosomal protein L41	-0.332
310982	TTLL7	tubulin tyrosine ligase like 7	-0.332
114494	CCNA2	cyclin A2	-0.331
59323	ERBB4	erb-b2 receptor tyrosine kinase 4	-0.331
290994	LMAN2	lectin, mannose binding 2	-0.331
502873	PRRT3	proline rich transmembrane protein 3	-0.331
311866	LRSAM1	leucine rich repeat and sterile alpha motif containing 1	-0.33
303669	NAT9	N-acetyltransferase 9 (putative)	-0.33
85428	RHOQ	ras homolog family member Q	-0.33
679572	ROMO1	reactive oxygen species modulator 1	-0.33
[truncated: 2,660 more rows]
