# Supplementary material for: Sex-specific impacts of prenatal bisphenol A exposure on genes associated with cortical development, social behaviors, and autism in the offspring’s prefrontal cortex
Source: Biol Sex Differ. 2024 May 15;15:40. doi: 10.1186/s13293-024-00614-2 (PMC11094985; doi:10.1186/s13293-024-00614-2)
Supplement: Supplementary file 9 — Additional file 9: The list of genes differentially expressed in the offspring prefrontal cortex in response to prenatal BPA exposure exhibited changes in the expression levels correlated with the neurological phenotypes. [file 13293_2024_614_MOESM9_ESM.xlsx]

## Sheet: Additional file 9
DEG_type	Gene_symbol	Three-chamber (sociability) time in rat	Three-chamber (sociability) preference index	Three-chamber (sociability) total time in chamber	Three-chamber (sociability) sniffing with rat	Three-chamber (sociability) time in empty	Three-chamber (novelty) time in familiar	Three-chamber (novelty) total time in chamber	Three-chamber (novelty) sniffing with familiar	Three-chamber (novelty) time in novel	Three-chamber (novelty) time spent in chamber preference index	Three-chamber (novelty) sniffing time preference index	Three-chamber (novelty) total sniffing time	Three-chamber (novelty) sniffing with novel	Two-trial sniffing time with familiar	Two-trial total sniffing time	Two-trial sniffing time with novel	Two-trial Preference index	Number of primary neurites per neuron	Primary neurite length	Average branch length	Number of branches per neuron	Total neurite length
Common DEGs	Loc100911402	0.321597	0.593296	0.0948633	-0.932625	-0.734456	0.813454	-0.240279	-0.593952	-0.897109	-0.849765	-0.766246	-0.78783	-0.800268	0.856995	0.761799	0.597269	-0.919219	-0.967445	-0.89672	-0.789427	-0.863222	-0.940115
Common DEGs	Kcnq2	0.321338	0.598287	0.0980294	-0.925348	-0.722131	0.811019	-0.255392	-0.58247	-0.8984	-0.848222	-0.756278	-0.775467	-0.78851	0.86706	0.774537	0.613076	-0.922656	-0.962956	-0.888711	-0.777949	-0.867226	-0.939089
Common DEGs	Robo2	0.303547	0.573403	0.072863	-0.938238	-0.751866	0.804487	-0.236661	-0.615842	-0.886976	-0.840804	-0.767816	-0.800668	-0.808787	0.845935	0.748804	0.582222	-0.908598	-0.973866	-0.908023	-0.804764	-0.867542	-0.947066
Common DEGs	Akap9	0.252859	0.544626	0.029203	-0.915485	-0.735324	0.767055	-0.304632	-0.615938	-0.865542	-0.807973	-0.720256	-0.771447	-0.770912	0.867258	0.778692	0.622443	-0.896895	-0.967682	-0.89702	-0.786916	-0.899502	-0.960205
Common DEGs	Trak2	0.296336	0.531274	0.0467055	-0.972565	-0.821875	0.807197	-0.142796	-0.683685	-0.86619	-0.837779	-0.818948	-0.869004	-0.872159	0.773032	0.660508	0.476928	-0.874625	-0.9914	-0.948723	-0.86851	-0.835037	-0.944415
Common DEGs	Mogat2	0.1374	0.383706	-0.119704	-0.956172	-0.877103	0.701006	-0.200485	-0.784368	-0.771445	-0.736392	-0.755566	-0.884711	-0.855218	0.725184	0.614784	0.436181	-0.788528	-0.998184	-0.976133	-0.910509	-0.878463	-0.977431
Common DEGs	Gene-Mrgbp	0.0885571	0.357302	-0.161019	-0.932753	-0.858422	0.664553	-0.269661	-0.78189	-0.75132	-0.704596	-0.707549	-0.853812	-0.816123	0.748352	0.646818	0.47886	-0.7783	-0.991409	-0.963859	-0.890784	-0.910449	-0.990098
Common DEGs	Pla2G4E	0.159663	0.468347	-0.0629899	-0.895718	-0.74817	0.702604	-0.366375	-0.656662	-0.814751	-0.748061	-0.667458	-0.761084	-0.742414	0.859663	0.776824	0.628478	-0.855104	-0.966669	-0.901668	-0.793643	-0.934935	-0.980758
Common DEGs	Unc5D	0.157371	0.470998	-0.0619199	-0.887868	-0.736455	0.698457	-0.381297	-0.646375	-0.814233	-0.744795	-0.656628	-0.748844	-0.730374	0.868096	0.78791	0.642679	-0.85672	-0.961722	-0.893643	-0.782547	-0.938603	-0.97944
Common DEGs	Myt1L	0.423192	0.684973	0.209853	-0.915666	-0.668679	0.865209	-0.207422	-0.500915	-0.942095	-0.898092	-0.783366	-0.747971	-0.783102	0.877947	0.785779	0.624292	-0.959511	-0.936018	-0.849838	-0.73216	-0.816114	-0.894157
Common DEGs	Nbea	0.407761	0.693348	0.210164	-0.877954	-0.614661	0.842499	-0.279943	-0.454978	-0.936947	-0.879701	-0.73015	-0.690332	-0.725471	0.916648	0.837129	0.690573	-0.964744	-0.912753	-0.812546	-0.680702	-0.834805	-0.888877
Common DEGs	Atp8A2	0.304014	0.613902	0.103815	-0.870332	-0.641937	0.780579	-0.356164	-0.512548	-0.892396	-0.823694	-0.681107	-0.691326	-0.705443	0.921967	0.847563	0.707516	-0.931089	-0.927654	-0.83291	-0.701725	-0.890611	-0.928557
Common DEGs	Adarb1	0.320193	0.638202	0.132142	-0.843245	-0.595511	0.778553	-0.382874	-0.463978	-0.89702	-0.822795	-0.655553	-0.649312	-0.669021	0.942534	0.875581	0.744429	-0.939594	-0.903978	-0.79875	-0.658439	-0.884303	-0.910306
Common DEGs	Tulp4	0.440013	0.655181	0.202662	-0.965223	-0.75274	0.887692	-0.0765981	-0.574543	-0.932367	-0.91243	-0.861912	-0.836307	-0.87023	0.792782	0.680009	0.495203	-0.931287	-0.960091	-0.900594	-0.810318	-0.768942	-0.887695
Common DEGs	Gene-Nol8	0.458373	0.668908	0.222351	-0.963767	-0.744844	0.896981	-0.0633749	-0.561466	-0.938601	-0.920626	-0.868238	-0.833131	-0.870958	0.790724	0.677478	0.492142	-0.935659	-0.954657	-0.893993	-0.803525	-0.756994	-0.878075
Common DEGs	Loc100911837	0.467224	0.664817	0.227133	-0.970921	-0.758194	0.902211	-0.0288678	-0.571234	-0.935315	-0.923538	-0.885105	-0.848852	-0.887699	0.76796	0.650311	0.460199	-0.927539	-0.954653	-0.899785	-0.815739	-0.739284	-0.869943
Common DEGs	Loc108348326	0.41271	0.642645	0.177607	-0.959324	-0.749162	0.872057	-0.117809	-0.579628	-0.926633	-0.899744	-0.840255	-0.82569	-0.854598	0.811527	0.702949	0.522827	-0.931359	-0.96409	-0.901354	-0.806363	-0.794224	-0.902704
Common DEGs	Gapvd1	0.404776	0.603782	0.154742	-0.983729	-0.804887	0.870144	-0.0371554	-0.634282	-0.90441	-0.892797	-0.879665	-0.879677	-0.904272	0.745409	0.624267	0.430571	-0.897863	-0.974122	-0.931397	-0.856489	-0.762429	-0.895807
Common DEGs	Brinp1	0.373197	0.596779	0.128547	-0.972949	-0.790559	0.852389	-0.103937	-0.630625	-0.902918	-0.879703	-0.846351	-0.857108	-0.876399	0.782552	0.668901	0.483402	-0.905746	-0.978371	-0.927649	-0.842867	-0.800895	-0.916871
Common DEGs	Armcx4	0.450416	0.625346	0.199006	-0.98679	-0.802387	0.892711	0.0277603	-0.617809	-0.91132	-0.910554	-0.909284	-0.889076	-0.922541	0.714395	0.587648	0.387966	-0.895684	-0.961292	-0.92279	-0.854815	-0.717302	-0.865729
Common DEGs	Cep170	0.521186	0.739144	0.3035	-0.931046	-0.66793	0.921204	-0.0832687	-0.469936	-0.968514	-0.945032	-0.850111	-0.772384	-0.826186	0.829464	0.725643	0.550982	-0.968407	-0.920311	-0.840432	-0.734178	-0.736139	-0.844048
Common DEGs	Loc103689931	0.51787	0.738622	0.300991	-0.929313	-0.665558	0.919078	-0.0910086	-0.468738	-0.968271	-0.943432	-0.845932	-0.769154	-0.822447	0.833735	0.730865	0.557266	-0.969254	-0.920286	-0.839382	-0.731921	-0.740168	-0.845967
Common DEGs	Opcml	0.548774	0.695502	0.306404	-0.971243	-0.753413	0.937034	0.103654	-0.541457	-0.937853	-0.948485	-0.9382	-0.865634	-0.920457	0.695021	0.566311	0.364918	-0.911623	-0.923353	-0.879262	-0.811385	-0.643818	-0.804741
Common DEGs	Grm3	0.588521	0.704992	0.346324	-0.964338	-0.746756	0.948244	0.178466	-0.52284	-0.930595	-0.954	-0.961025	-0.869774	-0.93271	0.646759	0.512568	0.306137	-0.894044	-0.89898	-0.861939	-0.80426	-0.585012	-0.762138
Common DEGs	Vsnl1	0.131078	0.24495	-0.153514	-0.959133	-0.981292	0.654011	0.111218	-0.883494	-0.64482	-0.667638	-0.83884	-0.990529	-0.955542	0.439559	0.294749	0.0837182	-0.619195	-0.942306	-0.987705	-0.994964	-0.679555	-0.85876
Common DEGs	Nr4A3	0.16194	0.278585	-0.122226	-0.968319	-0.973998	0.679641	0.112946	-0.867201	-0.67075	-0.69314	-0.853534	-0.990658	-0.961742	0.46037	0.315309	0.103	-0.644681	-0.948887	-0.988588	-0.990862	-0.682067	-0.861857
Common DEGs	Loc100912282	0.108064	0.240438	-0.175171	-0.959333	-0.979934	0.645743	0.0641677	-0.889377	-0.648131	-0.662841	-0.821546	-0.982977	-0.943585	0.469058	0.328372	0.121443	-0.629033	-0.953273	-0.993603	-0.994079	-0.712985	-0.881235
Common DEGs	Usp33	0.0832727	0.180063	-0.201679	-0.936488	-0.992046	0.605329	0.135474	-0.908145	-0.588652	-0.617068	-0.816334	-0.990282	-0.946095	0.37876	0.232638	0.0226374	-0.560111	-0.918436	-0.977927	-0.999066	-0.651474	-0.835264
Common DEGs	Ppip5K2	0.0336745	0.202953	-0.244476	-0.944434	-0.974019	0.602672	-0.0398433	-0.906817	-0.629948	-0.627253	-0.765677	-0.95794	-0.904706	0.513177	0.382859	0.187604	-0.625522	-0.963783	-0.997098	-0.986638	-0.777445	-0.920008
Common DEGs	Loc100910688	0.193671	0.344415	-0.0860772	-0.984167	-0.951087	0.720076	0.0435997	-0.836142	-0.729761	-0.738584	-0.855087	-0.97447	-0.95228	0.54953	0.410983	0.20322	-0.712913	-0.975703	-0.994826	-0.975634	-0.735872	-0.899176
Common DEGs	Pddc1	0.233333	0.342776	-0.0496142	-0.980874	-0.956866	0.729517	0.14573	-0.829181	-0.713822	-0.740497	-0.888044	-0.991219	-0.976545	0.478131	0.330624	0.114282	-0.682873	-0.949801	-0.981959	-0.979288	-0.66226	-0.849327
Common DEGs	Igsf9	0.283685	0.424619	0.00670821	-0.995858	-0.925133	0.780418	0.0851048	-0.784107	-0.781407	-0.795642	-0.895274	-0.97093	-0.966963	0.569764	0.428711	0.216723	-0.758426	-0.972622	-0.982057	-0.956648	-0.707478	-0.879324
Common DEGs	Pcgf1	0.26438	0.429192	-0.00957878	-0.995291	-0.916979	0.775891	0.0256994	-0.782495	-0.79167	-0.795408	-0.874908	-0.957391	-0.950027	0.61228	0.47695	0.270581	-0.776903	-0.984874	-0.9858	-0.950107	-0.747856	-0.905309
Common DEGs	Loc100911130	0.316887	0.48743	0.0481116	-0.998127	-0.888709	0.812737	0.021474	-0.739862	-0.830634	-0.832242	-0.887604	-0.941999	-0.945881	0.648007	0.514866	0.309762	-0.816226	-0.984449	-0.973501	-0.927616	-0.746537	-0.901072
Common DEGs	Rpl35A	0.348952	0.529135	0.0857551	-0.996219	-0.862628	0.835287	0.00308719	-0.705571	-0.858447	-0.855808	-0.888223	-0.923708	-0.934893	0.682432	0.552862	0.350906	-0.846462	-0.983505	-0.961772	-0.906006	-0.753065	-0.901192
Common DEGs	Ctr9	0.437941	0.499829	0.166263	-0.977695	-0.881279	0.84165	0.288369	-0.695145	-0.793346	-0.841083	-0.967913	-0.967844	-0.995907	0.465807	0.311664	0.0871268	-0.742146	-0.903388	-0.922205	-0.916373	-0.542607	-0.756544
Common DEGs	Usp29	0.483397	0.512761	0.216356	-0.957684	-0.857822	0.848447	0.364504	-0.658966	-0.781216	-0.841745	-0.981671	-0.956944	-0.995187	0.413312	0.255666	0.0288908	-0.719629	-0.865011	-0.88927	-0.892873	-0.471769	-0.699857
Common DEGs	Dusp11	-0.117679	0.0495005	-0.389852	-0.881904	-0.980671	0.471148	-0.0819183	-0.959409	-0.505222	-0.498307	-0.670519	-0.928283	-0.846828	0.433196	0.310265	0.128391	-0.507756	-0.92016	-0.97341	-0.979573	-0.772922	-0.901189
Common DEGs	Loc108348250	-0.127798	0.054721	-0.397232	-0.879788	-0.972171	0.468716	-0.12038	-0.954607	-0.512381	-0.498597	-0.65643	-0.91693	-0.833905	0.461259	0.342382	0.164581	-0.520242	-0.926131	-0.973277	-0.972355	-0.797378	-0.915937
Common DEGs	Galr2	-0.0540936	0.110844	-0.330074	-0.910231	-0.982603	0.526492	-0.0561252	-0.941742	-0.555674	-0.552046	-0.714312	-0.945502	-0.875668	0.460414	0.333205	0.144449	-0.554151	-0.939028	-0.985727	-0.986786	-0.771207	-0.907885
Common DEGs	Clasp2	-0.253651	-0.0506657	-0.508935	-0.813274	-0.94421	0.358777	-0.213051	-0.966971	-0.422564	-0.39451	-0.550263	-0.858541	-0.753717	0.440166	0.335765	0.178022	-0.444265	-0.886105	-0.936869	-0.936419	-0.819389	-0.908982
Common DEGs	Rab1B	-0.272504	-0.0514433	-0.522096	-0.801395	-0.926721	0.346302	-0.262963	-0.956404	-0.422268	-0.385396	-0.523293	-0.836164	-0.728653	0.468836	0.370777	0.2201	-0.450997	-0.885029	-0.928612	-0.919929	-0.844508	-0.920263
Common DEGs	Loc103694874	-0.0951415	-0.0118139	-0.372319	-0.854139	-0.997758	0.441792	0.108499	-0.96807	-0.427202	-0.45478	-0.703098	-0.95365	-0.87647	0.259728	0.121111	-0.0735802	-0.403856	-0.853933	-0.941263	-0.987162	-0.624566	-0.795862
Common DEGs	Loc108348106	-0.0951415	-0.0118139	-0.372319	-0.854139	-0.997758	0.441792	0.108499	-0.96807	-0.427202	-0.45478	-0.703098	-0.95365	-0.87647	0.259728	0.121111	-0.0735802	-0.403856	-0.853933	-0.941263	-0.987162	-0.624566	-0.795862
Common DEGs	Slc40A1	-0.125804	-0.0635328	-0.399544	-0.822666	-0.992054	0.397756	0.141481	-0.971968	-0.373621	-0.407915	-0.679464	-0.941504	-0.859298	0.196681	0.0577782	-0.134427	-0.346192	-0.818097	-0.917275	-0.976005	-0.581699	-0.757612
Common DEGs	Amy1A	-0.18736	-0.075844	-0.457348	-0.822695	-0.988006	0.375278	0.0160242	-0.987308	-0.382008	-0.394682	-0.632899	-0.920905	-0.826944	0.274986	0.147144	-0.034024	-0.371989	-0.846843	-0.93252	-0.973194	-0.670458	-0.817089
Common DEGs	Pcdh7	-0.058469	0.251173	-0.288793	-0.856849	-0.815392	0.542841	-0.417219	-0.78669	-0.663179	-0.592521	-0.574618	-0.774777	-0.712001	0.760308	0.679678	0.538757	-0.711691	-0.953965	-0.922419	-0.840858	-0.963075	-0.999159
Common DEGs	Hspa4	-0.172	0.161968	-0.383227	-0.78127	-0.767448	0.436995	-0.52044	-0.77651	-0.580223	-0.492967	-0.460987	-0.699575	-0.618387	0.751577	0.688372	0.570838	-0.644069	-0.905783	-0.872542	-0.786812	-0.983187	-0.985595
Common DEGs	Cd47	0.450713	0.411564	0.186455	-0.899726	-0.856774	0.772435	0.498923	-0.667573	-0.669267	-0.755183	-0.962799	-0.95069	-0.983901	0.244044	0.078868	-0.150154	-0.589983	-0.78312	-0.839749	-0.87976	-0.342206	-0.596539
Common DEGs	Tspan3	0.484229	0.427659	0.225887	-0.881323	-0.830342	0.777631	0.53826	-0.632345	-0.664733	-0.75695	-0.96554	-0.933433	-0.974599	0.218843	0.0534274	-0.174767	-0.580129	-0.75432	-0.811218	-0.8543	-0.297944	-0.557832
Common DEGs	Cnr1	0.512912	0.487612	0.252918	-0.912865	-0.82965	0.82389	0.480963	-0.6231	-0.726707	-0.80776	-0.982381	-0.938436	-0.984501	0.302879	0.140289	-0.0879928	-0.649522	-0.795014	-0.835341	-0.860344	-0.356865	-0.606035
Common DEGs	Loc103693776	0.514792	0.490788	0.254863	-0.913971	-0.829021	0.826134	0.478619	-0.621941	-0.729604	-0.810181	-0.983073	-0.93822	-0.98465	0.306637	0.144219	-0.0840079	-0.652722	-0.796435	-0.835925	-0.860063	-0.359043	-0.607712
Common DEGs	Ttc3	0.510152	0.434426	0.25815	-0.858458	-0.803877	0.774945	0.578824	-0.599399	-0.651783	-0.750699	-0.963309	-0.914389	-0.962137	0.185955	0.0204989	-0.206254	-0.561763	-0.72135	-0.780154	-0.827904	-0.250233	-0.515592
Common DEGs	Prkar2B	0.181023	0.18354	-0.0996799	-0.896351	-0.962916	0.613353	0.357524	-0.850243	-0.541138	-0.607875	-0.863665	-0.988693	-0.965476	0.214247	0.0538634	-0.167482	-0.482238	-0.827737	-0.911422	-0.966292	-0.463653	-0.693217
Common DEGs	Loc100911356	0.253573	0.139504	-0.00175867	-0.772457	-0.864371	0.551363	0.596819	-0.734633	-0.417274	-0.525684	-0.841843	-0.913759	-0.911248	-0.0211524	-0.186629	-0.404001	-0.32661	-0.65069	-0.763224	-0.859815	-0.200672	-0.467838
Common DEGs	Loc100360781	0.21577	0.090631	-0.0359292	-0.744218	-0.858872	0.507953	0.606401	-0.740971	-0.370214	-0.481214	-0.813103	-0.899723	-0.890726	-0.0655066	-0.229494	-0.442887	-0.278666	-0.623154	-0.744265	-0.849571	-0.176422	-0.443079
Common DEGs	Sms	0.265455	0.119532	0.0210396	-0.724364	-0.824759	0.521478	0.655631	-0.693546	-0.371763	-0.490466	-0.820815	-0.878927	-0.881356	-0.0910082	-0.255438	-0.468257	-0.273496	-0.589731	-0.709702	-0.817507	-0.122639	-0.396427
Common DEGs	Sbk1	0.387052	0.243268	0.145091	-0.753073	-0.793642	0.615346	0.68032	-0.627056	-0.46212	-0.582401	-0.877335	-0.877432	-0.904039	-0.0288915	-0.195171	-0.413251	-0.359733	-0.604657	-0.705571	-0.797817	-0.114955	-0.394389
Common DEGs	Loc108348112	0.456971	0.308423	0.220998	-0.752315	-0.759754	0.657718	0.702159	-0.573743	-0.500222	-0.622723	-0.897797	-0.861095	-0.902624	-0.0084834	-0.174166	-0.392387	-0.394597	-0.594256	-0.684935	-0.769909	-0.0917692	-0.373579
Common DEGs	Plcxd1	-0.310216	-0.322855	-0.551584	-0.628635	-0.914105	0.14771	0.216379	-0.954671	-0.0976007	-0.149408	-0.50088	-0.823632	-0.713067	-0.0725409	-0.199123	-0.362843	-0.0625861	-0.621272	-0.765336	-0.872786	-0.400121	-0.571544
Common DEGs	Loc102550892	-0.370411	-0.366291	-0.605749	-0.603127	-0.903058	0.100975	0.158011	-0.962815	-0.064185	-0.106605	-0.451528	-0.797723	-0.676501	-0.0668088	-0.185856	-0.339895	-0.0376484	-0.611206	-0.754355	-0.858829	-0.424797	-0.579815
Common DEGs	Plin2	-0.248052	-0.288839	-0.491487	-0.636113	-0.911194	0.181849	0.295105	-0.932726	-0.112946	-0.177752	-0.541358	-0.83674	-0.738167	-0.104371	-0.238014	-0.409605	-0.0668434	-0.609002	-0.756938	-0.871616	-0.347585	-0.537574
Common DEGs	Loc102550530	-0.00808757	-0.130899	-0.251214	-0.65573	-0.869439	0.317473	0.532886	-0.819474	-0.192738	-0.295431	-0.672634	-0.856367	-0.805515	-0.171607	-0.324022	-0.517327	-0.112988	-0.564841	-0.713255	-0.84057	-0.180243	-0.423532
Common DEGs	Loc100359687	-0.0269277	-0.169682	-0.260872	-0.611045	-0.841133	0.273985	0.560156	-0.798499	-0.141156	-0.249122	-0.639327	-0.824819	-0.77243	-0.228989	-0.378687	-0.565802	-0.0582001	-0.515754	-0.671619	-0.808305	-0.129083	-0.372857
Common DEGs	Loc100909526	-0.104007	-0.110077	-0.370946	-0.768346	-0.96674	0.358415	0.285361	-0.94107	-0.297019	-0.357055	-0.677984	-0.924473	-0.848685	0.0522317	-0.093528	-0.288219	-0.250362	-0.733833	-0.856026	-0.943779	-0.442349	-0.645122
Common DEGs	Loc103694169	0.0305008	0.00886131	-0.242639	-0.816342	-0.964699	0.465221	0.360939	-0.897866	-0.387904	-0.458715	-0.766462	-0.955293	-0.904592	0.0849254	-0.0704409	-0.279292	-0.329909	-0.757636	-0.869801	-0.951535	-0.415557	-0.639534
Common DEGs	Capns1	-0.0395281	-0.103341	-0.298805	-0.729882	-0.930093	0.35855	0.416899	-0.886507	-0.264122	-0.346601	-0.695506	-0.90614	-0.845148	-0.0485157	-0.200341	-0.398458	-0.199609	-0.664679	-0.799051	-0.905557	-0.318544	-0.545746
Common DEGs	Gins2	-0.0376927	-0.11209	-0.294206	-0.715891	-0.920384	0.348383	0.436855	-0.876749	-0.248652	-0.334694	-0.689784	-0.89745	-0.837508	-0.072368	-0.224262	-0.421388	-0.181543	-0.64653	-0.784011	-0.89472	-0.294193	-0.524118
Common DEGs	Chd2	0.868149	0.943671	0.718076	-0.743691	-0.370162	0.989525	0.235955	-0.0827621	-0.958621	-0.984099	-0.857831	-0.56859	-0.705644	0.650125	0.552886	0.395056	-0.915461	-0.642135	-0.546581	-0.45188	-0.337508	-0.480996
Common DEGs	Hcfc1	0.871767	0.949237	0.725637	-0.734031	-0.355424	0.987116	0.228321	-0.0678047	-0.958061	-0.981975	-0.848745	-0.554913	-0.693471	0.654488	0.559614	0.404706	-0.916033	-0.633499	-0.535062	-0.437921	-0.334291	-0.474096
Common DEGs	Add2	0.880496	0.949555	0.735964	-0.72679	-0.348497	0.985805	0.246768	-0.0585654	-0.95208	-0.979139	-0.849631	-0.550524	-0.691208	0.639284	0.543811	0.388806	-0.907567	-0.62195	-0.525193	-0.430727	-0.315489	-0.458432
Common DEGs	Dchs1	0.879436	0.953135	0.736992	-0.72294	-0.341088	0.984559	0.234244	-0.0519496	-0.953943	-0.978689	-0.84296	-0.542818	-0.68368	0.648189	0.554583	0.401636	-0.91119	-0.62051	-0.521128	-0.423947	-0.320654	-0.459821
Common DEGs	Cdk19	0.865771	0.926904	0.706666	-0.761686	-0.40325	0.993155	0.276167	-0.114524	-0.952257	-0.985345	-0.88257	-0.601055	-0.735923	0.620899	0.51662	0.350831	-0.90341	-0.65293	-0.56732	-0.482383	-0.326129	-0.482912
Common DEGs	Enc1	0.872217	0.932606	0.717006	-0.751398	-0.388274	0.991287	0.275073	-0.0984604	-0.95061	-0.983267	-0.875318	-0.587924	-0.724867	0.620656	0.51824	0.354919	-0.901995	-0.642189	-0.55445	-0.468077	-0.317829	-0.472371
Common DEGs	Safb	0.855896	0.934546	0.699002	-0.762505	-0.396491	0.993242	0.233718	-0.111297	-0.963007	-0.9885	-0.869872	-0.591385	-0.724596	0.654149	0.553944	0.392017	-0.920002	-0.662621	-0.570164	-0.477195	-0.355488	-0.502015
Common DEGs	Rbfox1	0.880483	0.916482	0.720972	-0.752356	-0.403028	0.988849	0.334107	-0.109658	-0.933276	-0.97665	-0.893486	-0.605318	-0.743245	0.572253	0.463649	0.294362	-0.876535	-0.631269	-0.554319	-0.480087	-0.279336	-0.448723
Common DEGs	Ankrd17	0.886665	0.921113	0.730547	-0.743023	-0.389912	0.987071	0.33523	-0.0954192	-0.931165	-0.974531	-0.887539	-0.593981	-0.733836	0.570304	0.463174	0.29592	-0.874343	-0.621096	-0.54259	-0.467484	-0.270395	-0.438273
Common DEGs	Lrp8	0.885199	0.92885	0.731491	-0.740772	-0.38125	0.987992	0.312509	-0.0877767	-0.937818	-0.977004	-0.87939	-0.584774	-0.724745	0.589019	0.484612	0.320101	-0.884138	-0.623254	-0.540134	-0.460044	-0.283498	-0.44528
Common DEGs	Ddx3X	0.885621	0.958967	0.748215	-0.709375	-0.32209	0.980838	0.23097	-0.0321848	-0.950937	-0.974837	-0.832409	-0.525661	-0.668781	0.64819	0.557144	0.407574	-0.90875	-0.606879	-0.504791	-0.405702	-0.311177	-0.447024
Common DEGs	Ddx5	0.890026	0.959035	0.753477	-0.705513	-0.318415	0.980029	0.240416	-0.027354	-0.947733	-0.973244	-0.832722	-0.523274	-0.667479	0.640292	0.548959	0.39937	-0.904277	-0.600813	-0.499591	-0.401883	-0.301433	-0.438865
Common DEGs	Tesk1	0.899777	0.96481	0.769504	-0.687124	-0.294518	0.974674	0.244416	-0.00186756	-0.94122	-0.967109	-0.820944	-0.502299	-0.649754	0.633416	0.544696	0.398866	-0.89737	-0.580619	-0.477225	-0.378633	-0.282952	-0.417973
Common DEGs	Sez6	0.904504	0.963954	0.774782	-0.683542	-0.291923	0.973806	0.25695	0.00205428	-0.937179	-0.965244	-0.822371	-0.501097	-0.649649	0.623032	0.533665	0.387452	-0.891632	-0.574225	-0.472296	-0.37574	-0.271392	-0.408816
Common DEGs	Cux1	0.887418	0.940008	0.739199	-0.730171	-0.360991	0.986528	0.28786	-0.0680967	-0.942503	-0.977007	-0.864742	-0.565075	-0.706522	0.607585	0.507462	0.347759	-0.892302	-0.617013	-0.527659	-0.441453	-0.290725	-0.444394
Common DEGs	Sf3B1	0.895972	0.941741	0.750911	-0.719132	-0.348496	0.983534	0.301114	-0.0536842	-0.936094	-0.972764	-0.861127	-0.555117	-0.698963	0.595159	0.49554	0.337068	-0.88416	-0.602611	-0.513678	-0.428964	-0.27227	-0.427141
Common DEGs	Cecr6	0.899437	0.951727	0.760529	-0.705475	-0.325753	0.98035	0.281206	-0.0312718	-0.937819	-0.970634	-0.845515	-0.533369	-0.6791	0.608657	0.513301	0.359838	-0.888741	-0.592268	-0.49768	-0.407707	-0.273829	-0.421242
Common DEGs	Ankrd44	0.886109	0.882046	0.720957	-0.747376	-0.423666	0.976157	0.427377	-0.127103	-0.896796	-0.957257	-0.915275	-0.628453	-0.766744	0.488313	0.370564	0.193022	-0.827308	-0.608004	-0.54934	-0.495567	-0.214217	-0.406325
Common DEGs	Eml1	0.889695	0.880987	0.725936	-0.741494	-0.41826	0.973605	0.436668	-0.120892	-0.891837	-0.953889	-0.913724	-0.624181	-0.763513	0.479102	0.361341	0.184202	-0.821124	-0.599982	-0.54222	-0.489926	-0.203056	-0.396416
Common DEGs	Dab1	0.890895	0.892233	0.729197	-0.741548	-0.410309	0.977782	0.413238	-0.113107	-0.902018	-0.959703	-0.907848	-0.61628	-0.756164	0.501127	0.385942	0.211202	-0.83451	-0.604407	-0.541435	-0.483536	-0.218142	-0.405484
Common DEGs	Ogt	0.874179	0.876266	0.703553	-0.764015	-0.445034	0.979891	0.417269	-0.150891	-0.903175	-0.962173	-0.923539	-0.64634	-0.781099	0.498629	0.379091	0.198721	-0.834943	-0.627756	-0.570343	-0.516421	-0.235519	-0.428291
Common DEGs	Socs7	0.88168	0.892226	0.716409	-0.755049	-0.424302	0.982527	0.395184	-0.129146	-0.911433	-0.966096	-0.912056	-0.62746	-0.764703	0.518724	0.403173	0.22715	-0.846293	-0.622273	-0.558133	-0.497765	-0.241757	-0.427104
Common DEGs	Cttnbp2	0.881542	0.894893	0.716739	-0.755248	-0.422547	0.983495	0.388637	-0.127555	-0.914073	-0.967529	-0.910461	-0.625597	-0.762879	0.524692	0.409815	0.23441	-0.849828	-0.623734	-0.558248	-0.496398	-0.246176	-0.429893
Common DEGs	Pcp4	0.885292	0.898964	0.722687	-0.74991	-0.414046	0.983022	0.386472	-0.118413	-0.91413	-0.967056	-0.906366	-0.618138	-0.756604	0.526255	0.412533	0.238582	-0.850223	-0.618434	-0.551419	-0.488385	-0.242857	-0.424986
Common DEGs	Ephb1	0.892464	0.905399	0.733941	-0.739275	-0.398276	0.981424	0.385351	-0.101379	-0.912768	-0.965238	-0.898983	-0.604401	-0.745123	0.526291	0.414515	0.243129	-0.849098	-0.607288	-0.537965	-0.473359	-0.234209	-0.414001
Common DEGs	Jakmip1	0.897805	0.908856	0.74215	-0.731084	-0.387194	0.979634	0.387553	-0.0893095	-0.910374	-0.963064	-0.894067	-0.594872	-0.737253	0.523426	0.412808	0.243082	-0.846467	-0.598135	-0.527723	-0.462644	-0.225584	-0.404366
Common DEGs	Xkr7	0.897598	0.902457	0.740493	-0.731743	-0.392635	0.977781	0.402336	-0.0944523	-0.904756	-0.960191	-0.898458	-0.600399	-0.742506	0.510185	0.397865	0.226493	-0.838818	-0.596004	-0.528798	-0.467162	-0.216555	-0.399222
Common DEGs	Nyap1	0.903878	0.90616	0.750175	-0.721808	-0.379511	0.975386	0.405662	-0.0801704	-0.901457	-0.957286	-0.892624	-0.589117	-0.733184	0.505999	0.395005	0.225574	-0.835143	-0.584793	-0.516446	-0.454423	-0.205693	-0.387311
Common DEGs	Pfkfb3	0.917194	0.912016	0.770852	-0.699135	-0.351252	0.968742	0.416814	-0.0494686	-0.891821	-0.949235	-0.880026	-0.564846	-0.713123	0.492617	0.384225	0.218833	-0.824166	-0.558607	-0.488624	-0.426715	-0.178718	-0.358893
Common DEGs	Arhgap20	0.918455	0.916793	0.773732	-0.696698	-0.345129	0.969375	0.407829	-0.043345	-0.894729	-0.950433	-0.875948	-0.559003	-0.707824	0.500339	0.393321	0.229393	-0.828326	-0.557747	-0.485469	-0.421258	-0.182441	-0.359872
Common DEGs	Camkv	0.922906	0.925094	0.782392	-0.687591	-0.329212	0.968443	0.396059	-0.0270351	-0.896726	-0.950083	-0.866404	-0.544296	-0.694818	0.509216	0.404964	0.244282	-0.832013	-0.550395	-0.474212	-0.406464	-0.182247	-0.354994
Common DEGs	Dnajc5	0.923262	0.924319	0.782726	-0.687098	-0.329275	0.968015	0.398592	-0.0269785	-0.895649	-0.949462	-0.866749	-0.544486	-0.695086	0.50688	0.40244	0.241616	-0.830593	-0.549384	-0.473636	-0.406406	-0.180167	-0.353464
Common DEGs	Fbxl20	0.913449	0.900344	0.763265	-0.704945	-0.365902	0.966918	0.437055	-0.0643467	-0.884861	-0.946153	-0.889277	-0.578635	-0.72547	0.474853	0.363281	0.194502	-0.814387	-0.560943	-0.496337	-0.439775	-0.170699	-0.357147
Common DEGs	Aff3	0.8541	0.891952	0.680248	-0.788957	-0.458689	0.993037	0.339315	-0.170099	-0.936276	-0.981515	-0.918875	-0.653574	-0.783355	0.569913	0.454399	0.276101	-0.878539	-0.6695	-0.601137	-0.532924	-0.308424	-0.486273
Common DEGs	Rbm33	0.859856	0.895829	0.688524	-0.781937	-0.44877	0.992163	0.342008	-0.158996	-0.9347	-0.980247	-0.915132	-0.645287	-0.776734	0.567409	0.45285	0.275924	-0.876645	-0.661409	-0.592033	-0.523393	-0.300368	-0.477505
Common DEGs	Mtmr4	0.864442	0.908243	0.697931	-0.773366	-0.430493	0.992955	0.321104	-0.140448	-0.940765	-0.982273	-0.903644	-0.628142	-0.761401	0.584928	0.474052	0.30119	-0.885646	-0.656332	-0.581117	-0.506816	-0.306507	-0.476713
Common DEGs	Pcsk2	0.86967	0.90863	0.704632	-0.767596	-0.424504	0.99144	0.331151	-0.133186	-0.936683	-0.979881	-0.902743	-0.6237	-0.758337	0.576038	0.465118	0.292603	-0.880229	-0.64815	-0.573655	-0.500719	-0.294748	-0.466345
Common DEGs	Camsap1	0.833373	0.891096	0.654796	-0.808884	-0.478444	0.997634	0.296777	-0.195147	-0.951687	-0.98971	-0.919333	-0.667248	-0.791786	0.606192	0.491566	0.312792	-0.899646	-0.699457	-0.627517	-0.553254	-0.354438	-0.525604
Common DEGs	Fam171B	0.839549	0.895063	0.663377	-0.802132	-0.468866	0.997063	0.300417	-0.184234	-0.950186	-0.988682	-0.91615	-0.659408	-0.785675	0.603202	0.489407	0.311864	-0.897694	-0.691425	-0.618597	-0.544052	-0.345932	-0.516653
Common DEGs	Gas7	0.841416	0.902754	0.668197	-0.79722	-0.457803	0.997484	0.285168	-0.173293	-0.954449	-0.990045	-0.908536	-0.648772	-0.775953	0.615772	0.50441	0.329507	-0.90409	-0.689196	-0.612492	-0.534084	-0.351661	-0.517609
Common DEGs	Lmo3	0.842979	0.855179	0.6589	-0.801421	-0.498087	0.984251	0.402591	-0.210405	-0.911346	-0.968659	-0.943282	-0.690567	-0.816334	0.511959	0.387351	0.199686	-0.844852	-0.67097	-0.618999	-0.567369	-0.278723	-0.475229
Common DEGs	Kmt5B	0.846686	0.863526	0.664925	-0.798248	-0.488991	0.986407	0.391067	-0.200742	-0.916459	-0.971523	-0.938471	-0.682348	-0.809269	0.523054	0.4003	0.214579	-0.851562	-0.669654	-0.614295	-0.559344	-0.283207	-0.476094
Common DEGs	Tgfbr1	0.842449	0.8426	0.656853	-0.798751	-0.504069	0.978372	0.429859	-0.21612	-0.898451	-0.960808	-0.948187	-0.696772	-0.822253	0.485567	0.358371	0.168491	-0.82825	-0.663106	-0.616879	-0.571606	-0.258975	-0.462021
Common DEGs	Rmnd5B	0.872391	0.965272	0.738505	-0.706488	-0.311218	0.977417	0.181864	-0.0261294	-0.959751	-0.974889	-0.814203	-0.511074	-0.652133	0.68375	0.597893	0.453555	-0.92437	-0.614338	-0.504513	-0.396432	-0.342291	-0.465726
Common DEGs	Tbkbp1	0.87963	0.967594	0.748388	-0.697733	-0.300709	0.975497	0.191289	-0.0139989	-0.955409	-0.972051	-0.811149	-0.502678	-0.645753	0.675147	0.589826	0.446586	-0.9188	-0.603087	-0.49327	-0.386042	-0.328304	-0.452395
Common DEGs	Tmem131	0.859846	0.956281	0.717703	-0.729782	-0.342679	0.983579	0.180253	-0.0595832	-0.966494	-0.981797	-0.829992	-0.538822	-0.675678	0.689205	0.599657	0.450201	-0.931138	-0.639275	-0.532974	-0.426842	-0.363484	-0.490862
Common DEGs	Ppp1R1B	0.850115	0.964759	0.715932	-0.713783	-0.315462	0.974654	0.129911	-0.0370744	-0.969957	-0.976102	-0.801553	-0.509075	-0.645492	0.721571	0.639377	0.498154	-0.941698	-0.633384	-0.517664	-0.401576	-0.384486	-0.496843
Common DEGs	Rusc2	0.845295	0.969271	0.716864	-0.700607	-0.295545	0.967424	0.102275	-0.0198739	-0.96946	-0.970538	-0.782479	-0.488009	-0.624582	0.737514	0.660011	0.524253	-0.945141	-0.625649	-0.504421	-0.382754	-0.392437	-0.495808
Common DEGs	Ankrd10	0.865538	0.97503	0.741938	-0.683391	-0.275284	0.965841	0.133075	0.00546843	-0.960097	-0.966247	-0.781026	-0.473519	-0.615202	0.712937	0.635407	0.500728	-0.931663	-0.600719	-0.480827	-0.362606	-0.356259	-0.463784
Common DEGs	Sptbn2	0.804379	0.949855	0.661801	-0.744005	-0.352377	0.972778	0.0615326	-0.0859866	-0.9852	-0.980056	-0.798094	-0.533186	-0.658604	0.771797	0.690785	0.548841	-0.966162	-0.680673	-0.56174	-0.438102	-0.4585	-0.560365
Common DEGs	Loc690182	0.798974	0.957074	0.667287	-0.717164	-0.314196	0.958701	0.0209505	-0.0518073	-0.980912	-0.968239	-0.764352	-0.493924	-0.620417	0.792553	0.719577	0.587292	-0.96773	-0.661577	-0.533813	-0.401651	-0.46398	-0.551351
Common DEGs	Sfswap	0.870106	0.980288	0.753172	-0.665084	-0.250759	0.958813	0.125319	0.0299305	-0.954815	-0.959303	-0.765077	-0.450508	-0.594461	0.713778	0.639909	0.510023	-0.927615	-0.583253	-0.459805	-0.338905	-0.346088	-0.448446
Common DEGs	Jph4	0.875103	0.982426	0.760898	-0.656637	-0.24027	0.956333	0.129665	0.0413429	-0.951172	-0.956286	-0.760442	-0.441516	-0.587043	0.708639	0.635719	0.50732	-0.923447	-0.573458	-0.449433	-0.328614	-0.33591	-0.437777
Common DEGs	Gnal	0.877421	0.985431	0.767798	-0.643946	-0.223558	0.950992	0.123666	0.0577672	-0.947185	-0.951053	-0.749036	-0.425637	-0.572562	0.709294	0.638946	0.513909	-0.920404	-0.561536	-0.435093	-0.312422	-0.329365	-0.427529
Common DEGs	Tspoap1	0.849455	0.982558	0.741011	-0.647133	-0.223468	0.943458	0.0614542	0.0491351	-0.955059	-0.948159	-0.729088	-0.417893	-0.559338	0.751146	0.685931	0.565765	-0.93687	-0.578811	-0.445296	-0.313237	-0.375609	-0.459658
Common DEGs	Tnik	0.818513	0.905672	0.643606	-0.810894	-0.46693	0.999232	0.225956	-0.189047	-0.971118	-0.996431	-0.899027	-0.651262	-0.773345	0.662918	0.55506	0.382639	-0.928812	-0.716152	-0.632479	-0.544535	-0.403742	-0.557831
Common DEGs	Gpr161	0.833976	0.912792	0.663743	-0.796387	-0.447849	0.998187	0.242572	-0.166315	-0.96587	-0.993771	-0.894988	-0.636551	-0.762712	0.649771	0.542834	0.372226	-0.921381	-0.697048	-0.612863	-0.525954	-0.379501	-0.534779
Common DEGs	Ncoa1	0.834835	0.924815	0.670629	-0.785089	-0.42584	0.996222	0.212218	-0.145419	-0.971472	-0.993666	-0.87797	-0.614723	-0.742183	0.672395	0.570405	0.405295	-0.931256	-0.691293	-0.599918	-0.505815	-0.390032	-0.535688
Common DEGs	Adgrl1	0.817555	0.928968	0.655446	-0.786431	-0.420685	0.993217	0.159596	-0.145991	-0.981597	-0.994509	-0.861392	-0.604705	-0.728999	0.710846	0.613652	0.453124	-0.948638	-0.704032	-0.605254	-0.502082	-0.427297	-0.560513
Common DEGs	Dock3	0.825453	0.94081	0.67148	-0.766572	-0.390194	0.988538	0.144122	-0.114919	-0.980669	-0.990396	-0.842873	-0.576511	-0.703994	0.719886	0.627547	0.473016	-0.950007	-0.686201	-0.581447	-0.473226	-0.420485	-0.546167
Common DEGs	Fam19A2	0.80302	0.932555	0.644519	-0.782076	-0.409799	0.987677	0.113062	-0.140314	-0.987584	-0.992236	-0.842384	-0.589845	-0.711858	0.742597	0.650472	0.495191	-0.961098	-0.709613	-0.603843	-0.492493	-0.455726	-0.577004
Common DEGs	Ttyh3	0.950196	0.922301	0.825676	-0.629705	-0.268683	0.943503	0.449451	0.0384342	-0.857662	-0.91985	-0.839348	-0.492551	-0.652053	0.448497	0.347917	0.194837	-0.786134	-0.479319	-0.405655	-0.345115	-0.0980335	-0.273746
Common DEGs	Lhx2	0.950854	0.925253	0.82736	-0.628158	-0.264825	0.943835	0.443579	0.0422507	-0.859478	-0.920554	-0.836683	-0.488833	-0.648652	0.45347	0.353774	0.201636	-0.788768	-0.478816	-0.403689	-0.341675	-0.100523	-0.274456
Common DEGs	Sdc3	0.950242	0.927886	0.826839	-0.629616	-0.264481	0.945349	0.436395	0.0423671	-0.86284	-0.92261	-0.835841	-0.488226	-0.647908	0.460352	0.361199	0.209464	-0.793101	-0.481712	-0.405271	-0.341717	-0.10642	-0.278786
Common DEGs	Gpsm1	0.955202	0.929429	0.835857	-0.616842	-0.249309	0.940257	0.440431	0.058176	-0.856588	-0.916901	-0.827594	-0.474648	-0.63618	0.453378	0.35583	0.20653	-0.786411	-0.467587	-0.390288	-0.326728	-0.0929857	-0.264078
Common DEGs	Sema7A	0.956479	0.92906	0.838061	-0.613455	-0.245851	0.938633	0.443234	0.0618299	-0.854214	-0.914993	-0.825856	-0.471621	-0.633613	0.449931	0.352619	0.203787	-0.783683	-0.463515	-0.386363	-0.323207	-0.0883047	-0.259503
Common DEGs	Nck2	0.954301	0.932257	0.834909	-0.618916	-0.249487	0.942092	0.432291	0.0577099	-0.860521	-0.919363	-0.826937	-0.474466	-0.635771	0.461259	0.364257	0.215318	-0.79144	-0.471314	-0.39259	-0.327325	-0.100029	-0.269425
Common DEGs	Unk	0.959836	0.941392	0.84737	-0.601815	-0.223742	0.937327	0.41829	0.083598	-0.859135	-0.915142	-0.810534	-0.450377	-0.614163	0.468922	0.376123	0.232381	-0.792129	-0.456186	-0.372441	-0.302896	-0.094754	-0.257544
Common DEGs	Epha4	0.960637	0.941016	0.848718	-0.599712	-0.221704	0.936272	0.420399	0.085767	-0.85752	-0.913884	-0.809553	-0.448613	-0.612682	0.466453	0.37376	0.230273	-0.790244	-0.453586	-0.370009	-0.300798	-0.0916083	-0.254558
Common DEGs	Ctdp1	0.960258	0.936553	0.846717	-0.602075	-0.227698	0.935967	0.430831	0.0800379	-0.854586	-0.912905	-0.814147	-0.454563	-0.618266	0.457892	0.363715	0.218658	-0.785858	-0.454028	-0.372861	-0.30613	-0.0867829	-0.252795
Common DEGs	Tacc2	0.953488	0.942315	0.836383	-0.618198	-0.24107	0.944841	0.40632	0.0653123	-0.869871	-0.923923	-0.819322	-0.465593	-0.627096	0.484051	0.389929	0.243755	-0.804358	-0.475596	-0.391512	-0.320408	-0.116387	-0.279079
Common DEGs	Cttnbp2Nl	0.954292	0.945125	0.838768	-0.614859	-0.23523	0.944174	0.400479	0.0710393	-0.870651	-0.923582	-0.815239	-0.459975	-0.621942	0.488212	0.395235	0.250383	-0.805971	-0.473256	-0.387593	-0.314986	-0.117405	-0.278027
Common DEGs	Zcchc14	0.943688	0.937187	0.81825	-0.64316	-0.272248	0.954048	0.403132	0.032958	-0.880142	-0.934006	-0.836654	-0.493678	-0.651485	0.493343	0.395572	0.244161	-0.814844	-0.502313	-0.420923	-0.350931	-0.139607	-0.305992
Common DEGs	Dusp26	0.944145	0.938271	0.819335	-0.641775	-0.269912	0.953781	0.401211	0.0352913	-0.88035	-0.933838	-0.83512	-0.49147	-0.64949	0.494685	0.397339	0.246429	-0.815328	-0.501237	-0.419272	-0.348751	-0.139689	-0.305338
Common DEGs	Tmem127	0.946573	0.935267	0.822451	-0.637213	-0.267247	0.95096	0.412662	0.0385743	-0.874572	-0.93009	-0.834959	-0.489642	-0.648338	0.483475	0.385646	0.234608	-0.808019	-0.494234	-0.413941	-0.345607	-0.128324	-0.296041
Common DEGs	Gpr88	0.943159	0.928883	0.815126	-0.646239	-0.28188	0.952802	0.422495	0.0237844	-0.873997	-0.931477	-0.844153	-0.503304	-0.660553	0.476924	0.376592	0.222549	-0.806017	-0.501791	-0.42477	-0.359343	-0.129584	-0.301431
Common DEGs	Dyrk1A	0.949754	0.932303	0.827032	-0.630314	-0.261954	0.94708	0.425039	0.0445645	-0.867472	-0.925158	-0.833306	-0.485441	-0.645116	0.47073	0.372685	0.221941	-0.799284	-0.484623	-0.405919	-0.33984	-0.114398	-0.284005
Common DEGs	Insm1	0.950227	0.936525	0.828974	-0.628238	-0.256497	0.947491	0.415516	0.0498193	-0.870287	-0.926185	-0.829207	-0.480054	-0.640086	0.478658	0.381961	0.232637	-0.803423	-0.484293	-0.403365	-0.335001	-0.118853	-0.285671
Common DEGs	Kmt2B	0.947697	0.956078	0.832348	-0.622753	-0.235096	0.950281	0.361114	0.0690393	-0.88682	-0.932683	-0.809833	-0.457596	-0.61812	0.523991	0.433868	0.291156	-0.827474	-0.489286	-0.397099	-0.316628	-0.150031	-0.302194
Common DEGs	Neo1	0.950936	0.952723	0.836137	-0.618157	-0.232823	0.947565	0.375415	0.0722089	-0.880434	-0.928833	-0.810574	-0.456391	-0.617734	0.510646	0.419769	0.276669	-0.819165	-0.481642	-0.391557	-0.313786	-0.136693	-0.29161
Common DEGs	Ppfia1	0.95324	0.959069	0.843271	-0.606683	-0.215088	0.94402	0.361975	0.0895699	-0.880163	-0.925947	-0.798192	-0.439377	-0.60213	0.518647	0.43097	0.29173	-0.820846	-0.472373	-0.378361	-0.297036	-0.135947	-0.285462
Common DEGs	Dclk2	0.952823	0.960157	0.843166	-0.606511	-0.213997	0.944167	0.358305	0.0904597	-0.881236	-0.926351	-0.796993	-0.438148	-0.600868	0.521658	0.434386	0.295544	-0.822425	-0.47293	-0.378222	-0.296124	-0.138239	-0.286809
Common DEGs	Zfp513	0.953801	0.949754	0.839733	-0.613355	-0.229942	0.944752	0.387791	0.0758309	-0.874432	-0.925019	-0.810558	-0.454471	-0.616589	0.498732	0.407325	0.264066	-0.811507	-0.474184	-0.385862	-0.310414	-0.124484	-0.281646
Common DEGs	Rgs6	0.954426	0.95429	0.842857	-0.608325	-0.220796	0.943675	0.376807	0.0846006	-0.876083	-0.924591	-0.803702	-0.445492	-0.608209	0.506647	0.417178	0.276117	-0.814713	-0.471122	-0.380083	-0.301971	-0.127504	-0.281018
Common DEGs	Ptgfrn	0.960389	0.964638	0.859448	-0.580689	-0.181801	0.933599	0.357088	0.123077	-0.87067	-0.915211	-0.777309	-0.408468	-0.574512	0.514655	0.431542	0.298504	-0.812265	-0.446354	-0.348449	-0.264613	-0.117454	-0.261166
Common DEGs	Mef2C	0.960209	0.966042	0.860092	-0.579093	-0.178844	0.933132	0.352736	0.125794	-0.871283	-0.915014	-0.774821	-0.405461	-0.571624	0.517734	0.435314	0.303052	-0.813491	-0.445577	-0.346706	-0.261892	-0.11902	-0.261369
Common DEGs	Afap1	0.959033	0.965764	0.857716	-0.582885	-0.183277	0.934792	0.351855	0.121258	-0.873213	-0.916833	-0.777418	-0.409498	-0.575172	0.519688	0.436769	0.30376	-0.815507	-0.449686	-0.351074	-0.266284	-0.122766	-0.265562
Common DEGs	Brd8	0.961233	0.96125	0.858836	-0.582816	-0.186985	0.933889	0.36797	0.118485	-0.868236	-0.914781	-0.782096	-0.413921	-0.579873	0.506282	0.421719	0.28715	-0.808315	-0.446374	-0.350703	-0.269234	-0.112001	-0.258797
Common DEGs	Nos1	0.945983	0.974088	0.841595	-0.600926	-0.195692	0.943722	0.30628	0.105456	-0.893844	-0.929475	-0.77722	-0.417747	-0.580002	0.562277	0.48116	0.348592	-0.842243	-0.477706	-0.373149	-0.28025	-0.168315	-0.303008
Common DEGs	Trim32	0.951582	0.968197	0.846251	-0.598615	-0.198488	0.942124	0.333322	0.10461	-0.885408	-0.925885	-0.783701	-0.422271	-0.585548	0.539826	0.456344	0.321676	-0.830106	-0.46977	-0.369629	-0.281959	-0.148263	-0.289228
Common DEGs	Mapt	0.917134	0.953948	0.78528	-0.680269	-0.298109	0.972381	0.310955	0.000241682	-0.92215	-0.959863	-0.836723	-0.511057	-0.661876	0.579688	0.485463	0.334811	-0.869193	-0.559625	-0.466278	-0.379917	-0.232246	-0.382352
Common DEGs	Mtss1L	0.917389	0.956636	0.787122	-0.677004	-0.292329	0.971551	0.30405	0.00574132	-0.92303	-0.959439	-0.832299	-0.505351	-0.656523	0.584532	0.491535	0.342283	-0.871051	-0.557606	-0.462575	-0.374564	-0.234078	-0.381879
Common DEGs	Ptprs	0.922218	0.952754	0.791786	-0.673766	-0.292387	0.969885	0.324086	0.00721771	-0.916285	-0.956257	-0.836008	-0.506897	-0.659072	0.567555	0.473053	0.322586	-0.861577	-0.550124	-0.458142	-0.373878	-0.217919	-0.370088
Common DEGs	Zfp251	0.925438	0.954638	0.797373	-0.666795	-0.28345	0.967609	0.325125	0.0166176	-0.913683	-0.953723	-0.831312	-0.498945	-0.652255	0.565105	0.471626	0.32262	-0.858893	-0.542596	-0.44979	-0.365166	-0.211279	-0.362434
Common DEGs	Loc679811	0.91626	0.94562	0.779966	-0.688976	-0.314336	0.974148	0.331612	-0.0152435	-0.91878	-0.96039	-0.84907	-0.527064	-0.67687	0.564617	0.466868	0.31225	-0.862906	-0.564598	-0.476258	-0.394849	-0.225929	-0.382762
Common DEGs	Adgrl2	0.93416	0.931424	0.801334	-0.664835	-0.300067	0.961298	0.400894	0.00385291	-0.888162	-0.941987	-0.85162	-0.518565	-0.672935	0.500339	0.3993	0.24326	-0.822982	-0.52549	-0.446767	-0.378042	-0.159549	-0.32932
Common DEGs	Rprm	0.932788	0.93663	0.800779	-0.66585	-0.297146	0.963207	0.385581	0.00614071	-0.893972	-0.945004	-0.848106	-0.515117	-0.669318	0.513955	0.414371	0.259632	-0.830883	-0.529546	-0.447926	-0.375921	-0.170452	-0.336545
Common DEGs	Arpp21	0.9349	0.949568	0.808971	-0.654554	-0.274733	0.961926	0.356216	0.0278021	-0.900029	-0.945505	-0.831624	-0.493206	-0.648965	0.536409	0.441715	0.292408	-0.841072	-0.523506	-0.43464	-0.355449	-0.180193	-0.336861
Common DEGs	Sobp	0.942003	0.949162	0.819893	-0.64071	-0.260188	0.956221	0.369817	0.043703	-0.890745	-0.938472	-0.8255	-0.480913	-0.638934	0.521467	0.427584	0.280026	-0.830042	-0.506304	-0.418095	-0.340717	-0.159444	-0.317008
Common DEGs	Slc27A4	0.939336	0.958951	0.820485	-0.637472	-0.248593	0.956928	0.338881	0.0537161	-0.899241	-0.941293	-0.814117	-0.468416	-0.626459	0.546474	0.456296	0.312491	-0.842819	-0.509119	-0.414761	-0.330715	-0.177227	-0.326491
Common DEGs	Vldlr	0.939301	0.959184	0.820561	-0.637287	-0.248196	0.956893	0.338176	0.0540776	-0.899382	-0.941304	-0.813772	-0.468008	-0.626063	0.547005	0.456928	0.313233	-0.843059	-0.509068	-0.414559	-0.330356	-0.17754	-0.326596
Common DEGs	Rgd1565775	0.938835	0.95651	0.818388	-0.640984	-0.254432	0.957906	0.344682	0.0480829	-0.89879	-0.941949	-0.818397	-0.474103	-0.631737	0.54261	0.451278	0.306126	-0.841539	-0.511619	-0.418776	-0.336171	-0.176337	-0.327676
Common DEGs	Usp7	0.938148	0.964509	0.821994	-0.632997	-0.238963	0.955962	0.321152	0.0623686	-0.9027	-0.941476	-0.805535	-0.458421	-0.616719	0.559735	0.472071	0.330981	-0.848758	-0.508046	-0.409956	-0.322016	-0.18528	-0.329346
Common DEGs	Spen	0.940605	0.963388	0.825089	-0.629682	-0.236395	0.954477	0.328714	0.0655583	-0.899273	-0.939365	-0.80537	-0.456624	-0.615573	0.552682	0.464778	0.323691	-0.84432	-0.503048	-0.405866	-0.319218	-0.177431	-0.322775
Common DEGs	Nol6	0.934288	0.962195	0.814669	-0.643206	-0.251906	0.959699	0.32073	0.049004	-0.90665	-0.945508	-0.812889	-0.470144	-0.626952	0.56282	0.473574	0.330257	-0.852674	-0.518793	-0.42196	-0.334652	-0.194188	-0.339982
Common DEGs	Pkd1	0.935096	0.961799	0.815643	-0.64223	-0.251216	0.959264	0.323322	0.0499078	-0.905552	-0.944863	-0.812955	-0.469706	-0.626718	0.560459	0.471107	0.327756	-0.851228	-0.517245	-0.420739	-0.33388	-0.191629	-0.337889
Common DEGs	Igsf3	0.932302	0.965493	0.813831	-0.642292	-0.247976	0.959711	0.307645	0.0520599	-0.909948	-0.946431	-0.808257	-0.465609	-0.62221	0.573119	0.48534	0.34349	-0.857782	-0.520513	-0.421285	-0.331309	-0.202177	-0.344572
Common DEGs	Nsun2	0.930176	0.959874	0.807169	-0.653252	-0.264607	0.963268	0.31963	0.035788	-0.910598	-0.949418	-0.819876	-0.481561	-0.636842	0.566296	0.475555	0.330107	-0.856684	-0.529523	-0.43385	-0.34706	-0.203435	-0.350769
Common DEGs	Vash1	0.915813	0.964908	0.790213	-0.668321	-0.275648	0.969049	0.277386	0.0208883	-0.927153	-0.958617	-0.817849	-0.488221	-0.639949	0.603654	0.514728	0.369978	-0.878923	-0.553994	-0.453205	-0.35929	-0.244604	-0.384258
Common DEGs	Camsap3	0.915865	0.965033	0.790369	-0.668064	-0.275263	0.968963	0.277127	0.0212649	-0.92713	-0.958543	-0.817583	-0.487853	-0.639613	0.603794	0.514936	0.370268	-0.878937	-0.553778	-0.45291	-0.358925	-0.24456	-0.384103
Common DEGs	Bcl7A	0.921247	0.962735	0.796173	-0.663828	-0.273096	0.967442	0.294453	0.0249979	-0.921214	-0.955669	-0.819886	-0.487307	-0.640288	0.589119	0.499215	0.353835	-0.870672	-0.545756	-0.447194	-0.356231	-0.229292	-0.372325
Common DEGs	Adgrb2	0.919552	0.964503	0.79501	-0.66378	-0.271377	0.967506	0.286022	0.0260748	-0.923397	-0.956336	-0.817251	-0.485082	-0.637805	0.595776	0.506722	0.362161	-0.874017	-0.547446	-0.447457	-0.35485	-0.234923	-0.375873
Common DEGs	Chd8	0.923436	0.968915	0.803546	-0.651231	-0.254132	0.963184	0.280694	0.0434809	-0.920289	-0.952067	-0.80648	-0.46906	-0.623503	0.596799	0.510287	0.369034	-0.871755	-0.535416	-0.432827	-0.33825	-0.227867	-0.365239
Common DEGs	Emsy	0.923675	0.971917	0.806243	-0.645541	-0.245252	0.961108	0.272103	0.0518893	-0.920312	-0.95046	-0.799634	-0.460294	-0.615265	0.601992	0.517239	0.37807	-0.873012	-0.531258	-0.426506	-0.329881	-0.228854	-0.363097
Common DEGs	Ncam1	0.923057	0.975657	0.808636	-0.63888	-0.234498	0.958487	0.259264	0.0617878	-0.92084	-0.948589	-0.790689	-0.449422	-0.604851	0.610081	0.527651	0.39118	-0.87537	-0.52699	-0.419307	-0.319802	-0.231921	-0.361829
Common DEGs	Mrpl12	0.911799	0.972887	0.791182	-0.65925	-0.258204	0.965506	0.245151	0.0359928	-0.931604	-0.957153	-0.80108	-0.469676	-0.621528	0.626234	0.541939	0.402273	-0.887898	-0.551239	-0.44401	-0.343336	-0.258723	-0.388853
Common DEGs	Spock1	0.928941	0.975359	0.816626	-0.630607	-0.226196	0.955548	0.271632	0.0714353	-0.914711	-0.944546	-0.788506	-0.442916	-0.599999	0.598248	0.515911	0.3801	-0.86761	-0.515774	-0.409033	-0.311301	-0.216576	-0.348029
Common DEGs	Ccdc88C	0.930741	0.976276	0.820063	-0.625692	-0.220097	0.953665	0.272153	0.0777283	-0.912643	-0.9425	-0.785037	-0.437393	-0.595177	0.59644	0.514828	0.380056	-0.865516	-0.510544	-0.403277	-0.305324	-0.212088	-0.342792
Common DEGs	Mfhas1	0.932511	0.977958	0.824254	-0.618875	-0.211182	0.950975	0.270085	0.0866563	-0.910395	-0.939783	-0.779329	-0.429067	-0.587701	0.596048	0.515713	0.382644	-0.863616	-0.503878	-0.395446	-0.296672	-0.207761	-0.336747
Common DEGs	Cry2	0.939991	0.968622	0.827672	-0.623339	-0.224919	0.952537	0.312487	0.0761282	-0.901352	-0.93842	-0.795791	-0.444987	-0.604418	0.564006	0.478746	0.340633	-0.84869	-0.499747	-0.398934	-0.308627	-0.182947	-0.323146
Common DEGs	Bahcc1	0.941368	0.972236	0.832613	-0.614342	-0.211924	0.94917	0.304076	0.0887589	-0.900002	-0.935424	-0.786549	-0.432473	-0.592889	0.568096	0.485098	0.349783	-0.848581	-0.492108	-0.388757	-0.296228	-0.181035	-0.317559
Common DEGs	Hivep3	0.929996	0.9825	0.825442	-0.611176	-0.198208	0.947482	0.250213	0.098046	-0.911793	-0.937523	-0.767268	-0.415458	-0.574295	0.608924	0.531746	0.402256	-0.867824	-0.500044	-0.387542	-0.284598	-0.214784	-0.337557
Common DEGs	Trank1	0.929328	0.983434	0.825589	-0.609478	-0.195372	0.946655	0.245704	0.100499	-0.912075	-0.936978	-0.764549	-0.412452	-0.571311	0.611813	0.53534	0.40665	-0.868744	-0.499232	-0.385829	-0.281956	-0.216429	-0.337804
Common DEGs	Atxn2	0.940168	0.977279	0.835212	-0.606255	-0.198402	0.946023	0.286174	0.101072	-0.90126	-0.933353	-0.774979	-0.418671	-0.579576	0.579758	0.499812	0.367995	-0.852379	-0.487402	-0.380099	-0.28362	-0.186312	-0.317004
Common DEGs	Slc28A2	0.938886	0.981388	0.837514	-0.59829	-0.185694	0.942604	0.270311	0.112598	-0.901728	-0.930871	-0.764029	-0.405683	-0.567025	0.589577	0.512442	0.383888	-0.855107	-0.482438	-0.371638	-0.271693	-0.190375	-0.315779
Common DEGs	Rps6Kb2	0.919247	0.982241	0.810278	-0.627519	-0.215417	0.953263	0.229966	0.0785047	-0.922825	-0.945183	-0.772874	-0.42938	-0.585087	0.629001	0.551221	0.420027	-0.8815	-0.521335	-0.407672	-0.302036	-0.24228	-0.36303
Common DEGs	Mknk2	0.918543	0.983253	0.810548	-0.625402	-0.212021	0.95222	0.225027	0.0814731	-0.922991	-0.944441	-0.769694	-0.425811	-0.581565	0.632056	0.555088	0.424824	-0.882367	-0.520181	-0.405513	-0.298854	-0.243872	-0.363048
Common DEGs	Tsc22D2	0.912215	0.982825	0.801899	-0.634024	-0.221174	0.954975	0.213381	0.0708904	-0.928751	-0.948261	-0.772253	-0.433057	-0.58703	0.643143	0.565934	0.434851	-0.889656	-0.531648	-0.416303	-0.308118	-0.259082	-0.376974
Common DEGs	Papd5	0.916871	0.986098	0.812027	-0.61811	-0.200955	0.948633	0.21141	0.0913415	-0.922722	-0.941652	-0.759799	-0.414374	-0.570408	0.639934	0.56542	0.438038	-0.884044	-0.515504	-0.397931	-0.288396	-0.247066	-0.361653
Common DEGs	Apc2	0.918321	0.986394	0.814318	-0.615322	-0.197752	0.947617	0.21331	0.094805	-0.921199	-0.940427	-0.758348	-0.411621	-0.568126	0.637698	0.56344	0.436496	-0.882285	-0.512198	-0.394575	-0.285209	-0.243428	-0.357981
Common DEGs	Tet3	0.907405	0.985792	0.799849	-0.628926	-0.211941	0.951712	0.192426	0.0780545	-0.930657	-0.946384	-0.761521	-0.422544	-0.576068	0.65693	0.582527	0.45452	-0.894503	-0.530841	-0.411817	-0.299629	-0.269165	-0.381093
Common DEGs	Arhgef26	0.910869	0.98607	0.80443	-0.624691	-0.207472	0.950487	0.198881	0.083338	-0.927776	-0.944582	-0.760535	-0.419107	-0.573574	0.651024	0.576674	0.449004	-0.890769	-0.525041	-0.40643	-0.295098	-0.261176	-0.373906
Common DEGs	Pitpnm2	0.894945	0.984305	0.783579	-0.643245	-0.227297	0.955445	0.170019	0.0597295	-0.940125	-0.952112	-0.764534	-0.434217	-0.584399	0.676995	0.602447	0.473336	-0.906938	-0.550622	-0.430238	-0.315153	-0.296647	-0.405746
Common DEGs	Dusp8	0.896614	0.990342	0.795042	-0.616874	-0.19205	0.943339	0.150144	0.0933651	-0.932663	-0.940774	-0.738189	-0.399845	-0.552344	0.683264	0.614732	0.493274	-0.902466	-0.527505	-0.401197	-0.281113	-0.288228	-0.387881
Common DEGs	Loc103691267	0.947402	0.980895	0.850841	-0.580989	-0.167429	0.935372	0.286369	0.13244	-0.890256	-0.922047	-0.756047	-0.390133	-0.554235	0.571548	0.495514	0.369233	-0.841583	-0.461148	-0.351045	-0.253215	-0.165098	-0.291397
Common DEGs	Ankrd13B	0.948281	0.981127	0.852627	-0.578139	-0.164078	0.934131	0.286963	0.135865	-0.888829	-0.920691	-0.754077	-0.387078	-0.551548	0.570139	0.494487	0.368773	-0.840101	-0.458072	-0.347761	-0.249899	-0.162327	-0.288273
Common DEGs	Sap130	0.942597	0.98851	0.8534	-0.564793	-0.141664	0.927516	0.250341	0.155126	-0.891223	-0.916376	-0.732304	-0.363212	-0.527775	0.593667	0.523668	0.404344	-0.84767	-0.451944	-0.334398	-0.229039	-0.17607	-0.29075
Common DEGs	Mbd1	0.956847	0.981015	0.868223	-0.554382	-0.137912	0.923458	0.299832	0.16315	-0.874619	-0.9085	-0.740009	-0.363771	-0.53147	0.551911	0.478637	0.356889	-0.824342	-0.43083	-0.320198	-0.223675	-0.133944	-0.258917
Common DEGs	Kat6A	0.95865	0.980319	0.870881	-0.550863	-0.134652	0.921808	0.30468	0.166784	-0.871704	-0.906415	-0.738819	-0.361097	-0.529352	0.546847	0.473629	0.352184	-0.820793	-0.426194	-0.316023	-0.220282	-0.127769	-0.253324
Common DEGs	Rimbp2	0.952887	0.984767	0.865958	-0.552685	-0.132304	0.922601	0.280436	0.167166	-0.878608	-0.908993	-0.732643	-0.357022	-0.524217	0.566422	0.49533	0.3758	-0.83102	-0.433113	-0.319128	-0.218828	-0.145636	-0.26556
Common DEGs	Ahdc1	0.955831	0.987097	0.876274	-0.531029	-0.105627	0.912242	0.274242	0.193162	-0.869508	-0.898542	-0.714024	-0.331558	-0.500869	0.563276	0.496092	0.381863	-0.822982	-0.412076	-0.295036	-0.192686	-0.131968	-0.246648
Common DEGs	Nup210	0.922469	0.991729	0.828395	-0.587389	-0.161703	0.935145	0.200719	0.129973	-0.911532	-0.928158	-0.733195	-0.377176	-0.536544	0.638028	0.569323	0.449693	-0.874617	-0.485912	-0.363301	-0.250169	-0.228739	-0.335339
Common DEGs	Prr12	0.927255	0.991136	0.833983	-0.583191	-0.158201	0.934041	0.212554	0.134766	-0.907425	-0.926092	-0.73395	-0.375089	-0.535616	0.628017	0.558831	0.43902	-0.868914	-0.479022	-0.357683	-0.246413	-0.217133	-0.325854
Common DEGs	Lcor	0.923878	0.989434	0.826305	-0.596125	-0.174016	0.939641	0.21292	0.118847	-0.913093	-0.931991	-0.743835	-0.389743	-0.548698	0.631985	0.56076	0.438077	-0.874411	-0.492347	-0.372471	-0.261943	-0.227651	-0.338726
Common DEGs	Fat4	0.923123	0.995537	0.83789	-0.562875	-0.130074	0.923016	0.184235	0.159903	-0.903195	-0.916609	-0.709034	-0.346159	-0.50746	0.641523	0.578158	0.465415	-0.868789	-0.464114	-0.336607	-0.219445	-0.219731	-0.318096
Common DEGs	Ttc28	0.931681	0.994994	0.849332	-0.55132	-0.118644	0.918969	0.20266	0.173329	-0.894405	-0.910939	-0.706363	-0.337333	-0.501003	0.624148	0.560803	0.448874	-0.857564	-0.448203	-0.322183	-0.207701	-0.197511	-0.298312
Common DEGs	Pprc1	0.903614	0.999856	0.840069	-0.50615	-0.0557008	0.887169	0.103916	0.223736	-0.886494	-0.885215	-0.63739	-0.267556	-0.42931	0.675737	0.628437	0.535334	-0.863748	-0.423353	-0.280048	-0.147548	-0.228755	-0.298236
Common DEGs	Map1S	0.897053	0.999353	0.836909	-0.497613	-0.044582	0.880306	0.0854449	0.232147	-0.884072	-0.879496	-0.624129	-0.254836	-0.415954	0.684583	0.640243	0.550644	-0.863969	-0.418718	-0.272453	-0.136814	-0.234687	-0.298353
Common DEGs	Arid1A	0.91638	0.99943	0.8617	-0.475432	-0.0224372	0.873779	0.125458	0.25901	-0.867309	-0.869505	-0.620864	-0.238458	-0.404691	0.648693	0.604005	0.515579	-0.841883	-0.387063	-0.244022	-0.114086	-0.188674	-0.258072
Common DEGs	Aatk	0.945022	0.994326	0.872916	-0.516151	-0.0804227	0.903198	0.224553	0.213448	-0.872684	-0.892715	-0.686434	-0.303536	-0.472094	0.594964	0.534859	0.42853	-0.833158	-0.407284	-0.281249	-0.169289	-0.153573	-0.253629
Common DEGs	Col2A1	0.943866	0.995858	0.879809	-0.493225	-0.0519559	0.890643	0.209474	0.239852	-0.863557	-0.880693	-0.663539	-0.275208	-0.445186	0.596899	0.541679	0.441708	-0.826338	-0.386971	-0.256804	-0.141463	-0.145142	-0.237661
Common DEGs	Wsb1	0.943274	0.996148	0.881688	-0.486152	-0.0432581	0.886639	0.204663	0.247846	-0.860645	-0.876865	-0.656382	-0.266493	-0.436861	0.597503	0.543799	0.445799	-0.824161	-0.380753	-0.249327	-0.132948	-0.142672	-0.232835
Common DEGs	Gng7	0.945663	0.994522	0.897236	-0.444959	0.00371615	0.863937	0.199077	0.292783	-0.838696	-0.853577	-0.621898	-0.221098	-0.394716	0.584021	0.53695	0.448316	-0.803394	-0.33981	-0.204564	-0.0862761	-0.113045	-0.194954
Common DEGs	Atn1	0.774868	0.960846	0.666648	-0.656156	-0.234181	0.918923	-0.0712169	0.0158991	-0.963141	-0.933678	-0.685088	-0.408526	-0.534902	0.832793	0.777592	0.666933	-0.963303	-0.619083	-0.473767	-0.324327	-0.47781	-0.532778
Common DEGs	Rrp12	0.797181	0.968437	0.688003	-0.656778	-0.234096	0.928476	-0.0328635	0.0229013	-0.963335	-0.940394	-0.700602	-0.414349	-0.545036	0.811191	0.752661	0.638589	-0.958156	-0.610662	-0.468765	-0.324234	-0.45076	-0.514629
Common DEGs	Strip2	0.762489	0.96019	0.67129	-0.608378	-0.175561	0.888491	-0.118595	0.0671718	-0.943736	-0.905546	-0.630981	-0.34756	-0.47494	0.845535	0.801837	0.705774	-0.950928	-0.580571	-0.42538	-0.266976	-0.471783	-0.507413
Common DEGs	Usp24	0.896203	0.994658	0.804236	-0.590686	-0.157842	0.930135	0.129165	0.125385	-0.924349	-0.928434	-0.711245	-0.36598	-0.520347	0.689416	0.626908	0.513119	-0.897298	-0.504947	-0.372931	-0.247962	-0.280922	-0.370969
Common DEGs	Fam65A	0.883482	0.994949	0.794695	-0.585134	-0.148351	0.923359	0.0944862	0.130337	-0.926089	-0.924053	-0.694788	-0.353118	-0.505525	0.710862	0.652388	0.542946	-0.903892	-0.506912	-0.369966	-0.239224	-0.30049	-0.381346
Common DEGs	Fasn	0.887247	0.99772	0.809623	-0.552106	-0.108086	0.907082	0.0850646	0.169367	-0.911711	-0.907639	-0.66624	-0.314526	-0.470002	0.705621	0.653075	0.551695	-0.891132	-0.47488	-0.333434	-0.199698	-0.279717	-0.352612
Common DEGs	Agrn	0.849743	0.991314	0.773318	-0.556027	-0.109428	0.895923	0.0075104	0.156431	-0.91971	-0.902282	-0.640754	-0.305673	-0.453749	0.756235	0.709988	0.614618	-0.909851	-0.496571	-0.346864	-0.20189	-0.337642	-0.39305
Common DEGs	Loc108348298	0.686096	0.921861	0.581408	-0.64937	-0.235886	0.875563	-0.204749	-0.0131907	-0.952075	-0.900166	-0.624883	-0.387035	-0.496301	0.899322	0.855929	0.757825	-0.970923	-0.644579	-0.489468	-0.324865	-0.569629	-0.593338
Common DEGs	Loc100911260	0.688313	0.925318	0.595899	-0.613868	-0.191864	0.857682	-0.220594	0.0288854	-0.937661	-0.882553	-0.592288	-0.344297	-0.456538	0.897823	0.861347	0.772438	-0.959038	-0.611381	-0.45061	-0.281796	-0.551227	-0.565002
Common DEGs	Newgene_1582994	0.670085	0.916903	0.595804	-0.559956	-0.130452	0.819488	-0.266687	0.0810047	-0.909948	-0.846466	-0.532245	-0.27926	-0.391617	0.903028	0.878559	0.805257	-0.938264	-0.566855	-0.397402	-0.220918	-0.540163	-0.534182
Common DEGs	Dync1H1	0.521851	0.827673	0.446315	-0.555926	-0.159674	0.743007	-0.43016	0.00777016	-0.87233	-0.782422	-0.453358	-0.270184	-0.352749	0.963558	0.951316	0.891396	-0.92362	-0.605505	-0.432667	-0.244597	-0.660758	-0.618944
Common DEGs	Ap2B1	0.370292	0.714604	0.250045	-0.66941	-0.344589	0.722734	-0.501941	-0.212794	-0.869504	-0.770918	-0.4936	-0.413956	-0.457256	0.995709	0.968713	0.887867	-0.930004	-0.746255	-0.596218	-0.418833	-0.81635	-0.781413
Common DEGs	Agap2	0.699244	0.903431	0.713919	-0.276104	0.188858	0.666074	-0.267979	0.390516	-0.752463	-0.686314	-0.307223	0.025636	-0.111399	0.783678	0.801414	0.789218	-0.783784	-0.276641	-0.0860446	0.097258	-0.310366	-0.256432
Common DEGs	Nrxn2	0.747769	0.926965	0.759928	-0.28288	0.187802	0.692227	-0.199073	0.404533	-0.76206	-0.707443	-0.341551	0.0120203	-0.13422	0.752511	0.763793	0.744499	-0.783695	-0.266596	-0.080648	0.0952919	-0.265278	-0.22789
Common DEGs	Rbmx	0.892218	0.839617	0.728641	-0.715891	-0.418964	0.946204	0.530756	-0.120516	-0.840021	-0.919271	-0.918261	-0.627147	-0.767492	0.382628	0.258476	0.077288	-0.756674	-0.555867	-0.516155	-0.484951	-0.12128	-0.334339
Common DEGs	Fam220A	0.894376	0.853309	0.731499	-0.721179	-0.415606	0.954396	0.505933	-0.116766	-0.854682	-0.929313	-0.916489	-0.623928	-0.764712	0.409011	0.286871	0.107139	-0.774674	-0.565796	-0.520648	-0.483376	-0.141341	-0.34884
Common DEGs	Lrrn2	0.906213	0.865638	0.749759	-0.705569	-0.390618	0.953414	0.500787	-0.0896425	-0.854964	-0.928243	-0.905017	-0.602212	-0.746635	0.413008	0.294156	0.11858	-0.775779	-0.550003	-0.500448	-0.459834	-0.130761	-0.333879
Common DEGs	Zmym3	0.881974	0.855955	0.712943	-0.74495	-0.439103	0.964787	0.477482	-0.142755	-0.872516	-0.942344	-0.925615	-0.643454	-0.780374	0.439183	0.316193	0.133969	-0.796205	-0.59632	-0.549009	-0.507485	-0.180297	-0.384966
Common DEGs	Drg2	0.895413	0.87838	0.733971	-0.731283	-0.409331	0.968762	0.453328	-0.110692	-0.882671	-0.947599	-0.911061	-0.617101	-0.758121	0.462333	0.344472	0.167964	-0.809761	-0.585995	-0.530018	-0.480503	-0.183398	-0.379088
Common DEGs	Dcx	0.854858	0.817059	0.673522	-0.767219	-0.488237	0.955961	0.509291	-0.1972	-0.855449	-0.931999	-0.946197	-0.685645	-0.81485	0.405292	0.274548	0.0836331	-0.774648	-0.614991	-0.58131	-0.551987	-0.180765	-0.398371
Common DEGs	Mpped1	0.861179	0.826223	0.682455	-0.762854	-0.477688	0.958509	0.501957	-0.18536	-0.859912	-0.934915	-0.942093	-0.676695	-0.807643	0.413518	0.284454	0.0953818	-0.780138	-0.611461	-0.574663	-0.542519	-0.181264	-0.39601
Common DEGs	Zfp238	0.846195	0.793442	0.66226	-0.76376	-0.499668	0.943501	0.541829	-0.210514	-0.83446	-0.917237	-0.950069	-0.695362	-0.822503	0.369001	0.234881	0.0411609	-0.749269	-0.605959	-0.58082	-0.560493	-0.157951	-0.383668
Common DEGs	Spin1	0.876217	0.809168	0.706307	-0.72184	-0.444971	0.934477	0.564473	-0.149789	-0.819491	-0.905432	-0.928495	-0.649397	-0.785465	0.345557	0.216248	0.0299389	-0.731521	-0.556736	-0.527857	-0.507258	-0.106113	-0.329443
Common DEGs	Csnk1E	0.890595	0.822859	0.727507	-0.705064	-0.418147	0.934064	0.56206	-0.120152	-0.819671	-0.904694	-0.917352	-0.626531	-0.766829	0.347982	0.221936	0.0398219	-0.732154	-0.539039	-0.505734	-0.481969	-0.0925228	-0.311867
Common DEGs	Dach1	0.899975	0.827268	0.742199	-0.688879	-0.39778	0.929361	0.569169	-0.0980936	-0.813048	-0.899047	-0.908107	-0.608971	-0.752258	0.33913	0.215028	0.0358811	-0.72469	-0.520519	-0.485893	-0.462036	-0.0738337	-0.291936
Common DEGs	Ranbp3	0.897402	0.815392	0.739657	-0.682584	-0.398525	0.921098	0.588301	-0.0995263	-0.799744	-0.889313	-0.907468	-0.609441	-0.752335	0.317193	0.191823	0.0119985	-0.708839	-0.510685	-0.480327	-0.461295	-0.0567065	-0.278772
Common DEGs	Cdh2	0.876929	0.775622	0.713337	-0.682951	-0.423835	0.901799	0.630643	-0.129483	-0.769258	-0.867198	-0.914454	-0.630119	-0.76802	0.266979	0.13614	-0.0486189	-0.672623	-0.504593	-0.487552	-0.48187	-0.0320212	-0.265842
Common DEGs	G3Bp1	0.886776	0.799991	0.724672	-0.68983	-0.416146	0.916764	0.600586	-0.119324	-0.7922	-0.884363	-0.91428	-0.624377	-0.764346	0.303359	0.175182	-0.00771548	-0.699576	-0.516533	-0.491401	-0.477102	-0.0558215	-0.282669
Common DEGs	Nuak1	0.859317	0.763248	0.68709	-0.706915	-0.457496	0.905683	0.624532	-0.166568	-0.774788	-0.872196	-0.928491	-0.658748	-0.791362	0.273906	0.139559	-0.0501421	-0.678806	-0.531465	-0.518103	-0.514229	-0.0572789	-0.294227
Common DEGs	Dpysl3	0.913077	0.862561	0.760702	-0.689447	-0.375293	0.945473	0.519219	-0.0730663	-0.842166	-0.918584	-0.898259	-0.589189	-0.735908	0.392431	0.274186	0.100345	-0.760598	-0.529586	-0.481643	-0.443985	-0.105086	-0.30997
Common DEGs	Rbm25	0.919082	0.865874	0.770371	-0.678577	-0.361293	0.942345	0.522423	-0.0580439	-0.838145	-0.914935	-0.891572	-0.576985	-0.725667	0.387744	0.270962	0.0992648	-0.756228	-0.51747	-0.46837	-0.430341	-0.0935888	-0.297252
Common DEGs	Slc44A5	0.91768	0.855265	0.768638	-0.673764	-0.363107	0.935681	0.542066	-0.0601235	-0.826356	-0.90679	-0.892529	-0.57878	-0.727221	0.366739	0.248468	0.0757605	-0.741803	-0.508951	-0.464056	-0.430771	-0.0771743	-0.285121
Common DEGs	Kctd3	0.918582	0.855971	0.770092	-0.672249	-0.360991	0.935347	0.542103	-0.0578558	-0.826003	-0.906411	-0.891504	-0.576926	-0.725661	0.366496	0.248476	0.07611	-0.741457	-0.507336	-0.462179	-0.428737	-0.0758293	-0.283499
Common DEGs	Kansl1	0.926107	0.878897	0.781718	-0.671135	-0.344421	0.944696	0.506626	-0.0400595	-0.84453	-0.91817	-0.882884	-0.561874	-0.712759	0.402583	0.288869	0.120545	-0.764829	-0.512374	-0.458057	-0.41512	-0.0970265	-0.295138
Common DEGs	Csrnp2	0.932227	0.887906	0.791998	-0.66209	-0.328412	0.944535	0.497401	-0.0231468	-0.846681	-0.918402	-0.874428	-0.547514	-0.700425	0.410146	0.298982	0.133679	-0.768315	-0.50447	-0.446436	-0.400254	-0.0950316	-0.289046
Common DEGs	Ccar2	0.914471	0.886783	0.763384	-0.699383	-0.369521	0.959566	0.469444	-0.0673486	-0.869164	-0.936391	-0.893519	-0.582987	-0.729994	0.443307	0.329073	0.158214	-0.794307	-0.549047	-0.49079	-0.441477	-0.145132	-0.338886
Common DEGs	Rapgef1	0.917557	0.881109	0.767917	-0.690778	-0.364182	0.953797	0.487317	-0.0613292	-0.858741	-0.929145	-0.891906	-0.578818	-0.726824	0.424683	0.309881	0.139118	-0.781513	-0.536664	-0.48109	-0.435306	-0.126289	-0.32306
Common DEGs	Ube2Ql1	0.924261	0.890707	0.779082	-0.680998	-0.346997	0.9536	0.477898	-0.0431309	-0.860904	-0.929334	-0.882928	-0.563442	-0.713652	0.432406	0.320304	0.152754	-0.785043	-0.528005	-0.46851	-0.419332	-0.123762	-0.31624
Common DEGs	Mau2	0.924388	0.894567	0.779563	-0.682166	-0.345566	0.955587	0.46957	-0.0417684	-0.86504	-0.931931	-0.881709	-0.561925	-0.712192	0.440616	0.329253	0.162303	-0.790307	-0.530767	-0.469544	-0.418432	-0.130079	-0.320619
Common DEGs	Noc2L	0.939771	0.912298	0.806448	-0.653404	-0.301821	0.950181	0.455693	0.00407203	-0.862964	-0.926718	-0.858004	-0.522572	-0.678205	0.448243	0.343149	0.184126	-0.790373	-0.503006	-0.434099	-0.376946	-0.114207	-0.295837
Common DEGs	Per2	0.942285	0.912378	0.810664	-0.647583	-0.295419	0.947726	0.459636	0.0108776	-0.859448	-0.923832	-0.854856	-0.516982	-0.673486	0.4433	0.33872	0.180601	-0.786369	-0.496149	-0.427241	-0.370525	-0.10669	-0.288266
Common DEGs	Bcat1	0.947065	0.912983	0.818894	-0.636138	-0.28247	0.943001	0.465924	0.0245453	-0.853009	-0.918365	-0.848246	-0.505573	-0.663773	0.434817	0.3314	0.175199	-0.779169	-0.482958	-0.413776	-0.357611	-0.0928814	-0.273982
Common DEGs	Rtn2	0.939816	0.894222	0.805026	-0.647179	-0.307767	0.940647	0.496006	-0.00139734	-0.843033	-0.91421	-0.863584	-0.52911	-0.684647	0.408603	0.300046	0.138253	-0.764984	-0.489003	-0.428295	-0.380384	-0.0830905	-0.273982
Common DEGs	Mdga1	0.941109	0.900897	0.807564	-0.646971	-0.302888	0.943167	0.483466	0.00355508	-0.848774	-0.917595	-0.860388	-0.524425	-0.680413	0.420654	0.313537	0.153096	-0.77244	-0.49108	-0.427433	-0.376407	-0.0908964	-0.278499
Common DEGs	Bag6	0.954126	0.8562	0.835214	-0.572854	-0.250947	0.890843	0.593569	0.0567432	-0.767298	-0.855723	-0.831957	-0.478744	-0.640953	0.292223	0.184396	0.0288539	-0.6766	-0.393839	-0.346896	-0.318563	0.0413427	-0.161661
Common DEGs	Amd1	0.955497	0.861163	0.836951	-0.574259	-0.24925	0.893704	0.585857	0.0587372	-0.772178	-0.859149	-0.831367	-0.47727	-0.639782	0.300712	0.193573	0.0385525	-0.682517	-0.396628	-0.347834	-0.317493	0.0353849	-0.165822
Common DEGs	Osbpl11	0.954688	0.863542	0.834847	-0.57979	-0.253865	0.897335	0.5803	0.0541301	-0.777309	-0.863305	-0.834226	-0.481485	-0.643536	0.307973	0.200606	0.0449548	-0.688355	-0.403365	-0.353854	-0.322402	0.0272596	-0.173469
Common DEGs	Ldoc1L	0.949187	0.851813	0.826218	-0.583948	-0.26623	0.894051	0.595649	0.040853	-0.770076	-0.85908	-0.840456	-0.492544	-0.65294	0.292835	0.182984	0.0247433	-0.678996	-0.405093	-0.36021	-0.33328	0.033219	-0.172344
Common DEGs	Erlin1	0.951109	0.854435	0.829491	-0.580853	-0.261055	0.893789	0.593145	0.0463049	-0.770436	-0.858908	-0.837697	-0.487897	-0.648941	0.29473	0.185674	0.028396	-0.679724	-0.402278	-0.356298	-0.328438	0.0343035	-0.170031
Common DEGs	Nf1X	0.944433	0.841705	0.81913	-0.586455	-0.275611	0.89062	0.608442	0.0306066	-0.763334	-0.854844	-0.844831	-0.50082	-0.659862	0.279657	0.167867	0.00766647	-0.670493	-0.405573	-0.364535	-0.341397	0.0389321	-0.17051
Common DEGs	Trim28	0.944242	0.836775	0.820022	-0.580365	-0.271999	0.885522	0.617283	0.0339744	-0.755869	-0.848984	-0.842164	-0.497408	-0.656691	0.268558	0.156681	-0.00313053	-0.661881	-0.397721	-0.358279	-0.337181	0.0495125	-0.161198
Common DEGs	Satb2	0.947845	0.840503	0.826295	-0.57345	-0.261854	0.884013	0.614965	0.0446181	-0.754899	-0.847451	-0.836712	-0.488306	-0.648846	0.26941	0.158926	0.000914565	-0.661287	-0.39086	-0.349806	-0.327507	0.0539773	-0.154855
Common DEGs	Arih2	0.948357	0.837378	0.828225	-0.5672	-0.256877	0.879643	0.621265	0.0494787	-0.748822	-0.84249	-0.8334	-0.48368	-0.644655	0.260953	0.150708	-0.00660374	-0.654409	-0.383275	-0.343122	-0.322153	0.0631231	-0.146273
Common DEGs	Mycl	0.958497	0.860008	0.843407	-0.562299	-0.236607	0.88757	0.591632	0.0715724	-0.764419	-0.852309	-0.823812	-0.465734	-0.629596	0.291414	0.185495	0.0325059	-0.674079	-0.383151	-0.334325	-0.304726	0.0490585	-0.151536
Common DEGs	Pcdh17	0.962701	0.865706	0.851042	-0.554077	-0.223598	0.886179	0.585699	0.0850868	-0.764477	-0.851113	-0.816474	-0.453911	-0.619291	0.295269	0.191347	0.0408182	-0.675021	-0.375605	-0.324207	-0.292462	0.0522985	-0.145257
Common DEGs	Extl3	0.959367	0.854513	0.846613	-0.551795	-0.22842	0.880147	0.602812	0.0795779	-0.753975	-0.84385	-0.818402	-0.458146	-0.622735	0.276667	0.171086	0.0192136	-0.662209	-0.370289	-0.3231	-0.295871	0.0648155	-0.136877
Common DEGs	Macrod2	0.961202	0.858665	0.849487	-0.550559	-0.224299	0.881407	0.597186	0.084002	-0.756683	-0.845463	-0.816313	-0.454451	-0.619588	0.282249	0.17753	0.0265407	-0.665695	-0.369962	-0.321131	-0.292278	0.0623784	-0.137597
Common DEGs	Ddx46	0.96029	0.877182	0.843942	-0.575623	-0.240106	0.901287	0.560705	0.0687378	-0.786296	-0.868495	-0.82689	-0.469013	-0.632793	0.327025	0.222607	0.0699803	-0.700049	-0.402429	-0.347369	-0.3104	0.0185676	-0.176239
Common DEGs	Uba1	0.961838	0.88008	0.846709	-0.573199	-0.235441	0.90138	0.556865	0.0735916	-0.787355	-0.868789	-0.824243	-0.464752	-0.629073	0.330242	0.226651	0.0749708	-0.701654	-0.400579	-0.344252	-0.306115	0.0182047	-0.175159
Common DEGs	Hs6St1	0.961388	0.875264	0.846477	-0.569852	-0.234931	0.897765	0.565816	0.0739593	-0.781389	-0.864471	-0.823782	-0.46431	-0.628637	0.320222	0.216126	0.064235	-0.694498	-0.395511	-0.341	-0.304987	0.02663	-0.168489
Common DEGs	Sec31A	0.964685	0.885964	0.851859	-0.568882	-0.226619	0.901814	0.548549	0.0827415	-0.789891	-0.869686	-0.819158	-0.456658	-0.621979	0.337365	0.235412	0.0855685	-0.705363	-0.397557	-0.338644	-0.298071	0.0166121	-0.173801
Common DEGs	Gtf2F1	0.965004	0.884295	0.852715	-0.566194	-0.224739	0.899855	0.552273	0.0846203	-0.78694	-0.8674	-0.818022	-0.454963	-0.620481	0.332864	0.230908	0.0812656	-0.701929	-0.394094	-0.335762	-0.295977	0.0212145	-0.169695
Common DEGs	Ralgds	0.964332	0.878334	0.852131	-0.562631	-0.224768	0.895668	0.563279	0.0844188	-0.779869	-0.862363	-0.817879	-0.455033	-0.620496	0.320742	0.218081	0.0680582	-0.69339	-0.388433	-0.332387	-0.295237	0.0311185	-0.162045
Common DEGs	Pdzd4	0.952556	0.875497	0.828861	-0.599025	-0.26735	0.911405	0.554017	0.040709	-0.798383	-0.879683	-0.842482	-0.493678	-0.654355	0.339945	0.232565	0.075444	-0.712839	-0.428067	-0.374441	-0.337408	-0.00542406	-0.202685
Common DEGs	Rufy3	0.955132	0.880091	0.833353	-0.595194	-0.259994	0.911594	0.54824	0.0484035	-0.800029	-0.88017	-0.838403	-0.486997	-0.648552	0.344839	0.23874	0.0830883	-0.715306	-0.425077	-0.369485	-0.33065	-0.00579299	-0.200843
Common DEGs	Snn	0.957535	0.877433	0.838369	-0.585063	-0.250488	0.905791	0.556732	0.0581109	-0.791926	-0.873517	-0.832923	-0.478432	-0.641055	0.333608	0.228147	0.0738476	-0.706136	-0.412985	-0.358156	-0.320804	0.0081076	-0.187348
Common DEGs	Zfp609	0.960319	0.888395	0.842797	-0.585727	-0.243807	0.910683	0.538175	0.0651981	-0.801619	-0.879706	-0.829177	-0.472228	-0.635645	0.352418	0.248983	0.0965019	-0.718354	-0.416977	-0.357665	-0.315555	-0.00411671	-0.194827
Common DEGs	Ice1	0.942269	0.870509	0.81012	-0.624581	-0.299023	0.920844	0.549499	0.00773638	-0.809228	-0.890109	-0.85984	-0.522109	-0.678962	0.350451	0.23946	0.0770984	-0.724076	-0.455679	-0.4046	-0.368461	-0.0300406	-0.230774
Common DEGs	Tmem2	0.941305	0.864608	0.808991	-0.621901	-0.299989	0.917081	0.559962	0.00656217	-0.802728	-0.885555	-0.860208	-0.523014	-0.6797	0.33908	0.227304	0.0644219	-0.716174	-0.45104	-0.40224	-0.368667	-0.0212298	-0.224236
Common DEGs	Cblb	0.945564	0.867924	0.816485	-0.612851	-0.287764	0.914444	0.559461	0.0193702	-0.800142	-0.882712	-0.853641	-0.512068	-0.670268	0.337628	0.227383	0.0665875	-0.713734	-0.441614	-0.391337	-0.356855	-0.0138005	-0.215014
Common DEGs	Med13L	0.933119	0.846017	0.796713	-0.625738	-0.316449	0.910507	0.584602	-0.011362	-0.789778	-0.877401	-0.86804	-0.537609	-0.691963	0.313781	0.198453	0.0320331	-0.699838	-0.450882	-0.40923	-0.382787	-0.00931558	-0.21959
Common DEGs	Git1	0.941143	0.849692	0.811005	-0.606655	-0.292907	0.903544	0.588948	0.0132629	-0.781524	-0.86963	-0.85541	-0.516584	-0.673854	0.30525	0.192527	0.0299318	-0.691157	-0.430053	-0.386632	-0.359685	0.00973669	-0.198178
Common DEGs	Csnk1D	0.932471	0.853015	0.794452	-0.634886	-0.321975	0.91775	0.569932	-0.0168044	-0.800913	-0.885891	-0.871474	-0.542589	-0.696396	0.331172	0.216087	0.0491992	-0.712891	-0.463015	-0.418869	-0.389208	-0.0262225	-0.234278
Common DEGs	Tnrc6C	0.934123	0.859831	0.79655	-0.637053	-0.319876	0.921742	0.558851	-0.0143556	-0.807802	-0.890699	-0.870676	-0.540727	-0.694892	0.343255	0.229125	0.0629468	-0.721269	-0.467196	-0.420468	-0.387976	-0.0349392	-0.240451
Common DEGs	Sema4C	0.928711	0.85838	0.787164	-0.649766	-0.334811	0.926697	0.55344	-0.0300842	-0.814258	-0.896369	-0.878412	-0.553944	-0.706182	0.351187	0.23559	0.0671181	-0.728355	-0.481558	-0.435489	-0.402765	-0.0492709	-0.255716
Common DEGs	Ip6K1	0.959158	0.894781	0.840182	-0.594192	-0.248866	0.917188	0.523402	0.0600381	-0.812021	-0.887454	-0.831916	-0.47663	-0.639436	0.369274	0.266172	0.113363	-0.730696	-0.428477	-0.366723	-0.321458	-0.0206059	-0.208982
Common DEGs	Ptpn11	0.959153	0.894493	0.840183	-0.594009	-0.24886	0.916987	0.524	0.0600442	-0.811664	-0.887207	-0.831923	-0.476634	-0.639443	0.368639	0.265498	0.112667	-0.73026	-0.428176	-0.366541	-0.321413	-0.0200714	-0.20857
Common DEGs	Loc683674	0.957013	0.896582	0.836028	-0.601931	-0.256229	0.921451	0.516677	0.0524322	-0.818095	-0.892385	-0.835971	-0.483195	-0.645121	0.377889	0.274313	0.120486	-0.73762	-0.437782	-0.375461	-0.329062	-0.0314148	-0.219434
Common DEGs	Loc100911832	0.962091	0.904443	0.845803	-0.590912	-0.238511	0.919497	0.506803	0.0706353	-0.818565	-0.89083	-0.825508	-0.46691	-0.630772	0.384481	0.283766	0.133417	-0.739538	-0.428079	-0.362022	-0.312403	-0.0283867	-0.211866
Common DEGs	Loc100912228	0.962458	0.91259	0.846872	-0.593479	-0.235632	0.923776	0.489515	0.0734083	-0.827309	-0.89638	-0.823116	-0.463875	-0.627869	0.401655	0.302456	0.153327	-0.750622	-0.43395	-0.36429	-0.310639	-0.0416027	-0.221077
Common DEGs	Fus	0.953673	0.899714	0.829784	-0.613496	-0.266881	0.927931	0.505254	0.0413522	-0.82763	-0.89996	-0.84164	-0.492606	-0.653205	0.391935	0.287793	0.132583	-0.748612	-0.451961	-0.388529	-0.340145	-0.0484758	-0.235617
Common DEGs	Exosc10	0.956597	0.90171	0.835259	-0.606127	-0.257328	0.925384	0.505137	0.0512374	-0.825039	-0.897229	-0.836251	-0.483963	-0.645673	0.390171	0.287222	0.133666	-0.746103	-0.444273	-0.379816	-0.330854	-0.0423027	-0.228083
Common DEGs	Fam32A	0.949548	0.893163	0.822192	-0.621302	-0.280043	0.928827	0.513238	0.0277238	-0.826546	-0.900507	-0.849197	-0.504633	-0.663733	0.38606	0.279761	0.121973	-0.746369	-0.458688	-0.398224	-0.352441	-0.0500437	-0.240676
Common DEGs	Dpf1	0.958962	0.912345	0.840215	-0.60388	-0.247357	0.928425	0.485211	0.0612901	-0.833171	-0.901599	-0.829682	-0.474426	-0.637045	0.408573	0.3082	0.157206	-0.75698	-0.445602	-0.376311	-0.322335	-0.053135	-0.233364
Common DEGs	Fdx1L	0.95987	0.910061	0.841763	-0.600344	-0.245052	0.925964	0.49154	0.0637555	-0.82905	-0.898604	-0.828672	-0.472501	-0.635466	0.401634	0.301122	0.150261	-0.752024	-0.440736	-0.372408	-0.319713	-0.0460942	-0.22732
Common DEGs	Slc45A1	0.957729	0.908242	0.837626	-0.605912	-0.252513	0.927803	0.492531	0.0560806	-0.830693	-0.900519	-0.832997	-0.479301	-0.641429	0.402186	0.300678	0.148478	-0.753482	-0.446368	-0.378991	-0.326928	-0.0501654	-0.232647
Common DEGs	Syt6	0.956316	0.914942	0.835558	-0.612244	-0.254766	0.933155	0.47559	0.0534797	-0.840453	-0.907217	-0.833372	-0.480866	-0.642493	0.419834	0.319189	0.167327	-0.765502	-0.456133	-0.385799	-0.330115	-0.0663825	-0.24564
Common DEGs	Vars	0.956716	0.913089	0.836108	-0.610583	-0.254251	0.931727	0.48033	0.0541002	-0.837794	-0.905415	-0.833358	-0.480542	-0.642303	0.414952	0.31405	0.16207	-0.76221	-0.453513	-0.384011	-0.32934	-0.0619328	-0.24211
Common DEGs	Chka	0.960673	0.921868	0.844479	-0.601291	-0.237659	0.930707	0.466129	0.0708875	-0.840311	-0.905147	-0.822914	-0.465017	-0.628415	0.425662	0.327796	0.179335	-0.766754	-0.446476	-0.37265	-0.313968	-0.0632263	-0.238092
Common DEGs	Brsk2	0.962317	0.922689	0.847694	-0.59656	-0.231815	0.928847	0.466553	0.0768926	-0.838291	-0.903135	-0.819534	-0.459704	-0.623759	0.423941	0.326777	0.179321	-0.764719	-0.441462	-0.367133	-0.308236	-0.0589675	-0.233097
Common DEGs	Tsc22D1	0.969738	0.917989	0.861722	-0.571723	-0.207505	0.915688	0.486942	0.102103	-0.819635	-0.887913	-0.806322	-0.438075	-0.605085	0.397688	0.302197	0.158141	-0.743499	-0.411783	-0.338909	-0.28328	-0.0249851	-0.199932
Common DEGs	Zfp148	0.970495	0.918571	0.863327	-0.56929	-0.204363	0.914759	0.486563	0.105292	-0.818774	-0.886948	-0.804407	-0.435179	-0.602515	0.397294	0.302226	0.158744	-0.742713	-0.409325	-0.336085	-0.280223	-0.0231923	-0.197612
Common DEGs	Asxl1	0.967309	0.909299	0.856266	-0.576444	-0.218956	0.914657	0.503061	0.0906272	-0.814526	-0.885878	-0.813886	-0.448975	-0.61495	0.383909	0.285896	0.139136	-0.736142	-0.413695	-0.344991	-0.293522	-0.0186076	-0.198542
Common DEGs	Ppp2R1B	0.965618	0.91373	0.853113	-0.583944	-0.224199	0.919809	0.491195	0.0851411	-0.822806	-0.89205	-0.81649	-0.453484	-0.618758	0.397346	0.299467	0.152275	-0.745976	-0.423702	-0.353234	-0.299368	-0.0325029	-0.210711
Common DEGs	Luc7L3	0.966553	0.918396	0.855361	-0.582459	-0.219213	0.920836	0.48201	0.0900942	-0.826168	-0.89368	-0.813062	-0.448671	-0.61436	0.405521	0.308888	0.162968	-0.750609	-0.423871	-0.351184	-0.295032	-0.0371558	-0.212738
Common DEGs	Fam124A	0.965714	0.926154	0.854755	-0.586567	-0.218184	0.92548	0.463187	0.0907534	-0.835673	-0.899747	-0.811256	-0.447132	-0.61261	0.424136	0.328914	0.18401	-0.762653	-0.431693	-0.355414	-0.295096	-0.052745	-0.224235
Common DEGs	Arhgef7	0.965839	0.931527	0.856023	-0.586257	-0.213893	0.927156	0.450746	0.0947958	-0.840522	-0.902287	-0.807748	-0.44275	-0.608432	0.43537	0.341543	0.197972	-0.769209	-0.433738	-0.354784	-0.291578	-0.0605456	-0.228808
Common DEGs	Loc100910854	0.969474	0.926898	0.862324	-0.574437	-0.204104	0.920118	0.466336	0.105166	-0.829367	-0.893854	-0.803035	-0.434324	-0.601362	0.417584	0.323921	0.181373	-0.756027	-0.418484	-0.341446	-0.281132	-0.0405446	-0.210692
Common DEGs	Ubald1	0.96998	0.927871	0.863512	-0.572808	-0.201571	0.919693	0.464705	0.1077	-0.829339	-0.893502	-0.80139	-0.431941	-0.599214	0.418571	0.32534	0.183316	-0.756237	-0.417101	-0.339527	-0.278741	-0.0402373	-0.209681
Common DEGs	Pou6F1	0.9274	0.804319	0.796421	-0.586669	-0.299722	0.873065	0.653747	0.00283708	-0.733898	-0.834236	-0.853228	-0.521185	-0.675951	0.228673	0.111256	-0.054053	-0.63491	-0.398492	-0.370661	-0.36095	0.0660746	-0.155702
Common DEGs	Tle4	0.935617	0.818369	0.808152	-0.581895	-0.285502	0.877598	0.639521	0.0186925	-0.742133	-0.839597	-0.847388	-0.50897	-0.666005	0.244069	0.129214	-0.0334141	-0.645114	-0.395713	-0.362883	-0.348428	0.0616633	-0.155346
Common DEGs	Celf1	0.926227	0.797042	0.796633	-0.578587	-0.295273	0.865777	0.664902	0.00669944	-0.723599	-0.825985	-0.849336	-0.516767	-0.671661	0.213935	0.0964276	-0.0683322	-0.623171	-0.388255	-0.362614	-0.355638	0.0796301	-0.143723
Common DEGs	Atxn7L3B	0.926137	0.794303	0.797465	-0.574235	-0.292124	0.862411	0.669493	0.00964918	-0.718984	-0.822196	-0.846984	-0.513755	-0.668853	0.207601	0.0902198	-0.0740854	-0.617972	-0.382968	-0.358093	-0.352168	0.0860776	-0.137739
Common DEGs	Kif3C	0.916793	0.804815	0.775998	-0.61963	-0.336045	0.888367	0.638293	-0.0346419	-0.75352	-0.851468	-0.873658	-0.553883	-0.704417	0.252522	0.131599	-0.0394207	-0.656347	-0.43573	-0.408583	-0.397341	0.0284059	-0.195277
Common DEGs	Bap1	0.910236	0.776925	0.77261	-0.595708	-0.326885	0.863736	0.678514	-0.0279053	-0.718082	-0.823503	-0.863361	-0.54413	-0.694282	0.200559	0.0784616	-0.0917467	-0.61567	-0.404294	-0.385809	-0.384862	0.0728274	-0.157493
Common DEGs	Zfp462	0.919247	0.774295	0.791573	-0.561559	-0.290388	0.84658	0.69454	0.009252	-0.696409	-0.804361	-0.841765	-0.510898	-0.665007	0.174687	0.0561405	-0.108208	-0.592122	-0.365867	-0.347096	-0.348087	0.111624	-0.116811
Common DEGs	Usp10	0.919532	0.769932	0.794113	-0.552139	-0.282526	0.839966	0.701999	0.0167622	-0.687732	-0.797002	-0.836128	-0.503424	-0.658109	0.16351	0.0455237	-0.117576	-0.582519	-0.35486	-0.33712	-0.339731	0.124031	-0.104756
Common DEGs	Epc2	0.901293	0.745914	0.767861	-0.567589	-0.314553	0.835013	0.718524	-0.0189109	-0.678487	-0.791381	-0.84907	-0.530719	-0.680245	0.14537	0.0226278	-0.145924	-0.570918	-0.368825	-0.359246	-0.368945	0.120182	-0.116141
Common DEGs	Dhx15	0.869584	0.74104	0.710403	-0.6516	-0.41065	0.870554	0.681853	-0.119167	-0.724257	-0.831682	-0.900836	-0.616449	-0.754139	0.200969	0.0688046	-0.114705	-0.620957	-0.463584	-0.457313	-0.464558	0.0253719	-0.216709
Common DEGs	Tspan11	0.881031	0.75694	0.725505	-0.646516	-0.395392	0.876501	0.671262	-0.101338	-0.733034	-0.838171	-0.89641	-0.604042	-0.744674	0.214788	0.0849679	-0.0960756	-0.631197	-0.459544	-0.448343	-0.451112	0.0239542	-0.214094
Common DEGs	Rnf145	0.856451	0.720507	0.694297	-0.652422	-0.423918	0.860178	0.69752	-0.135622	-0.709648	-0.820319	-0.902763	-0.626611	-0.761204	0.179492	0.0449788	-0.140654	-0.604242	-0.462461	-0.462331	-0.475496	0.0332869	-0.2135
Common DEGs	Gdi1	0.867014	0.708605	0.718133	-0.60239	-0.3758	0.831543	0.733316	-0.0869946	-0.671203	-0.78793	-0.873794	-0.582753	-0.722417	0.128856	-0.00189524	-0.180264	-0.561371	-0.404021	-0.406637	-0.42594	0.0977946	-0.149487
Common DEGs	Nfx1	0.880388	0.726496	0.735648	-0.596438	-0.358463	0.838254	0.72255	-0.0666207	-0.680809	-0.795161	-0.869037	-0.568765	-0.711847	0.143532	0.0153484	-0.1603	-0.572465	-0.398982	-0.396178	-0.410622	0.0971905	-0.145787
Common DEGs	Loc690468	0.802147	0.622434	0.638467	-0.615744	-0.441106	0.790588	0.778303	-0.168153	-0.617775	-0.744593	-0.882326	-0.632139	-0.756318	0.0567289	-0.0834567	-0.270998	-0.501878	-0.414085	-0.440658	-0.48179	0.108453	-0.155326
Common DEGs	Ssbp2	0.80465	0.619891	0.644273	-0.603579	-0.429135	0.783724	0.786017	-0.156096	-0.608778	-0.736887	-0.875007	-0.621177	-0.746587	0.0452789	-0.0938876	-0.279564	-0.491941	-0.400069	-0.427115	-0.469523	0.123488	-0.140162
Common DEGs	Ypel5	0.809042	0.602209	0.662284	-0.550971	-0.380906	0.749873	0.818965	-0.109256	-0.565682	-0.699465	-0.841838	-0.575717	-0.705063	-0.00760112	-0.142578	-0.320324	-0.444859	-0.340039	-0.370403	-0.419366	0.187467	-0.0758015
Common DEGs	Foxj3	0.836714	0.638016	0.695743	-0.546293	-0.354951	0.767588	0.802395	-0.07642	-0.588066	-0.718036	-0.839719	-0.556556	-0.692408	0.0212773	-0.110105	-0.28442	-0.469461	-0.336281	-0.357032	-0.397291	0.183804	-0.073261
Common DEGs	Gnb1	0.911488	0.730897	0.797779	-0.496466	-0.243722	0.793511	0.752838	0.0509826	-0.627178	-0.745739	-0.80246	-0.464578	-0.620477	0.0856525	-0.0301446	-0.186821	-0.515606	-0.289283	-0.281123	-0.296579	0.200561	-0.032452
Common DEGs	Hbegf	0.913942	0.735446	0.800526	-0.497517	-0.242143	0.796359	0.748684	0.0532066	-0.631151	-0.748885	-0.802757	-0.463536	-0.61995	0.0913643	-0.0240348	-0.180445	-0.520128	-0.29095	-0.281445	-0.295519	0.197322	-0.0346951
Common DEGs	Ezh2	0.923628	0.746473	0.816081	-0.483455	-0.219484	0.795156	0.741785	0.0774766	-0.631646	-0.747769	-0.791612	-0.443559	-0.603068	0.0964551	-0.0157778	-0.168242	-0.521678	-0.27723	-0.263485	-0.274198	0.205269	-0.0222681
Common DEGs	Pragmin	0.915144	0.742507	0.79896	-0.509621	-0.25151	0.805815	0.739614	0.0447295	-0.643156	-0.759252	-0.81048	-0.472798	-0.628805	0.106171	-0.00994073	-0.167964	-0.533246	-0.304871	-0.293819	-0.305653	0.181904	-0.0497242
Common DEGs	Gng2	0.922466	0.756903	0.807081	-0.513469	-0.247035	0.814984	0.725552	0.051138	-0.656119	-0.769445	-0.811506	-0.469889	-0.627411	0.125074	0.0102277	-0.146984	-0.548069	-0.310885	-0.295505	-0.302832	0.170592	-0.0577579
Common DEGs	Maf1	0.943721	0.781761	0.84239	-0.479464	-0.193105	0.810819	0.707676	0.108348	-0.656324	-0.765589	-0.783764	-0.421896	-0.586446	0.137208	0.030059	-0.117548	-0.550997	-0.278103	-0.252677	-0.251985	0.188775	-0.0285321
Common DEGs	Sun2	0.945896	0.786121	0.845114	-0.479721	-0.190667	0.813079	0.702972	0.111294	-0.65983	-0.76817	-0.783208	-0.41994	-0.585004	0.142873	0.0362855	-0.110839	-0.555138	-0.27909	-0.25222	-0.250064	0.185782	-0.0302719
Common DEGs	Pafah1B2	0.945083	0.787065	0.842548	-0.485786	-0.196966	0.816521	0.70098	0.105109	-0.663871	-0.771899	-0.787441	-0.425863	-0.590385	0.147149	0.0398697	-0.10836	-0.559392	-0.28569	-0.258885	-0.256443	0.179541	-0.0370315
Common DEGs	Fezf2	0.933007	0.764805	0.826805	-0.487359	-0.212617	0.806295	0.723642	0.0867525	-0.647661	-0.760205	-0.792056	-0.438724	-0.600241	0.12029	0.00984023	-0.141353	-0.540104	-0.283915	-0.264546	-0.269452	0.191516	-0.0316213
Common DEGs	Ptbp2	0.935386	0.768267	0.830374	-0.485103	-0.207912	0.806918	0.720621	0.0918997	-0.64906	-0.760971	-0.789944	-0.434633	-0.59685	0.123326	0.0136251	-0.136719	-0.541932	-0.282014	-0.261384	-0.265166	0.19165	-0.0302441
Common DEGs	Pgam5	0.936961	0.779584	0.827483	-0.504689	-0.223073	0.822073	0.705272	0.0780641	-0.668505	-0.777649	-0.802183	-0.449525	-0.611011	0.147682	0.0368854	-0.11601	-0.563271	-0.3047	-0.281502	-0.281569	0.166219	-0.0548905
Common DEGs	Cd24	0.890501	0.688079	0.778495	-0.472519	-0.242432	0.759536	0.791966	0.0459022	-0.582402	-0.70861	-0.788693	-0.459112	-0.611517	0.0262859	-0.0911518	-0.247296	-0.465793	-0.25916	-0.262488	-0.290525	0.242555	0.00255417
Common DEGs	Zfp410	0.897091	0.696333	0.787955	-0.466764	-0.230968	0.761087	0.786929	0.0586923	-0.585263	-0.710333	-0.784123	-0.449373	-0.603641	0.0319082	-0.0838873	-0.23812	-0.469379	-0.253761	-0.254329	-0.280019	0.244688	0.00720073
Common DEGs	Kpna3	0.895836	0.700916	0.781743	-0.484719	-0.248548	0.772224	0.779713	0.0417378	-0.598531	-0.722404	-0.79656	-0.46611	-0.619038	0.0464349	-0.0712164	-0.228558	-0.483455	-0.273463	-0.273699	-0.298037	0.225493	-0.0131408
Common DEGs	Clpp	0.907259	0.713414	0.799726	-0.468922	-0.223126	0.77107	0.77306	0.0691393	-0.599015	-0.721267	-0.784447	-0.443847	-0.600354	0.0514704	-0.0627206	-0.215725	-0.484973	-0.257798	-0.253388	-0.274108	0.235198	0.00134056
Common DEGs	Afg3L1	0.917709	0.73081	0.812497	-0.469023	-0.212684	0.780103	0.758389	0.0821189	-0.611991	-0.731257	-0.782948	-0.435835	-0.594784	0.0709308	-0.0412615	-0.192512	-0.49992	-0.259878	-0.250154	-0.265659	0.226866	-0.00280825
Common DEGs	Rtn1	0.924345	0.73766	0.82396	-0.456553	-0.194326	0.777467	0.754256	0.101416	-0.610318	-0.728572	-0.77316	-0.419393	-0.580638	0.0725046	-0.0371745	-0.185181	-0.498917	-0.247486	-0.234836	-0.248162	0.234965	0.0086713
Common DEGs	Slain1	0.890529	0.713289	0.762411	-0.535705	-0.298569	0.803113	0.756354	-0.00704134	-0.636172	-0.75616	-0.830739	-0.513278	-0.662055	0.0892803	-0.0334022	-0.199328	-0.523789	-0.330091	-0.329148	-0.349292	0.168917	-0.0723184
Common DEGs	Zfpm2	0.904905	0.733192	0.781828	-0.52793	-0.277813	0.809788	0.742689	0.0168495	-0.64647	-0.763509	-0.823953	-0.496134	-0.648701	0.106292	-0.0132061	-0.175703	-0.535987	-0.323675	-0.316392	-0.330824	0.168013	-0.0678378
Common DEGs	Rcc2	0.898284	0.71358	0.778957	-0.507142	-0.266256	0.789667	0.764445	0.0257711	-0.620309	-0.741425	-0.811321	-0.483694	-0.635895	0.0725976	-0.0465311	-0.20701	-0.507084	-0.298944	-0.296591	-0.317094	0.197951	-0.0403439
Common DEGs	Actr1A	0.900049	0.715105	0.781923	-0.503897	-0.261676	0.788906	0.76407	0.0306201	-0.61962	-0.740601	-0.808967	-0.47963	-0.632428	0.0723922	-0.0461567	-0.205861	-0.506473	-0.295583	-0.292609	-0.312699	0.200517	-0.0370751
Common DEGs	Masp1	0.869322	0.687498	0.733043	-0.55145	-0.331615	0.796842	0.769715	-0.0445888	-0.626366	-0.74947	-0.842436	-0.540816	-0.683812	0.0724346	-0.0548252	-0.226025	-0.512066	-0.345189	-0.352383	-0.379409	0.162425	-0.0857189
Common DEGs	Pkia	0.872835	0.680871	0.744151	-0.52369	-0.304434	0.780247	0.78374	-0.0178865	-0.605773	-0.731219	-0.824309	-0.515357	-0.660731	0.0482813	-0.0763554	-0.242997	-0.489826	-0.31406	-0.32204	-0.351541	0.19415	-0.0528831
Common DEGs	Parp6	0.882275	0.666931	0.775225	-0.44769	-0.226886	0.736176	0.8118	0.0580827	-0.553392	-0.683338	-0.771913	-0.44237	-0.594347	-0.00855058	-0.124894	-0.278012	-0.434352	-0.230817	-0.2388	-0.272728	0.274286	0.0329214
Common DEGs	Eif3D	0.89307	0.679953	0.791075	-0.436908	-0.206873	0.737796	0.804215	0.0801982	-0.556963	-0.685162	-0.763499	-0.425223	-0.580331	-0.000603639	-0.114134	-0.263901	-0.439035	-0.220471	-0.224004	-0.254234	0.279298	0.0421008
Common DEGs	Crbn	0.898625	0.692603	0.794538	-0.448947	-0.212983	0.750397	0.792892	0.076109	-0.572769	-0.698798	-0.771529	-0.432283	-0.58796	0.0187494	-0.095063	-0.246081	-0.456247	-0.234417	-0.234999	-0.261705	0.262994	0.0269628
Common DEGs	Rtcb	0.894231	0.673623	0.799686	-0.410466	-0.180528	0.721331	0.812132	0.105378	-0.538038	-0.667516	-0.744318	-0.39992	-0.556889	-0.0199326	-0.130464	-0.275397	-0.419295	-0.192027	-0.195621	-0.22734	0.305726	0.070879
Common DEGs	Fyn	0.904804	0.69154	0.811317	-0.414629	-0.174528	0.732831	0.798062	0.114214	-0.553401	-0.680024	-0.74631	-0.396283	-0.555451	0.00102004	-0.108158	-0.252256	-0.436503	-0.198107	-0.196697	-0.223339	0.294549	0.0630736
Common DEGs	Nrep	0.870466	0.644815	0.764939	-0.43368	-0.224073	0.717427	0.828966	0.0571745	-0.529795	-0.663143	-0.76245	-0.43717	-0.587278	-0.0378049	-0.15447	-0.306683	-0.408591	-0.214248	-0.22764	-0.267528	0.2952	0.0512278
Common DEGs	Syt5	0.877908	0.656732	0.773033	-0.436484	-0.220212	0.725218	0.82065	0.0630582	-0.539897	-0.671529	-0.764169	-0.434993	-0.586636	-0.0245613	-0.140427	-0.292187	-0.419776	-0.218096	-0.228297	-0.264976	0.288463	0.0464796
Common DEGs	Tiam2	0.858074	0.627368	0.749819	-0.435354	-0.236238	0.708785	0.839551	0.041969	-0.518246	-0.653885	-0.763892	-0.446337	-0.593518	-0.0538184	-0.172375	-0.326356	-0.39562	-0.214901	-0.233246	-0.277758	0.299228	0.0517396
Common DEGs	Cnbp	0.863607	0.65031	0.744513	-0.479717	-0.272973	0.742789	0.816047	0.00900716	-0.559128	-0.690534	-0.795015	-0.483068	-0.628877	-0.00774928	-0.129925	-0.290775	-0.439243	-0.263984	-0.27848	-0.316825	0.249164	0.000667863
Common DEGs	Ppp2R1A	0.881009	0.679356	0.762947	-0.488439	-0.265634	0.762605	0.794628	0.0211682	-0.584891	-0.711931	-0.800276	-0.479589	-0.628875	0.0260601	-0.0943451	-0.254394	-0.467787	-0.275558	-0.282285	-0.312682	0.230398	-0.0132968
Common DEGs	Rps29	0.934106	0.753274	0.837342	-0.451911	-0.179441	0.78306	0.740276	0.11837	-0.619582	-0.734968	-0.76783	-0.406895	-0.570731	0.0886391	-0.0184609	-0.163797	-0.510109	-0.244672	-0.226755	-0.235123	0.230794	0.0092512
Common DEGs	Mras	0.931163	0.745952	0.835206	-0.446075	-0.1773	0.776476	0.747936	0.119508	-0.610886	-0.727732	-0.764455	-0.404254	-0.567734	0.0771383	-0.0300699	-0.175027	-0.500435	-0.237518	-0.221543	-0.232164	0.240074	0.017402
Common DEGs	Med25	0.94026	0.763095	0.84618	-0.447767	-0.168634	0.785903	0.731056	0.130396	-0.624822	-0.738318	-0.763371	-0.397619	-0.563173	0.0985904	-0.00666444	-0.150018	-0.516633	-0.24174	-0.220353	-0.225496	0.228874	0.0106294
Common DEGs	Kiaa0895L	0.93796	0.756627	0.84496	-0.441417	-0.165396	0.779513	0.73813	0.132762	-0.616473	-0.7313	-0.759565	-0.394047	-0.559424	0.0877472	-0.0174522	-0.16024	-0.507388	-0.234125	-0.214394	-0.221539	0.238264	0.0191508
Common DEGs	Loc108353169	0.948189	0.774743	0.858868	-0.437927	-0.150133	0.786729	0.719865	0.150202	-0.628482	-0.739643	-0.754146	-0.381213	-0.549262	0.108606	0.0063025	-0.133613	-0.521899	-0.233261	-0.207317	-0.208441	0.23045	0.0170124
Common DEGs	Dyrk2	0.948975	0.773581	0.861983	-0.430013	-0.141803	0.782178	0.721612	0.158289	-0.623363	-0.734779	-0.748336	-0.373297	-0.542005	0.103642	0.00232045	-0.136073	-0.516619	-0.224832	-0.198682	-0.200031	0.238009	0.0254532
Common DEGs	Pdap1	0.928716	0.738954	0.83426	-0.438193	-0.17261	0.769014	0.755312	0.123198	-0.601357	-0.719586	-0.759449	-0.399235	-0.562601	0.0651931	-0.0417779	-0.185879	-0.489986	-0.228302	-0.213999	-0.226709	0.250867	0.0274934
Common DEGs	Wasf1	0.928055	0.734742	0.83595	-0.428856	-0.164533	0.762215	0.760072	0.130614	-0.593168	-0.71224	-0.75296	-0.391282	-0.555048	0.0559596	-0.0502089	-0.192832	-0.481243	-0.217968	-0.204329	-0.218206	0.261343	0.0382513
Common DEGs	Nsg1	0.916291	0.708463	0.827007	-0.40849	-0.157279	0.738548	0.784768	0.133922	-0.562621	-0.68645	-0.74032	-0.381893	-0.544115	0.0168071	-0.0895802	-0.230713	-0.447566	-0.193507	-0.186533	-0.208064	0.292229	0.0656498
Common DEGs	Loc361985	0.916878	0.706462	0.830586	-0.39815	-0.146658	0.73231	0.787085	0.144107	-0.555622	-0.679803	-0.732644	-0.371705	-0.534692	0.0100348	-0.0950904	-0.234251	-0.440354	-0.182523	-0.175379	-0.197289	0.302075	0.0766183
Common DEGs	Taldo1	0.928377	0.723355	0.847442	-0.388523	-0.125312	0.736085	0.772589	0.167672	-0.563146	-0.684289	-0.7235	-0.353297	-0.519581	0.0252338	-0.0764678	-0.211801	-0.449922	-0.174611	-0.161465	-0.177968	0.301767	0.0820832
Common DEGs	Rfxap	0.93537	0.741974	0.85008	-0.410433	-0.139004	0.756605	0.75452	0.156865	-0.588792	-0.706538	-0.7381	-0.367974	-0.534585	0.0563356	-0.0462811	-0.184235	-0.477792	-0.19975	-0.182432	-0.193654	0.273366	0.0550196
Common DEGs	Ppp2R2D	0.943508	0.750823	0.866162	-0.389325	-0.109289	0.750295	0.746226	0.187301	-0.584384	-0.700259	-0.720511	-0.340722	-0.510565	0.0583825	-0.0399653	-0.17238	-0.474708	-0.179263	-0.157373	-0.16515	0.285861	0.0734323
Common DEGs	Loc100362819	0.940142	0.74362	0.862911	-0.385763	-0.109659	0.744888	0.753396	0.185946	-0.577021	-0.69429	-0.718767	-0.340424	-0.509677	0.0481833	-0.0505647	-0.183044	-0.466413	-0.174544	-0.154701	-0.164703	0.292952	0.0791295
Common DEGs	Nub1	0.946231	0.76067	0.865044	-0.405825	-0.122128	0.763584	0.73606	0.176016	-0.600607	-0.714627	-0.731858	-0.353709	-0.523204	0.0771988	-0.0223144	-0.157121	-0.492144	-0.197738	-0.173974	-0.179014	0.266397	0.0539856
Common DEGs	Zbtb17	0.942712	0.752937	0.861619	-0.402061	-0.122616	0.75784	0.744018	0.174506	-0.5927	-0.708262	-0.730122	-0.353505	-0.52238	0.0660956	-0.0338799	-0.168792	-0.483198	-0.192676	-0.171147	-0.178619	0.274143	0.0601629
Common DEGs	Zfp141	0.948155	0.760183	0.871503	-0.391339	-0.105778	0.755952	0.736618	0.191998	-0.592616	-0.706604	-0.720633	-0.338209	-0.50905	0.0707939	-0.0266149	-0.158354	-0.484219	-0.182774	-0.15797	-0.162728	0.278581	0.0684779
Common DEGs	Rai14	0.962668	0.801507	0.879915	-0.429564	-0.123659	0.79542	0.690097	0.179462	-0.644899	-0.750124	-0.742655	-0.358222	-0.530324	0.140034	0.0427456	-0.0919797	-0.542428	-0.229309	-0.193564	-0.185248	0.21959	0.0157442
Common DEGs	Fam110B	0.964238	0.804386	0.882418	-0.427982	-0.120006	0.79598	0.686669	0.18337	-0.646335	-0.750876	-0.740806	-0.354962	-0.52755	0.143296	0.0466703	-0.0873287	-0.544344	-0.228232	-0.191348	-0.181959	0.218824	0.0161793
Common DEGs	Eif4Enif1	0.965822	0.802997	0.888426	-0.413403	-0.104137	0.787891	0.68846	0.198799	-0.637565	-0.742311	-0.729757	-0.339875	-0.513725	0.135528	0.0408725	-0.0901742	-0.535474	-0.212966	-0.17537	-0.166044	0.231841	0.0311893
Common DEGs	Lrp12	0.968726	0.8099	0.892017	-0.414519	-0.101	0.791702	0.679921	0.202615	-0.64363	-0.746726	-0.729049	-0.337338	-0.511853	0.145519	0.051745	-0.0785924	-0.542686	-0.215499	-0.175538	-0.163741	0.225763	0.0272337
Common DEGs	Kansl2	0.965219	0.798564	0.890313	-0.403502	-0.0955689	0.780722	0.693676	0.206696	-0.628881	-0.734549	-0.722942	-0.331463	-0.505757	0.125641	0.031822	-0.0976715	-0.526179	-0.201968	-0.165091	-0.157023	0.243071	0.0426794
Common DEGs	Itpkb	0.967849	0.803802	0.894366	-0.401511	-0.0899253	0.782166	0.687204	0.212794	-0.631991	-0.736381	-0.72019	-0.326453	-0.501527	0.132089	0.039364	-0.0889787	-0.530187	-0.200974	-0.162068	-0.152037	0.240786	0.0424848
Common DEGs	Usp22	0.948751	0.77039	0.863956	-0.42161	-0.134172	0.776372	0.725415	0.165417	-0.616435	-0.728512	-0.74245	-0.365863	-0.535018	0.0959846	-0.00454713	-0.141551	-0.509258	-0.215594	-0.189861	-0.192084	0.247171	0.0350071
Common DEGs	Peli1	0.948188	0.765773	0.866302	-0.410331	-0.124118	0.768388	0.73065	0.174724	-0.606907	-0.719901	-0.734527	-0.356012	-0.525708	0.0854369	-0.01406	-0.149219	-0.499132	-0.203191	-0.1781	-0.181572	0.25952	0.0478388
Common DEGs	Ddx20	0.951613	0.772107	0.870991	-0.409224	-0.118883	0.770928	0.723926	0.18068	-0.611209	-0.722863	-0.732601	-0.351582	-0.522176	0.0930036	-0.00546667	-0.139615	-0.504354	-0.203079	-0.175783	-0.177099	0.256461	0.0468246
Common DEGs	Ewsr1	0.959466	0.788153	0.881049	-0.409663	-0.109278	0.778919	0.706041	0.192069	-0.623921	-0.732063	-0.72996	-0.343722	-0.516215	0.11404	0.0177615	-0.11445	-0.519482	-0.206318	-0.173595	-0.169415	0.245463	0.0406604
Common DEGs	Ddx39B	0.959995	0.78135	0.889323	-0.382248	-0.0819962	0.761567	0.713121	0.217935	-0.604293	-0.713571	-0.709627	-0.317342	-0.491632	0.0946333	0.00155833	-0.125545	-0.499166	-0.177095	-0.14434	-0.141562	0.272052	0.0699427
Common DEGs	Def8	0.963668	0.792258	0.890993	-0.393565	-0.0881318	0.772619	0.700905	0.213245	-0.61873	-0.725718	-0.71642	-0.323971	-0.498479	0.113355	0.0201216	-0.108041	-0.515146	-0.190624	-0.155091	-0.14891	0.255521	0.0548406
Common DEGs	Mcrs1	0.958887	0.782253	0.884632	-0.393871	-0.0948305	0.767993	0.712561	0.205512	-0.611043	-0.720315	-0.718698	-0.3296	-0.502906	0.100127	0.0053937	-0.124148	-0.505877	-0.189088	-0.157051	-0.154397	0.262255	0.058343
Common DEGs	Sf3A3	0.959224	0.782838	0.885185	-0.393468	-0.0939957	0.768066	0.711882	0.206399	-0.61129	-0.720425	-0.718264	-0.328852	-0.502266	0.100746	0.00615796	-0.12322	-0.50622	-0.188782	-0.156508	-0.153636	0.262178	0.0585198
Common DEGs	Ski	0.975821	0.900134	0.874575	-0.539075	-0.183351	0.893362	0.532005	0.126829	-0.785352	-0.86162	-0.792967	-0.416729	-0.586599	0.344443	0.249026	0.107485	-0.703358	-0.369576	-0.303259	-0.256773	0.0310798	-0.14976
Common DEGs	Inhba	0.976055	0.900518	0.875078	-0.538422	-0.182348	0.893199	0.531444	0.127843	-0.785325	-0.861479	-0.79234	-0.415794	-0.585764	0.344773	0.24952	0.108181	-0.703414	-0.369002	-0.302483	-0.255824	0.0312665	-0.149313
Common DEGs	Fbxl16	0.976291	0.903178	0.875455	-0.539488	-0.181701	0.894757	0.526174	0.128509	-0.788251	-0.86343	-0.791868	-0.415124	-0.585141	0.350217	0.25539	0.114366	-0.70705	-0.37107	-0.303441	-0.255532	0.0270265	-0.152373
Common DEGs	Otud5	0.97673	0.904955	0.876372	-0.538963	-0.179868	0.895195	0.522899	0.130359	-0.789524	-0.864083	-0.790673	-0.413378	-0.583567	0.353195	0.258816	0.118248	-0.708776	-0.371126	-0.302684	-0.253942	0.0253767	-0.153083
Common DEGs	Ppp4R2	0.974259	0.896856	0.871319	-0.542705	-0.189719	0.893807	0.537155	0.120371	-0.784516	-0.861799	-0.79694	-0.422672	-0.591903	0.340611	0.24405	0.101175	-0.701785	-0.372403	-0.307695	-0.262687	0.0313246	-0.151489
Common DEGs	Fam53B	0.97488	0.894749	0.872915	-0.538351	-0.186255	0.890866	0.542039	0.123836	-0.780263	-0.858409	-0.79482	-0.419524	-0.589109	0.334422	0.237985	0.095554	-0.696906	-0.367004	-0.302972	-0.258958	0.0380494	-0.145272
Common DEGs	Tmcc1	0.972917	0.907669	0.867914	-0.555657	-0.196786	0.904241	0.51319	0.11324	-0.801267	-0.874226	-0.800866	-0.428827	-0.597233	0.367892	0.272004	0.128778	-0.72169	-0.390223	-0.321398	-0.271173	0.00526584	-0.173611
Common DEGs	Tmem132A	0.974467	0.906203	0.871293	-0.548835	-0.190134	0.900422	0.517979	0.11999	-0.796136	-0.869901	-0.796915	-0.422782	-0.591904	0.361135	0.265775	0.123551	-0.715968	-0.382263	-0.313771	-0.264342	0.0140154	-0.164901
Common DEGs	Dnajb1	0.970449	0.900657	0.862794	-0.560245	-0.206838	0.903689	0.52521	0.103058	-0.79768	-0.872955	-0.807231	-0.438277	-0.6057	0.35775	0.259801	0.114314	-0.716418	-0.392784	-0.327263	-0.280262	0.00908958	-0.17371
Common DEGs	Dcaf5	0.981775	0.92837	0.889362	-0.527341	-0.14999	0.898138	0.476121	0.159894	-0.804299	-0.87	-0.769974	-0.384554	-0.557177	0.393027	0.305589	0.172369	-0.730061	-0.367843	-0.287832	-0.227376	0.00496358	-0.15945
Common DEGs	Acvr1	0.982043	0.931966	0.890686	-0.526199	-0.146055	0.898795	0.467908	0.163658	-0.807038	-0.871206	-0.766936	-0.380627	-0.553486	0.400097	0.313723	0.181586	-0.733936	-0.368228	-0.286362	-0.223963	0.00058568	-0.161535
Common DEGs	Irf2Bp1	0.979678	0.93225	0.885186	-0.536491	-0.157503	0.903899	0.465153	0.15215	-0.81298	-0.87676	-0.774069	-0.3912	-0.562915	0.406211	0.318556	0.184452	-0.740157	-0.379386	-0.297972	-0.235405	-0.00971967	-0.172922
Common DEGs	Akap8	0.97499	0.914517	0.872554	-0.551346	-0.187099	0.904773	0.500668	0.122958	-0.804959	-0.875522	-0.794507	-0.419631	-0.588922	0.378393	0.284565	0.14358	-0.727135	-0.388069	-0.315933	-0.262439	0.000849212	-0.17404
Common DEGs	Rfx7	0.977306	0.92183	0.878199	-0.544946	-0.174652	0.904374	0.486882	0.135343	-0.808012	-0.875925	-0.786166	-0.407775	-0.578156	0.389173	0.297853	0.159687	-0.732134	-0.384016	-0.30814	-0.251034	-0.00268676	-0.172914
Common DEGs	Kdm5B	0.983167	0.923126	0.892003	-0.520088	-0.145573	0.892759	0.489239	0.164515	-0.795472	-0.863522	-0.767836	-0.380803	-0.554031	0.378397	0.290641	0.157665	-0.719507	-0.357872	-0.279966	-0.22225	0.0194369	-0.147076
Common DEGs	Neurod2	0.984635	0.922877	0.895634	-0.513004	-0.137698	0.889181	0.49086	0.172382	-0.791384	-0.859654	-0.762819	-0.373489	-0.547472	0.374345	0.287494	0.155896	-0.715264	-0.350256	-0.272016	-0.21438	0.026333	-0.139372
Common DEGs	Crebzf	0.984538	0.917824	0.895001	-0.511675	-0.139822	0.886711	0.502005	0.170384	-0.786044	-0.856373	-0.764656	-0.375739	-0.549646	0.363513	0.275642	0.143193	-0.708412	-0.346791	-0.270861	-0.215801	0.0346087	-0.133725
Common DEGs	Atmin	0.980858	0.918389	0.886045	-0.528959	-0.159047	0.895399	0.497908	0.15115	-0.79601	-0.865777	-0.776839	-0.393571	-0.565615	0.37347	0.283404	0.147605	-0.718774	-0.365407	-0.290284	-0.235013	0.0176801	-0.152593
Common DEGs	Mcm8	0.982253	0.916704	0.889291	-0.52199	-0.152349	0.891379	0.502768	0.157895	-0.790654	-0.861244	-0.772754	-0.387447	-0.560182	0.366487	0.276956	0.14218	-0.712819	-0.357298	-0.282547	-0.228115	0.0265738	-0.143739
Common DEGs	Agap3	0.968387	0.874922	0.861474	-0.543522	-0.20556	0.88512	0.57433	0.103771	-0.766243	-0.850564	-0.806128	-0.437429	-0.604866	0.303796	0.202856	0.0558741	-0.678432	-0.36661	-0.311055	-0.275642	0.0540602	-0.138624
Common DEGs	B3Gat1	0.969305	0.876912	0.863119	-0.542233	-0.20277	0.885349	0.571471	0.106671	-0.767197	-0.850957	-0.804525	-0.434869	-0.602624	0.306305	0.205898	0.0595044	-0.679788	-0.365774	-0.309353	-0.273114	0.0533486	-0.138355
Common DEGs	Rhou	0.968458	0.869588	0.862796	-0.536611	-0.201331	0.879507	0.584475	0.107804	-0.757922	-0.844078	-0.803194	-0.4335	-0.601271	0.291267	0.190228	0.0436836	-0.668793	-0.357655	-0.303874	-0.27075	0.0661741	-0.127965
Common DEGs	Tsr2	0.970924	0.873165	0.867564	-0.531056	-0.192662	0.878364	0.58017	0.116705	-0.757827	-0.84309	-0.798076	-0.425537	-0.594256	0.293924	0.19425	0.0493886	-0.669336	-0.352643	-0.29714	-0.262564	0.0681257	-0.1239
Common DEGs	Hs6St2	0.972561	0.886168	0.868792	-0.53943	-0.193345	0.887882	0.556815	0.116495	-0.773483	-0.85443	-0.799089	-0.426168	-0.594994	0.320164	0.221878	0.0776558	-0.688099	-0.365465	-0.305108	-0.264908	0.0464843	-0.140882
Common DEGs	Frmd4B	0.974553	0.87998	0.874485	-0.52408	-0.180181	0.87787	0.570631	0.129537	-0.759714	-0.843076	-0.790675	-0.414031	-0.584107	0.301327	0.203838	0.0615225	-0.672589	-0.347094	-0.288443	-0.250998	0.0679615	-0.120334
Common DEGs	Bcl9	0.981243	0.90706	0.886843	-0.520949	-0.157995	0.887251	0.522533	0.152328	-0.781444	-0.855711	-0.776901	-0.393076	-0.565411	0.347427	0.255865	0.119277	-0.700915	-0.352554	-0.282146	-0.232437	0.0400966	-0.135131
Common DEGs	Abr	0.982027	0.904367	0.888905	-0.515294	-0.153459	0.883438	0.528721	0.156856	-0.775967	-0.851326	-0.774102	-0.388943	-0.561735	0.339517	0.248133	0.112137	-0.694647	-0.345572	-0.276015	-0.227565	0.0487275	-0.12712
Common DEGs	Klhl29	0.983349	0.910836	0.891904	-0.513657	-0.14705	0.885102	0.516206	0.163257	-0.780823	-0.853822	-0.769756	-0.382771	-0.556113	0.35087	0.26113	0.126787	-0.701229	-0.346191	-0.27362	-0.222049	0.0420846	-0.130246
Common DEGs	Crmp1	0.983455	0.910099	0.892186	-0.512668	-0.146445	0.884337	0.517836	0.163864	-0.779626	-0.852918	-0.769404	-0.382235	-0.555644	0.348972	0.259201	0.124906	-0.699819	-0.344868	-0.272568	-0.221349	0.0439453	-0.128635
Common DEGs	Ldb1	0.983437	0.905374	0.892354	-0.509335	-0.145978	0.880889	0.52766	0.164326	-0.773612	-0.848704	-0.76928	-0.381951	-0.555447	0.338415	0.248061	0.113474	-0.692494	-0.339615	-0.269225	-0.220254	0.0529774	-0.121565
Common DEGs	Rxrg	0.983638	0.904013	0.892966	-0.507242	-0.144549	0.879329	0.530585	0.165742	-0.771273	-0.846888	-0.768392	-0.380655	-0.554293	0.334859	0.244499	0.110064	-0.689774	-0.336917	-0.266996	-0.218652	0.056572	-0.118365
Common DEGs	Tmem59L	0.976981	0.892711	0.877993	-0.527584	-0.175478	0.884828	0.548081	0.134641	-0.772536	-0.851682	-0.78811	-0.409604	-0.580264	0.324936	0.229482	0.0887778	-0.688454	-0.354757	-0.291001	-0.247956	0.0508338	-0.132178
Common DEGs	Kansl3	0.979455	0.898028	0.883213	-0.521713	-0.165159	0.884098	0.539583	0.145087	-0.773919	-0.851393	-0.78163	-0.399956	-0.571639	0.331256	0.237668	0.0991381	-0.691053	-0.350222	-0.28384	-0.238374	0.0503213	-0.129456
Common DEGs	Zfp639	0.978112	0.889391	0.881171	-0.519146	-0.16819	0.879363	0.555575	0.141869	-0.765031	-0.845485	-0.783466	-0.402888	-0.574245	0.314694	0.219689	0.0800448	-0.680007	-0.344674	-0.281828	-0.240267	0.0625794	-0.120916
Common DEGs	Lrrtm1	0.981478	0.888213	0.889725	-0.50186	-0.149347	0.870373	0.560326	0.16065	-0.754591	-0.835735	-0.771385	-0.385367	-0.55851	0.303958	0.211066	0.0746963	-0.669082	-0.325956	-0.262507	-0.221364	0.0798958	-0.101841
Common DEGs	Vezt	0.981916	0.888438	0.890805	-0.499934	-0.146998	0.869511	0.560176	0.162994	-0.753742	-0.834835	-0.769874	-0.383175	-0.556539	0.303417	0.210837	0.0749023	-0.668272	-0.323995	-0.260322	-0.219057	0.0813921	-0.0999723
Common DEGs	Gprin1	0.98365	0.894692	0.894145	-0.498261	-0.140792	0.871207	0.549186	0.169335	-0.758246	-0.837251	-0.765992	-0.377325	-0.551311	0.313606	0.222526	0.088109	-0.674292	-0.324255	-0.257802	-0.213694	0.0758161	-0.102397
Common DEGs	Loc685619	0.979179	0.883235	0.884977	-0.506983	-0.15857	0.870855	0.568184	0.151288	-0.753113	-0.835801	-0.777125	-0.393974	-0.566188	0.297959	0.203386	0.0650694	-0.666482	-0.32984	-0.268806	-0.229901	0.0806133	-0.104064
Common DEGs	Prpf39	0.985467	0.885922	0.900948	-0.477587	-0.123198	0.857317	0.566648	0.186504	-0.739573	-0.82164	-0.754168	-0.360889	-0.536384	0.288774	0.198856	0.0671001	-0.653434	-0.299797	-0.235584	-0.195075	0.103896	-0.0753144
Common DEGs	Rab31	0.986186	0.885144	0.903212	-0.472273	-0.117643	0.854319	0.568294	0.191957	-0.736075	-0.818398	-0.750433	-0.355664	-0.531638	0.285121	0.19582	0.0650426	-0.649763	-0.294031	-0.22974	-0.189457	0.109302	-0.0694289
Common DEGs	Arhgap33	0.986286	0.890406	0.902143	-0.478846	-0.121563	0.85977	0.558623	0.18827	-0.744112	-0.82468	-0.753254	-0.35934	-0.535033	0.297155	0.207957	0.0767707	-0.659056	-0.302539	-0.23652	-0.194026	0.0977861	-0.0795474
Common DEGs	Plk2	0.98078	0.874953	0.891298	-0.487461	-0.141932	0.857705	0.584388	0.167486	-0.735516	-0.821047	-0.76586	-0.378398	-0.552017	0.274703	0.181253	0.0454753	-0.646862	-0.306808	-0.247853	-0.212301	0.10693	-0.0786216
Common DEGs	Lrrc4	0.982923	0.949346	0.898924	-0.514042	-0.119095	0.898166	0.424677	0.189184	-0.817247	-0.87332	-0.745825	-0.353741	-0.52812	0.434024	0.354114	0.228964	-0.75019	-0.364052	-0.272224	-0.199658	-0.0176025	-0.166677
Common DEGs	Glcci1	0.983066	0.948857	0.89904	-0.513793	-0.11919	0.897905	0.426093	0.189142	-0.816624	-0.872953	-0.746027	-0.353893	-0.528302	0.432698	0.352677	0.22744	-0.749375	-0.363518	-0.271946	-0.19968	-0.0164678	-0.165857
Common DEGs	Ctxn1	0.98281	0.948481	0.898192	-0.515429	-0.121345	0.89861	0.426947	0.187037	-0.817135	-0.873638	-0.747528	-0.355952	-0.530189	0.432566	0.352205	0.226529	-0.749752	-0.365036	-0.273784	-0.201768	-0.017254	-0.167139
Common DEGs	Rae1	0.984525	0.951934	0.9047	-0.502547	-0.10395	0.893135	0.41831	0.203913	-0.813671	-0.868456	-0.735139	-0.339217	-0.514768	0.435176	0.357676	0.235653	-0.747599	-0.353469	-0.259359	-0.18499	-0.0123386	-0.157843
Common DEGs	Mapk8Ip1	0.98448	0.952153	0.904714	-0.502511	-0.103736	0.893175	0.417668	0.204099	-0.813874	-0.868541	-0.73493	-0.338987	-0.514538	0.435717	0.358289	0.236338	-0.747891	-0.353559	-0.25932	-0.184811	-0.0127316	-0.158068
Common DEGs	Celf3	0.986184	0.953377	0.910519	-0.490401	-0.0888887	0.887373	0.414535	0.218588	-0.808693	-0.862664	-0.724618	-0.324836	-0.501578	0.433691	0.358415	0.239396	-0.743258	-0.341728	-0.245838	-0.170248	-0.00486734	-0.147353
Common DEGs	Gtf3C4	0.98594	0.954289	0.910479	-0.490397	-0.0881612	0.887605	0.411775	0.219191	-0.809625	-0.863092	-0.723833	-0.324019	-0.500744	0.436056	0.36107	0.242325	-0.744569	-0.342268	-0.245847	-0.169664	-0.00668246	-0.148475
Common DEGs	Kdm6B	0.985352	0.955972	0.910055	-0.491069	-0.0875928	0.88837	0.406591	0.219531	-0.811714	-0.864241	-0.722884	-0.323234	-0.499853	0.440752	0.366206	0.247829	-0.747363	-0.343985	-0.246625	-0.169356	-0.0106515	-0.151257
Common DEGs	Ulk1	0.985044	0.954483	0.907945	-0.4957	-0.0940947	0.890348	0.411054	0.213329	-0.812627	-0.866015	-0.727764	-0.329589	-0.505785	0.438759	0.36305	0.24323	-0.747618	-0.34786	-0.25175	-0.175585	-0.0115008	-0.154014
Common DEGs	Brd3	0.987795	0.93646	0.906667	-0.496388	-0.108748	0.885476	0.460617	0.200515	-0.795168	-0.857662	-0.742004	-0.345425	-0.521548	0.39563	0.314572	0.189652	-0.723352	-0.338901	-0.252731	-0.187496	0.0204061	-0.134736
Common DEGs	Arhgap39	0.988966	0.94535	0.913867	-0.483149	-0.0868158	0.881472	0.437688	0.221455	-0.796808	-0.85495	-0.725434	-0.323879	-0.5014	0.410745	0.334122	0.214367	-0.728266	-0.329737	-0.237782	-0.166998	0.0162777	-0.130806
Common DEGs	Prkrip1	0.985202	0.960916	0.914569	-0.480012	-0.0708591	0.883854	0.390451	0.235193	-0.811121	-0.8606	-0.709592	-0.306575	-0.484079	0.449985	0.378771	0.264371	-0.749096	-0.335846	-0.23453	-0.153518	-0.0122839	-0.146976
Common DEGs	Nckap5L	0.987724	0.95845	0.920818	-0.466608	-0.0573704	0.876334	0.397566	0.248682	-0.801599	-0.85225	-0.70111	-0.294125	-0.472953	0.438489	0.368539	0.256327	-0.738728	-0.320684	-0.219647	-0.139763	0.00335706	-0.13085
Common DEGs	Plppr3	0.990363	0.928536	0.912108	-0.48233	-0.0985105	0.875768	0.480447	0.210994	-0.780201	-0.846215	-0.736355	-0.336388	-0.513726	0.372286	0.291212	0.16733	-0.705805	-0.32065	-0.237405	-0.176214	0.0448168	-0.112974
Common DEGs	Zfp131	0.99158	0.926772	0.915527	-0.474317	-0.0905974	0.871088	0.484652	0.218827	-0.774332	-0.841045	-0.731209	-0.329024	-0.50709	0.365289	0.284963	0.162387	-0.699437	-0.311618	-0.22859	-0.168114	0.0541012	-0.1034
Common DEGs	Ubn1	0.993528	0.936266	0.924949	-0.456857	-0.0633991	0.865176	0.460674	0.244959	-0.774272	-0.836394	-0.711095	-0.3025	-0.482419	0.379765	0.304627	0.188238	-0.702835	-0.298308	-0.20889	-0.142466	0.052764	-0.0956871
Common DEGs	Cadm4	0.994588	0.929994	0.926673	-0.450859	-0.0611496	0.860049	0.475847	0.247444	-0.765187	-0.830055	-0.710448	-0.300824	-0.481169	0.363682	0.287809	0.171182	-0.691731	-0.289246	-0.202503	-0.139355	0.0675253	-0.0837686
Common DEGs	Cdh4	0.993289	0.923361	0.920603	-0.461687	-0.0785455	0.863437	0.492243	0.230717	-0.764555	-0.832555	-0.723305	-0.317796	-0.496952	0.353264	0.274005	0.153383	-0.688745	-0.297216	-0.214778	-0.155687	0.0693331	-0.0879663
Common DEGs	Lrp3	0.995433	0.918626	0.927959	-0.442605	-0.0599359	0.851889	0.501628	0.248918	-0.750318	-0.819887	-0.710717	-0.3003	-0.481036	0.336737	0.259298	0.141828	-0.673412	-0.275888	-0.193994	-0.136593	0.0909421	-0.0655406
Common DEGs	Pknox1	0.990778	0.909643	0.912262	-0.471891	-0.100156	0.863731	0.522032	0.20969	-0.757375	-0.831014	-0.738922	-0.338838	-0.516415	0.329664	0.24561	0.119734	-0.677388	-0.302098	-0.227024	-0.175282	0.0801743	-0.0864969
Common DEGs	Sertad4	0.991877	0.912143	0.915547	-0.466466	-0.0921414	0.861889	0.516881	0.217557	-0.756775	-0.8294	-0.733387	-0.331179	-0.50941	0.332358	0.249688	0.125514	-0.677545	-0.297485	-0.220807	-0.16766	0.081309	-0.0831148
Common DEGs	Scaf8	0.992446	0.91481	0.917306	-0.464286	-0.0877253	0.861747	0.511217	0.221871	-0.758051	-0.8296	-0.730242	-0.3269	-0.505466	0.336782	0.255062	0.131941	-0.679618	-0.296306	-0.218197	-0.163635	0.0794505	-0.0831482
Common DEGs	Asb2	0.992586	0.909878	0.917968	-0.45978	-0.0860575	0.857626	0.521487	0.223514	-0.751233	-0.824652	-0.729315	-0.325489	-0.504247	0.325345	0.243168	0.119964	-0.671439	-0.289765	-0.213566	-0.161321	0.0897287	-0.0747467
Common DEGs	Cdk5R1	0.99243	0.906725	0.917758	-0.458138	-0.0864019	0.855605	0.5279	0.22316	-0.747543	-0.822144	-0.729636	-0.325904	-0.504654	0.318628	0.235987	0.112476	-0.666889	-0.286888	-0.211993	-0.161245	0.0951814	-0.070668
Common DEGs	Foxp1	0.991031	0.902427	0.913849	-0.463572	-0.0956861	0.856757	0.536533	0.214017	-0.74656	-0.822827	-0.736032	-0.334794	-0.512781	0.312598	0.228184	0.102606	-0.664671	-0.29087	-0.21838	-0.169892	0.0962601	-0.0727392
Common DEGs	Rarb	0.991158	0.899349	0.914792	-0.459275	-0.0928989	0.853372	0.542488	0.216697	-0.741583	-0.818923	-0.734133	-0.33221	-0.510427	0.305177	0.220743	0.0954756	-0.658922	-0.285363	-0.213884	-0.166723	0.103573	-0.066237
Common DEGs	Tbrg4	0.992626	0.898441	0.919844	-0.447537	-0.0800085	0.846988	0.543919	0.229285	-0.734656	-0.812154	-0.725276	-0.319996	-0.499271	0.299045	0.216206	0.0933225	-0.651916	-0.273059	-0.200964	-0.153816	0.11407	-0.0541246
Common DEGs	Zfp13	0.993126	0.902974	0.92065	-0.44913	-0.0786634	0.849549	0.535103	0.230679	-0.739504	-0.815367	-0.724356	-0.318642	-0.498034	0.308122	0.226027	0.103714	-0.657953	-0.276316	-0.202332	-0.153074	0.107142	-0.0590428
Common DEGs	Tubb2A	0.991643	0.951588	0.928998	-0.448604	-0.0419765	0.865196	0.41681	0.264426	-0.785309	-0.839314	-0.69239	-0.28036	-0.460958	0.414552	0.345272	0.235032	-0.719974	-0.298433	-0.199705	-0.123474	0.0307081	-0.105294
Common DEGs	Lrrc4B	0.994814	0.944671	0.937385	-0.427922	-0.0232985	0.85233	0.433306	0.283026	-0.767931	-0.824785	-0.680601	-0.263166	-0.445579	0.391381	0.323424	0.215982	-0.700539	-0.274045	-0.177065	-0.103972	0.0583312	-0.0783609
Common DEGs	Clstn1	0.993291	0.95128	0.938906	-0.423119	-0.0124381	0.851437	0.412139	0.292725	-0.772328	-0.825276	-0.670772	-0.251828	-0.434488	0.407414	0.342376	0.238058	-0.707891	-0.273321	-0.171936	-0.0942149	0.0482706	-0.0823073
Common DEGs	Zbtb5	0.965908	0.937226	0.857534	-0.585249	-0.208525	0.928537	0.437132	0.099831	-0.845361	-0.9046	-0.80335	-0.437282	-0.603216	0.447298	0.355092	0.213117	-0.775923	-0.435303	-0.353401	-0.287045	-0.0685546	-0.233178
Common DEGs	Wiz	0.967261	0.937754	0.86031	-0.580879	-0.203262	0.926693	0.437652	0.105201	-0.843334	-0.902608	-0.800226	-0.43247	-0.598974	0.445496	0.353919	0.212855	-0.773865	-0.430662	-0.348357	-0.281861	-0.0645586	-0.228541
Common DEGs	Nfrkb	0.96635	0.942588	0.859997	-0.582199	-0.201072	0.928783	0.424486	0.106947	-0.84879	-0.905659	-0.797627	-0.429883	-0.59627	0.457575	0.367196	0.227163	-0.781115	-0.434581	-0.349752	-0.280391	-0.074258	-0.235139
Common DEGs	Mctp1	0.967488	0.944428	0.862843	-0.577807	-0.194771	0.927304	0.421369	0.113217	-0.848051	-0.904288	-0.793478	-0.423943	-0.590899	0.458943	0.36958	0.230825	-0.780844	-0.430627	-0.344669	-0.27437	-0.0726271	-0.231947
Common DEGs	Pqlc1	0.967988	0.950038	0.866022	-0.572907	-0.184962	0.926623	0.407593	0.122565	-0.850811	-0.904456	-0.785964	-0.414237	-0.581793	0.469385	0.382238	0.245933	-0.78554	-0.428237	-0.339005	-0.265422	-0.077575	-0.23256
Common DEGs	Cmtr1	0.969027	0.949771	0.867977	-0.569684	-0.181571	0.925054	0.409622	0.12608	-0.848687	-0.902662	-0.784104	-0.411207	-0.57917	0.466583	0.379723	0.243925	-0.783168	-0.424497	-0.335308	-0.261993	-0.0735559	-0.228487
Common DEGs	Rgs8	0.972979	0.941996	0.873137	-0.5603	-0.177043	0.918403	0.434319	0.131621	-0.835643	-0.894031	-0.783847	-0.408154	-0.577268	0.441882	0.353862	0.217655	-0.766823	-0.409956	-0.32467	-0.2563	-0.0495635	-0.209086
Common DEGs	Pcdhb6	0.973613	0.939184	0.873598	-0.558975	-0.177681	0.916909	0.442031	0.131236	-0.83217	-0.89196	-0.784943	-0.409063	-0.578303	0.434597	0.34596	0.209269	-0.762304	-0.407093	-0.323235	-0.256523	-0.0434288	-0.204673
Common DEGs	Rgd1560436	0.970401	0.938632	0.866805	-0.570372	-0.19087	0.922092	0.439533	0.117831	-0.838129	-0.897607	-0.792858	-0.421141	-0.58898	0.440522	0.350382	0.21144	-0.7685	-0.419391	-0.336275	-0.269608	-0.0545543	-0.217164
Common DEGs	Ppat	0.975939	0.942146	0.879513	-0.549237	-0.164492	0.913195	0.437258	0.144349	-0.829548	-0.888337	-0.776266	-0.396647	-0.567081	0.435572	0.348948	0.214869	-0.760428	-0.397934	-0.312069	-0.243801	-0.0384502	-0.196786
Common DEGs	Sf1	0.975744	0.943399	0.879518	-0.549432	-0.163758	0.913667	0.433892	0.14497	-0.830879	-0.889052	-0.775493	-0.395825	-0.566246	0.438614	0.352318	0.218534	-0.76222	-0.398788	-0.312262	-0.243254	-0.0408116	-0.198329
Common DEGs	Scaf1	0.976889	0.943134	0.881944	-0.545085	-0.15906	0.911506	0.435762	0.149748	-0.828186	-0.88665	-0.772699	-0.39154	-0.562467	0.435474	0.349648	0.216627	-0.759311	-0.393929	-0.307331	-0.238531	-0.0359832	-0.193218
Common DEGs	Mtmr3	0.977883	0.93955	0.882988	-0.54253	-0.158888	0.909176	0.445733	0.150242	-0.823285	-0.883553	-0.773467	-0.391784	-0.562965	0.425749	0.339253	0.205789	-0.753067	-0.389357	-0.304527	-0.237834	-0.0273559	-0.186672
Common DEGs	Trim27	0.97317	0.948182	0.875832	-0.556358	-0.167876	0.918356	0.418772	0.140265	-0.8395	-0.894982	-0.776578	-0.398972	-0.568578	0.454219	0.368457	0.234668	-0.77285	-0.408901	-0.32008	-0.248078	-0.0564638	-0.21137
Common DEGs	Cdk13	0.973824	0.953012	0.879451	-0.550092	-0.157059	0.916701	0.406705	0.150613	-0.840827	-0.894022	-0.768436	-0.388349	-0.558655	0.462535	0.379007	0.24779	-0.775893	-0.404788	-0.31295	-0.238024	-0.0591931	-0.209971
Common DEGs	Adora2A	0.977667	0.9524	0.887715	-0.535298	-0.140847	0.909428	0.412255	0.167065	-0.831952	-0.885987	-0.7587	-0.373522	-0.545546	0.452558	0.370717	0.242177	-0.766396	-0.38841	-0.296167	-0.22177	-0.0432956	-0.192904
Common DEGs	Igsf8	0.976475	0.955963	0.886967	-0.536415	-0.139293	0.910893	0.401299	0.168133	-0.836211	-0.888256	-0.756457	-0.371529	-0.543361	0.462366	0.381501	0.253804	-0.772148	-0.391725	-0.297474	-0.22077	-0.0514345	-0.198484
Common DEGs	Hectd3	0.968542	0.972003	0.881943	-0.539486	-0.129433	0.915638	0.344807	0.174833	-0.855279	-0.897093	-0.742312	-0.359036	-0.529663	0.510603	0.435085	0.312251	-0.798953	-0.406224	-0.301859	-0.213561	-0.0914635	-0.224959
Common DEGs	Sez6L2	0.969256	0.971633	0.883148	-0.53758	-0.127605	0.914668	0.346754	0.176777	-0.853793	-0.895937	-0.741431	-0.357453	-0.528334	0.508325	0.432899	0.310292	-0.797217	-0.403863	-0.29966	-0.211675	-0.0885908	-0.22224
Common DEGs	Bcl9L	0.970456	0.963052	0.878321	-0.550279	-0.149178	0.919184	0.374702	0.156913	-0.851419	-0.898779	-0.759406	-0.379294	-0.549261	0.489763	0.409534	0.281431	-0.790878	-0.411337	-0.313451	-0.231752	-0.0804918	-0.223288
Common DEGs	Ube4B	0.977272	0.966759	0.897439	-0.513458	-0.104394	0.902025	0.369312	0.20114	-0.835122	-0.881091	-0.729503	-0.337075	-0.510967	0.480793	0.406727	0.287164	-0.775676	-0.374449	-0.272072	-0.187752	-0.053703	-0.188814
Common DEGs	Dab2Ip	0.978076	0.967756	0.900732	-0.506329	-0.0954076	0.898643	0.36632	0.209838	-0.832395	-0.877747	-0.723086	-0.328438	-0.503002	0.480527	0.407845	0.290119	-0.773429	-0.367718	-0.264169	-0.178983	-0.0498407	-0.182989
Common DEGs	Foxo1	0.980713	0.96872	0.910112	-0.485849	-0.0710589	0.888386	0.363009	0.233556	-0.822675	-0.867225	-0.706118	-0.305227	-0.481729	0.475152	0.405884	0.292908	-0.764365	-0.34735	-0.241481	-0.154969	-0.0352822	-0.164127
Common DEGs	Lingo1	0.968763	0.978356	0.890734	-0.517415	-0.0987265	0.905594	0.322161	0.203743	-0.850635	-0.888122	-0.718419	-0.328707	-0.501095	0.520632	0.450751	0.3349	-0.797638	-0.388115	-0.277769	-0.18411	-0.0884563	-0.212564
Common DEGs	Gigyf1	0.968436	0.983807	0.903158	-0.48242	-0.0532929	0.887908	0.29543	0.24634	-0.839155	-0.871497	-0.682806	-0.283801	-0.458717	0.527797	0.465834	0.360106	-0.790183	-0.357704	-0.23996	-0.140033	-0.0778216	-0.189414
Common DEGs	Mrs2	0.96542	0.98638	0.902512	-0.47772	-0.0452035	0.885267	0.280054	0.252992	-0.8403	-0.869848	-0.674262	-0.274924	-0.449684	0.537748	0.478003	0.374748	-0.793495	-0.356098	-0.235495	-0.132536	-0.084391	-0.191428
Common DEGs	B4Galt2	0.974737	0.978392	0.90971	-0.476591	-0.0517311	0.884725	0.3218	0.24981	-0.829259	-0.866283	-0.686399	-0.284224	-0.460548	0.504661	0.440942	0.333946	-0.776712	-0.346269	-0.232468	-0.137475	-0.0553058	-0.172394
Common DEGs	Drd1	0.972634	0.980999	0.910297	-0.470673	-0.0423711	0.881692	0.308175	0.257941	-0.82956	-0.864083	-0.677526	-0.274351	-0.450774	0.512959	0.451481	0.347064	-0.778948	-0.343021	-0.226476	-0.128687	-0.0596549	-0.172395
Common DEGs	Map3K10	0.972622	0.981394	0.912673	-0.463737	-0.0338822	0.877971	0.304622	0.265919	-0.826626	-0.86045	-0.67094	-0.265998	-0.442911	0.512824	0.452728	0.350142	-0.776572	-0.336658	-0.219004	-0.120366	-0.0564105	-0.167113
Common DEGs	Dlg2	0.948488	0.823618	0.833046	-0.544996	-0.240783	0.86272	0.645666	0.0647395	-0.725286	-0.823335	-0.821791	-0.468439	-0.63057	0.228092	0.11841	-0.0366671	-0.627759	-0.356073	-0.319906	-0.304422	0.0967219	-0.115265
Common DEGs	Zkscan3	0.95292	0.830518	0.84017	-0.539627	-0.23031	0.863385	0.638541	0.0759322	-0.72776	-0.824344	-0.816511	-0.459124	-0.622652	0.234544	0.126587	-0.0265077	-0.631249	-0.351633	-0.312742	-0.294811	0.0969337	-0.112165
Common DEGs	Mtmr1	0.946513	0.814859	0.832146	-0.537213	-0.237606	0.85486	0.658407	0.0671638	-0.714001	-0.814414	-0.818385	-0.465104	-0.627149	0.211591	0.101571	-0.0532026	-0.614817	-0.3459	-0.312445	-0.300203	0.110969	-0.103082
Common DEGs	Podxl2	0.949485	0.816741	0.837953	-0.528912	-0.227047	0.851772	0.658333	0.0780121	-0.710843	-0.811117	-0.81226	-0.455491	-0.618717	0.209366	0.10067	-0.052255	-0.611744	-0.337254	-0.302724	-0.289901	0.117921	-0.0946252
Common DEGs	Dbn1	0.956786	0.832435	0.848075	-0.527459	-0.215346	0.85843	0.63918	0.0912019	-0.722501	-0.819032	-0.807622	-0.445433	-0.610576	0.230317	0.124201	-0.0262729	-0.626015	-0.338856	-0.29865	-0.280128	0.107549	-0.0995563
Common DEGs	Carmil3	0.953625	0.821462	0.845323	-0.520737	-0.214798	0.850059	0.654555	0.0907972	-0.710029	-0.809448	-0.805514	-0.444434	-0.609133	0.211247	0.104306	-0.046389	-0.611517	-0.32935	-0.29272	-0.278259	0.122512	-0.0875543
Common DEGs	Mmp24	0.953359	0.839549	0.838074	-0.552415	-0.238875	0.873658	0.623178	0.0679593	-0.742185	-0.83599	-0.822964	-0.467311	-0.630302	0.25496	0.146842	-0.0073927	-0.647645	-0.367508	-0.325935	-0.304453	0.076796	-0.130454
Common DEGs	Sh3Gl1	0.952363	0.83539	0.837276	-0.549678	-0.238487	0.870441	0.629441	0.0680386	-0.737303	-0.832277	-0.822171	-0.466812	-0.629684	0.247363	0.13892	-0.0153971	-0.641937	-0.363615	-0.323436	-0.303558	0.082925	-0.125519
Common DEGs	Dtx3	0.942716	0.819326	0.822325	-0.559074	-0.259344	0.867368	0.646546	0.0455056	-0.729847	-0.828292	-0.832219	-0.485223	-0.645182	0.230756	0.118716	-0.0395926	-0.632075	-0.37065	-0.336621	-0.322424	0.085332	-0.129431
Common DEGs	Gjc1	0.949457	0.807132	0.842231	-0.510343	-0.212163	0.838218	0.673925	0.0920606	-0.692985	-0.796035	-0.801251	-0.441235	-0.605458	0.186181	0.0784709	-0.0721004	-0.591942	-0.315433	-0.283247	-0.273928	0.142882	-0.0706091
Common DEGs	Alg2	0.949896	0.80799	0.84284	-0.510206	-0.211464	0.838562	0.672957	0.09285	-0.693582	-0.796441	-0.800981	-0.440638	-0.604978	0.18725	0.0796822	-0.0707499	-0.592671	-0.315444	-0.282953	-0.273333	0.142417	-0.0707856
Common DEGs	Tada2B	0.95114	0.809742	0.8449	-0.508407	-0.208315	0.838524	0.671282	0.0961892	-0.693964	-0.79647	-0.799347	-0.437825	-0.602572	0.188624	0.0815471	-0.0682997	-0.593296	-0.31384	-0.280638	-0.270405	0.142921	-0.0695066
Common DEGs	Eif4Ebp2	0.948348	0.804812	0.840782	-0.510338	-0.213627	0.837103	0.676601	0.0903515	-0.691166	-0.794741	-0.801711	-0.442453	-0.606403	0.183102	0.0750581	-0.0758141	-0.589761	-0.315006	-0.283621	-0.275112	0.144487	-0.0697348
Common DEGs	Marchf5	0.945665	0.802516	0.835708	-0.516978	-0.222589	0.839215	0.677753	0.0810988	-0.693049	-0.796946	-0.806831	-0.450594	-0.613519	0.18371	0.0744766	-0.0779934	-0.591427	-0.321737	-0.291507	-0.283769	0.139598	-0.0761191
Common DEGs	Tef	0.956239	0.817035	0.853474	-0.500721	-0.194957	0.838235	0.664043	0.110301	-0.695484	-0.796473	-0.792297	-0.425849	-0.592288	0.194446	0.0894674	-0.0578757	-0.59587	-0.307017	-0.270804	-0.25797	0.144993	-0.06411
Common DEGs	Zbtb2	0.954534	0.812189	0.851764	-0.498404	-0.195418	0.834808	0.670299	0.109365	-0.690387	-0.792565	-0.791687	-0.426012	-0.592152	0.186645	0.081254	-0.0662793	-0.589946	-0.303605	-0.268958	-0.257853	0.150697	-0.0596977
Common DEGs	Vash2	0.954514	0.816193	0.849763	-0.506713	-0.202289	0.840764	0.663938	0.102872	-0.698111	-0.799161	-0.796769	-0.432601	-0.59828	0.196441	0.0905411	-0.0581089	-0.598456	-0.313255	-0.277696	-0.26517	0.139923	-0.0702077
Common DEGs	Mta2	0.936258	0.78924	0.820931	-0.528137	-0.243532	0.838133	0.689559	0.0585437	-0.688971	-0.795363	-0.81697	-0.469049	-0.629066	0.172915	0.0604131	-0.0958783	-0.58565	-0.331553	-0.306394	-0.303082	0.137188	-0.0837745
Common DEGs	Lrrn1	0.968906	0.862407	0.865699	-0.524886	-0.192852	0.870713	0.59811	0.115962	-0.745451	-0.83405	-0.797346	-0.425572	-0.594026	0.273453	0.172645	0.0272153	-0.654573	-0.343119	-0.291522	-0.2614	0.0844475	-0.111234
Common DEGs	Setbp1	0.969555	0.862719	0.867121	-0.522555	-0.190006	0.869717	0.598133	0.11884	-0.744421	-0.832994	-0.795596	-0.422946	-0.591691	0.27268	0.172232	0.0273119	-0.653562	-0.340697	-0.288846	-0.258604	0.0864063	-0.108872
Common DEGs	Nell2	0.96829	0.86442	0.863719	-0.530348	-0.197695	0.874239	0.593871	0.111202	-0.750143	-0.838006	-0.800539	-0.43008	-0.598101	0.279594	0.178433	0.0322584	-0.659792	-0.34952	-0.297439	-0.266477	0.0772553	-0.118264
Common DEGs	Pik3R2	0.964969	0.854764	0.858925	-0.530102	-0.203795	0.869859	0.608165	0.104486	-0.742048	-0.832641	-0.803382	-0.435514	-0.602651	0.26455	0.161742	0.0140789	-0.649753	-0.346807	-0.298441	-0.271352	0.0863173	-0.112952
Common DEGs	Nt5C3B	0.96149	0.84869	0.852967	-0.535026	-0.213338	0.869509	0.615568	0.0944611	-0.739828	-0.831911	-0.808581	-0.444149	-0.61012	0.258182	0.153723	0.00416943	-0.646481	-0.350668	-0.304861	-0.280112	0.0867568	-0.115357
Common DEGs	Raf1	0.960912	0.846483	0.852385	-0.533918	-0.213529	0.867978	0.618898	0.0941143	-0.737417	-0.830125	-0.808432	-0.44426	-0.610136	0.254283	0.149599	-7.36e-05	-0.643627	-0.348954	-0.303917	-0.280031	0.089732	-0.113075
Common DEGs	Ctnna2	0.961726	0.844451	0.85491	-0.527339	-0.207422	0.863884	0.623259	0.100125	-0.73211	-0.825565	-0.804405	-0.438567	-0.60499	0.247604	0.143429	-0.00526921	-0.637788	-0.34138	-0.296752	-0.273695	0.0979214	-0.104888
Common DEGs	Npas1	0.96295	0.841872	0.858668	-0.517846	-0.198362	0.858111	0.628846	0.109044	-0.724769	-0.81917	-0.79842	-0.43011	-0.59734	0.238639	0.135276	-0.011943	-0.629774	-0.330583	-0.286387	-0.264354	0.109285	-0.0933453
Common DEGs	Ubtd2	0.962631	0.840217	0.858551	-0.516363	-0.197758	0.856634	0.631387	0.109522	-0.722612	-0.817483	-0.797813	-0.429491	-0.596717	0.235425	0.131988	-0.0151826	-0.627286	-0.328618	-0.28495	-0.263551	0.11208	-0.0909696
Common DEGs	Map3K7	0.96482	0.844095	0.86223	-0.513507	-0.191999	0.857008	0.626688	0.115599	-0.724177	-0.818104	-0.794728	-0.424297	-0.592241	0.239586	0.137158	-0.00887029	-0.629516	-0.326442	-0.281169	-0.258289	0.111583	-0.0897063
Common DEGs	Utp4	0.965657	0.842692	0.864774	-0.507304	-0.185879	0.853341	0.629769	0.121625	-0.719631	-0.81407	-0.790674	-0.418574	-0.587061	0.234267	0.132433	-0.01257	-0.62461	-0.319492	-0.274372	-0.252024	0.118645	-0.0823808
Common DEGs	Pcif1	0.969925	0.854376	0.870693	-0.507924	-0.17893	0.858894	0.613219	0.129423	-0.7295	-0.820769	-0.787747	-0.412492	-0.582072	0.252094	0.152135	0.00879701	-0.636724	-0.32294	-0.273446	-0.24654	0.107936	-0.0887839
Common DEGs	Sybu	0.969893	0.853115	0.871069	-0.505968	-0.177539	0.857375	0.615373	0.130729	-0.727395	-0.819053	-0.786717	-0.411166	-0.580838	0.24917	0.149258	0.00611492	-0.634345	-0.320547	-0.271414	-0.245001	0.110893	-0.0860583
Common DEGs	Akap8L	0.971962	0.86532	0.872046	-0.515795	-0.180618	0.867559	0.595526	0.128406	-0.742856	-0.830843	-0.789932	-0.414299	-0.584035	0.273176	0.174081	0.0309251	-0.652415	-0.334142	-0.280879	-0.249581	0.0904151	-0.102989
Common DEGs	Mllt1	0.975484	0.871118	0.878906	-0.508117	-0.168032	0.8663	0.587849	0.141308	-0.743489	-0.829919	-0.782428	-0.402699	-0.573791	0.278484	0.181469	0.0408157	-0.654166	-0.327534	-0.271503	-0.23778	0.092007	-0.0980314
Common DEGs	Kti12	0.974051	0.857216	0.879919	-0.493034	-0.160125	0.852816	0.61132	0.148381	-0.723724	-0.814446	-0.776029	-0.395067	-0.566527	0.249007	0.151566	0.0116896	-0.631347	-0.307862	-0.256321	-0.228179	0.119116	-0.0745069
Common DEGs	Pou3F3	0.974538	0.85686	0.881307	-0.489973	-0.156874	0.851142	0.612236	0.151593	-0.721772	-0.812634	-0.773885	-0.392024	-0.563776	0.246975	0.149896	0.0105891	-0.6293	-0.304542	-0.252933	-0.224902	0.122217	-0.0711182
Common DEGs	Jmy	0.975474	0.85958	0.882684	-0.489963	-0.155062	0.852332	0.608182	0.153573	-0.724014	-0.814101	-0.773013	-0.390401	-0.562408	0.2512	0.154599	0.0157312	-0.632094	-0.305231	-0.252565	-0.223436	0.11971	-0.072549
Common DEGs	Brap	0.975901	0.858991	0.884021	-0.486758	-0.151798	0.850482	0.609439	0.15678	-0.721795	-0.812085	-0.770829	-0.387337	-0.559628	0.248753	0.152495	0.0141905	-0.629734	-0.301704	-0.249048	-0.220117	0.123142	-0.0688961
Common DEGs	Rbbp6	0.978677	0.865673	0.888831	-0.483735	-0.143905	0.851883	0.59955	0.16503	-0.72572	-0.814089	-0.766367	-0.380104	-0.553316	0.257892	0.163253	0.0266687	-0.635035	-0.300302	-0.244809	-0.213099	0.119484	-0.0694166
Common DEGs	Nrg3	0.97991	0.865381	0.892275	-0.476552	-0.135894	0.848164	0.600645	0.172952	-0.72162	-0.810118	-0.761078	-0.372592	-0.546521	0.254135	0.160461	0.0253227	-0.630854	-0.292704	-0.236809	-0.205099	0.126091	-0.0618627
Common DEGs	Cog2	0.978426	0.859434	0.890606	-0.474064	-0.13701	0.844337	0.609985	0.171474	-0.715337	-0.805588	-0.761193	-0.373503	-0.547154	0.243576	0.149189	0.01359	-0.623323	-0.288515	-0.234782	-0.205471	0.133957	-0.0560368
Common DEGs	Slc29A4	0.969834	0.838162	0.877267	-0.478414	-0.155961	0.837024	0.640103	0.151096	-0.70025	-0.796324	-0.770799	-0.390532	-0.561661	0.213308	0.114686	-0.0251263	-0.604097	-0.287866	-0.242553	-0.221707	0.148962	-0.0497979
Common DEGs	Znrf1	0.971183	0.839998	0.879935	-0.475122	-0.151008	0.836217	0.637936	0.156165	-0.699965	-0.795583	-0.767843	-0.385974	-0.557635	0.214468	0.116609	-0.0222487	-0.604137	-0.284831	-0.238603	-0.217005	0.150355	-0.0472566
Common DEGs	Map1Lc3B	0.971399	0.842107	0.879487	-0.47829	-0.153246	0.83875	0.6347	0.154114	-0.703383	-0.798416	-0.769615	-0.388151	-0.559695	0.21907	0.121114	-0.018081	-0.607966	-0.288647	-0.241852	-0.219487	0.145748	-0.0515455
Common DEGs	Ssbp3	0.971109	0.844564	0.877594	-0.484636	-0.158878	0.843014	0.630567	0.148712	-0.708807	-0.80312	-0.773627	-0.393507	-0.56463	0.225732	0.127298	-0.0128313	-0.613891	-0.2959	-0.24862	-0.225386	0.137957	-0.0593321
Common DEGs	Sf3A1	0.97514	0.846397	0.887519	-0.466797	-0.137309	0.834931	0.629694	0.170246	-0.700712	-0.794653	-0.759758	-0.373379	-0.546539	0.220229	0.124622	-0.0115264	-0.606085	-0.27764	-0.228398	-0.204167	0.15215	-0.0418269
Common DEGs	Gramd1A	0.955362	0.797297	0.862386	-0.459994	-0.161156	0.808716	0.69305	0.141939	-0.657834	-0.763975	-0.766605	-0.393169	-0.561684	0.147841	0.0455529	-0.0961233	-0.55467	-0.260212	-0.228215	-0.222014	0.196276	-0.013612
Common DEGs	Zranb1	0.956766	0.798499	0.865359	-0.455565	-0.155337	0.807081	0.692088	0.147842	-0.656394	-0.762294	-0.763053	-0.3878	-0.556918	0.147386	0.0458975	-0.0947036	-0.553402	-0.255789	-0.223062	-0.21637	0.199366	-0.00949238
Common DEGs	Thap4	0.951872	0.791966	0.85665	-0.46466	-0.169845	0.808469	0.698584	0.132708	-0.65619	-0.763473	-0.771099	-0.400935	-0.568322	0.143041	0.0393406	-0.103982	-0.552233	-0.264167	-0.234323	-0.230032	0.19571	-0.0165045
Common DEGs	Tp53Inp2	0.957096	0.803278	0.863179	-0.46581	-0.164	0.814476	0.685503	0.139768	-0.665655	-0.770388	-0.769728	-0.396216	-0.564826	0.158526	0.0562879	-0.085808	-0.563458	-0.267418	-0.233758	-0.225543	0.18694	-0.0218974
Common DEGs	Nkain1	0.959672	0.806098	0.868269	-0.459141	-0.154596	0.812492	0.682839	0.149401	-0.664283	-0.768417	-0.76416	-0.38759	-0.557223	0.159216	0.0583311	-0.0820102	-0.562511	-0.260954	-0.225839	-0.216525	0.190859	-0.016097
Common DEGs	Nars	0.965386	0.819108	0.875725	-0.45983	-0.147062	0.818961	0.666823	0.158192	-0.67496	-0.775985	-0.761747	-0.381285	-0.552314	0.177431	0.0784129	-0.060293	-0.575354	-0.264258	-0.224579	-0.210575	0.180615	-0.0221193
Common DEGs	Frat1	0.967241	0.822607	0.878723	-0.457895	-0.142597	0.819619	0.662519	0.16295	-0.676717	-0.776886	-0.759442	-0.377283	-0.548893	0.181484	0.0832857	-0.0545224	-0.577714	-0.262967	-0.221884	-0.206554	0.179598	-0.0216414
Common DEGs	Siah1	0.966798	0.819495	0.879397	-0.452846	-0.138825	0.815636	0.666843	0.166378	-0.671534	-0.772485	-0.756376	-0.373575	-0.545361	0.17485	0.0768935	-0.060295	-0.571992	-0.257052	-0.216717	-0.202436	0.186387	-0.0151501
Common DEGs	Rev1	0.969684	0.828355	0.882106	-0.457712	-0.138676	0.822183	0.655057	0.167366	-0.681228	-0.779952	-0.757859	-0.373893	-0.546138	0.189599	0.0923345	-0.0446108	-0.583241	-0.264012	-0.220823	-0.203345	0.175202	-0.0239981
Common DEGs	Tssc4	0.963875	0.81192	0.876058	-0.450528	-0.141033	0.810925	0.676467	0.163435	-0.664272	-0.767066	-0.756388	-0.375219	-0.5464	0.16328	0.0644966	-0.073257	-0.563446	-0.253094	-0.215294	-0.203731	0.194128	-0.00961301
Common DEGs	Rybp	0.965327	0.81564	0.877717	-0.451655	-0.139938	0.813237	0.671778	0.164895	-0.667827	-0.769723	-0.756386	-0.374407	-0.545888	0.168932	0.0705529	-0.066924	-0.567627	-0.255018	-0.215976	-0.203084	0.190362	-0.0123036
Common DEGs	Syndig1L	0.954688	0.804272	0.856392	-0.480268	-0.179842	0.822119	0.682531	0.124111	-0.674263	-0.778594	-0.780186	-0.411063	-0.578254	0.166831	0.0627343	-0.0821911	-0.572333	-0.282852	-0.249821	-0.241416	0.173155	-0.0373912
Common DEGs	Efna3	0.953955	0.800465	0.856754	-0.474966	-0.176219	0.817675	0.687665	0.127313	-0.668402	-0.773671	-0.777063	-0.407447	-0.574757	0.15917	0.0552511	-0.0890912	-0.565826	-0.276548	-0.244485	-0.237364	0.180637	-0.0303846
Common DEGs	Ptpn23	0.952183	0.803817	0.850431	-0.491139	-0.192487	0.827253	0.681381	0.111438	-0.679833	-0.78408	-0.788182	-0.4228	-0.588761	0.171686	0.0660462	-0.0811356	-0.577958	-0.294303	-0.262123	-0.253946	0.163409	-0.0487278
Common DEGs	Strap	0.963811	0.82772	0.86689	-0.487168	-0.172699	0.836569	0.652833	0.133536	-0.696586	-0.795224	-0.779965	-0.405691	-0.574788	0.202474	0.100969	-0.0421563	-0.59862	-0.2948	-0.253909	-0.237097	0.149484	-0.054216
Common DEGs	Brpf1	0.960838	0.818366	0.864166	-0.48182	-0.172623	0.829563	0.665381	0.132735	-0.686227	-0.787233	-0.778271	-0.405147	-0.573787	0.186749	0.0845351	-0.0588108	-0.586608	-0.287213	-0.249331	-0.235903	0.161538	-0.0446189
Common DEGs	Lpcat1	0.975557	0.842009	0.890992	-0.454918	-0.126586	0.826983	0.636622	0.180488	-0.690796	-0.785938	-0.752007	-0.363134	-0.537065	0.208419	0.113791	-0.020531	-0.595341	-0.264227	-0.215748	-0.19298	0.166196	-0.0275895
Common DEGs	Eif4B	0.975922	0.84029	0.893028	-0.448778	-0.120673	0.823104	0.639289	0.186175	-0.686136	-0.781726	-0.747792	-0.357495	-0.531868	0.203233	0.109216	-0.0240647	-0.590378	-0.257457	-0.209147	-0.186898	0.172881	-0.0205654
Common DEGs	Sncaip	0.978398	0.844021	0.898271	-0.441913	-0.110345	0.821288	0.634155	0.196638	-0.685558	-0.780093	-0.741392	-0.347901	-0.523319	0.206015	0.113642	-0.0175943	-0.590565	-0.251272	-0.200996	-0.177096	0.175344	-0.0155638
Common DEGs	Penk	0.97907	0.84491	0.899811	-0.439629	-0.107136	0.820521	0.632895	0.199862	-0.685085	-0.779356	-0.739347	-0.344902	-0.520629	0.206445	0.114565	-0.0160413	-0.590286	-0.249141	-0.198337	-0.174018	0.176436	-0.0137482
Common DEGs	Slc25A36	0.979435	0.845763	0.900432	-0.43925	-0.106138	0.820706	0.631663	0.200909	-0.685585	-0.779616	-0.738793	-0.343992	-0.519838	0.207593	0.115916	-0.0144747	-0.590957	-0.248961	-0.1978	-0.173131	0.175986	-0.0138068
Common DEGs	Ikzf1	0.978796	0.843098	0.900061	-0.437073	-0.105389	0.81841	0.635514	0.20143	-0.682255	-0.777003	-0.737898	-0.34318	-0.51898	0.202667	0.11086	-0.0194776	-0.587125	-0.246068	-0.195744	-0.172064	0.180146	-0.0103008
Common DEGs	Mex3A	0.97296	0.829188	0.891054	-0.440182	-0.118047	0.813709	0.654762	0.187787	-0.672586	-0.771067	-0.744229	-0.354517	-0.528608	0.183282	0.0887071	-0.0444022	-0.574808	-0.246015	-0.201162	-0.182953	0.189431	-0.00668737
Common DEGs	Fv1	0.975053	0.833269	0.894735	-0.437182	-0.111947	0.814043	0.649291	0.194153	-0.674303	-0.771699	-0.740802	-0.348954	-0.523762	0.18802	0.0945541	-0.0373066	-0.577298	-0.243847	-0.197237	-0.177387	0.188538	-0.00560415
Common DEGs	Eif4H	0.974329	0.830001	0.894677	-0.433479	-0.10982	0.81067	0.653778	0.195947	-0.669707	-0.76793	-0.738813	-0.346789	-0.521622	0.181726	0.0882782	-0.0432727	-0.572128	-0.239289	-0.193591	-0.174883	0.194322	-0.000390987
Common DEGs	Tada2A	0.971876	0.821965	0.892698	-0.428074	-0.108819	0.804231	0.66451	0.196171	-0.660388	-0.76063	-0.736707	-0.34543	-0.519946	0.167926	0.0739957	-0.0575653	-0.561404	-0.23195	-0.188762	-0.172929	0.205307	0.00863268
Common DEGs	Traf4	0.974931	0.827028	0.898686	-0.421318	-0.0977637	0.803097	0.657735	0.207492	-0.660923	-0.759792	-0.730089	-0.335232	-0.510932	0.172588	0.0804883	-0.0488696	-0.562926	-0.226143	-0.180525	-0.162562	0.20669	0.0129796
Common DEGs	Brsk1	0.98099	0.860481	0.897376	-0.461275	-0.121675	0.838355	0.609173	0.186692	-0.709388	-0.799346	-0.751129	-0.359118	-0.534162	0.239611	0.147258	0.014523	-0.617608	-0.275485	-0.220375	-0.190364	0.143972	-0.0436142
Common DEGs	Islr2	0.982292	0.863586	0.899778	-0.459402	-0.117456	0.83875	0.604434	0.191048	-0.710984	-0.80002	-0.74864	-0.35522	-0.530726	0.243769	0.152252	0.0204296	-0.619868	-0.274385	-0.217899	-0.186559	0.142556	-0.0434591
Common DEGs	Sema4B	0.982095	0.865084	0.898549	-0.463441	-0.121085	0.841437	0.601924	0.187564	-0.714379	-0.80298	-0.751221	-0.35867	-0.533904	0.247892	0.156057	0.0236282	-0.623566	-0.278978	-0.222213	-0.190348	0.137674	-0.0483692
Common DEGs	Tp53I11	0.984236	0.866495	0.904288	-0.452819	-0.107952	0.836655	0.600004	0.200576	-0.709942	-0.798069	-0.742537	-0.346317	-0.522726	0.245738	0.155727	0.0258039	-0.619494	-0.268394	-0.210218	-0.177483	0.145186	-0.0385396
Common DEGs	Loc102552640	0.983362	0.858448	0.905542	-0.441965	-0.100857	0.827658	0.612686	0.207025	-0.697502	-0.787936	-0.736857	-0.339415	-0.516175	0.228444	0.138589	0.00965563	-0.605432	-0.255027	-0.199158	-0.169443	0.161985	-0.02324
Common DEGs	Fnbp4	0.988586	0.872572	0.91544	-0.434652	-0.0829422	0.829915	0.589826	0.225421	-0.705565	-0.791588	-0.726016	-0.322739	-0.501392	0.248721	0.162605	0.0376846	-0.616683	-0.251548	-0.189356	-0.153424	0.153649	-0.0243238
Common DEGs	Nsg2	0.986376	0.863124	0.912851	-0.430907	-0.0849933	0.823994	0.605112	0.222859	-0.695635	-0.784523	-0.726516	-0.324498	-0.502722	0.231726	0.144405	0.0186676	-0.604706	-0.245006	-0.186324	-0.154281	0.166287	-0.0150686
Common DEGs	Slc16A14	0.986987	0.864228	0.914322	-0.428787	-0.0818062	0.823371	0.603252	0.22604	-0.695462	-0.783977	-0.724434	-0.321497	-0.500014	0.232745	0.145956	0.0208727	-0.604807	-0.243161	-0.183846	-0.151257	0.166852	-0.0136573
Common DEGs	Usf1	0.987327	0.882155	0.907509	-0.460697	-0.106405	0.847226	0.573861	0.202902	-0.727381	-0.810636	-0.742729	-0.345061	-0.52196	0.275117	0.186927	0.0580705	-0.640422	-0.281129	-0.217174	-0.177916	0.12231	-0.0559
Common DEGs	Kmt2E	0.991655	0.893243	0.917868	-0.447794	-0.0839264	0.84509	0.553807	0.225328	-0.73022	-0.809575	-0.727882	-0.323771	-0.502695	0.289615	0.205629	0.0816617	-0.646126	-0.271511	-0.201728	-0.157028	0.120157	-0.050643
Common DEGs	Rnf38	0.989436	0.884196	0.913415	-0.449859	-0.0925459	0.842526	0.570296	0.216583	-0.723442	-0.805918	-0.733427	-0.331962	-0.510063	0.274334	0.188177	0.0620374	-0.637075	-0.27064	-0.204923	-0.16442	0.128925	-0.0465135
Common DEGs	Rnf19A	0.990775	0.887665	0.916633	-0.445851	-0.0855451	0.84187	0.563997	0.223565	-0.724349	-0.805601	-0.728796	-0.325328	-0.504058	0.278899	0.194055	0.069441	-0.638882	-0.267667	-0.200125	-0.157917	0.12821	-0.0449097
Common DEGs	Ctdspl2	0.977026	0.824495	0.907927	-0.397739	-0.0722085	0.789779	0.660134	0.232198	-0.646621	-0.745741	-0.711986	-0.310819	-0.488467	0.160206	0.0713274	-0.0532175	-0.548532	-0.201583	-0.154808	-0.136913	0.227364	0.0369837
Common DEGs	Hnrnpdl	0.979895	0.833368	0.910736	-0.402267	-0.0716465	0.796138	0.648146	0.233568	-0.656173	-0.753026	-0.713138	-0.310726	-0.488854	0.174964	0.0868474	-0.0373627	-0.559668	-0.208239	-0.158554	-0.137418	0.216316	0.0283792
Common DEGs	Ebf1	0.980137	0.833845	0.911224	-0.401736	-0.0707205	0.796076	0.647434	0.234512	-0.656288	-0.753	-0.712571	-0.309866	-0.48809	0.175496	0.0875425	-0.0364761	-0.559886	-0.207817	-0.157903	-0.136557	0.216308	0.0286499
Common DEGs	Vps72	0.981489	0.841478	0.910052	-0.413393	-0.0791715	0.805522	0.637228	0.226939	-0.668568	-0.763424	-0.719663	-0.318249	-0.496141	0.191206	0.102733	-0.0226841	-0.573438	-0.22149	-0.169733	-0.145857	0.200529	0.0136289
Common DEGs	Tbc1D20	0.986313	0.857992	0.915704	-0.419154	-0.0748655	0.815722	0.612633	0.232396	-0.685237	-0.77545	-0.71892	-0.314733	-0.493607	0.219159	0.132715	0.00870365	-0.593399	-0.231647	-0.173961	-0.143603	0.180559	-0.000799049
Common DEGs	Loc103693640	0.987118	0.853046	0.922293	-0.398636	-0.0544267	0.802905	0.618616	0.251901	-0.670551	-0.761729	-0.703972	-0.295077	-0.475377	0.204251	0.120147	-9.94e-05	-0.578103	-0.209613	-0.151961	-0.122738	0.200951	0.0214532
Common DEGs	Gtf2Ird1	0.986942	0.85189	0.922511	-0.396826	-0.0531001	0.801459	0.620217	0.2531	-0.66866	-0.760129	-0.702882	-0.29377	-0.474128	0.201816	0.117792	-0.00223778	-0.576012	-0.207484	-0.150114	-0.121282	0.203416	0.023798
Common DEGs	Fbxo21	0.989847	0.860728	0.927593	-0.394604	-0.0445954	0.80407	0.605881	0.261953	-0.674947	-0.763673	-0.697928	-0.28589	-0.467202	0.215462	0.133428	0.0154033	-0.584275	-0.207733	-0.146598	-0.113944	0.196251	0.0207784
Common DEGs	Midn	0.990717	0.861699	0.930693	-0.388216	-0.0365179	0.80111	0.60339	0.269816	-0.672528	-0.760733	-0.692261	-0.278164	-0.460109	0.215138	0.134329	0.0179349	-0.58226	-0.201653	-0.139477	-0.106065	0.199853	0.0260967
Common DEGs	Armc9	0.989696	0.854016	0.932976	-0.374088	-0.0252536	0.790374	0.613623	0.280138	-0.658914	-0.748957	-0.683236	-0.267113	-0.449621	0.1984	0.118476	0.00401154	-0.567395	-0.18544	-0.124914	-0.0939676	0.217667	0.0435639
Common DEGs	Cry1	0.989951	0.854675	0.933585	-0.373334	-0.0239325	0.790253	0.612428	0.281456	-0.65909	-0.748901	-0.682362	-0.265862	-0.448488	0.199269	0.119593	0.00541672	-0.567741	-0.184883	-0.124011	-0.092741	0.217526	0.0438619
Common DEGs	Cops8	0.993677	0.865036	0.943544	-0.359579	-0.000853533	0.78722	0.592255	0.304264	-0.661036	-0.746936	-0.666659	-0.243843	-0.42842	0.213112	0.137752	0.0286403	-0.572579	-0.174469	-0.107827	-0.071191	0.215906	0.0497942
Common DEGs	Lmnb2	0.992398	0.859133	0.942594	-0.355509	-0.000112476	0.782591	0.601414	0.304597	-0.653974	-0.741578	-0.665483	-0.242985	-0.427432	0.202072	0.126255	0.0170416	-0.56431	-0.168693	-0.10405	-0.0697264	0.224944	0.0571057
Common DEGs	Pcbp4	0.991957	0.863894	0.934758	-0.380648	-0.026225	0.798018	0.598507	0.279871	-0.670574	-0.757799	-0.685083	-0.268319	-0.451083	0.216633	0.137493	0.0232326	-0.581049	-0.194803	-0.130939	-0.0961478	0.202892	0.0316713
Common DEGs	Usp30	0.994658	0.873231	0.940811	-0.375251	-0.0135569	0.798973	0.581299	0.292573	-0.675878	-0.759816	-0.67674	-0.256276	-0.440191	0.231234	0.154842	0.0435467	-0.588756	-0.19239	-0.124033	-0.0847786	0.196383	0.0305491
Common DEGs	Kctd1	0.992266	0.870982	0.930517	-0.398381	-0.0420343	0.810342	0.589236	0.265055	-0.685579	-0.771185	-0.69714	-0.283657	-0.465459	0.233829	0.15315	0.0360801	-0.59714	-0.214548	-0.149575	-0.112682	0.182732	0.0109927
Common DEGs	Ppp1R8	0.994948	0.880581	0.936531	-0.393207	-0.0294331	0.811504	0.571446	0.277686	-0.691242	-0.773455	-0.688821	-0.271664	-0.454606	0.249056	0.171156	0.0570614	-0.605283	-0.212475	-0.142901	-0.101415	0.175664	0.00942337
Common DEGs	Pomgnt2	0.994214	0.876317	0.935848	-0.390767	-0.0295288	0.808494	0.578724	0.277393	-0.686318	-0.769882	-0.688594	-0.271717	-0.454565	0.240831	0.162466	0.0481296	-0.59939	-0.208669	-0.140664	-0.100971	0.182245	0.0145146
Common DEGs	Thumpd1	0.996697	0.908366	0.933599	-0.423056	-0.0446485	0.837956	0.521627	0.263754	-0.730964	-0.804087	-0.700358	-0.286032	-0.468052	0.309821	0.233085	0.117765	-0.651516	-0.252132	-0.173191	-0.120075	0.1197	-0.0386351
Common DEGs	Fxr2	0.996928	0.911103	0.934324	-0.42311	-0.0427482	0.838977	0.515785	0.265596	-0.733482	-0.805518	-0.69891	-0.284126	-0.466267	0.315293	0.23919	0.124458	-0.654832	-0.253282	-0.173058	-0.118557	0.115897	-0.0409464
Common DEGs	Foxo6	0.998996	0.914553	0.945606	-0.396843	-0.00961199	0.826176	0.503034	0.297387	-0.723516	-0.792983	-0.674616	-0.252035	-0.436482	0.315366	0.24451	0.136696	-0.646877	-0.228882	-0.144162	-0.0862339	0.128899	-0.0203147
Common DEGs	Dtx1	0.998667	0.921716	0.944422	-0.403716	-0.0123962	0.832306	0.487927	0.294622	-0.733616	-0.800337	-0.676153	-0.254405	-0.438527	0.332238	0.262013	0.154267	-0.658977	-0.238763	-0.151272	-0.0899574	0.113568	-0.03293
Common DEGs	Ip6K2	0.999083	0.922992	0.948438	-0.39353	0.000490948	0.827206	0.482161	0.306865	-0.729818	-0.7954	-0.66643	-0.241819	-0.426763	0.332789	0.264673	0.159682	-0.656073	-0.229488	-0.140161	-0.0773954	0.118031	-0.0253154
Common DEGs	Chmp7	0.993264	0.8882	0.925316	-0.426811	-0.0631824	0.832223	0.561861	0.245372	-0.714962	-0.795642	-0.713279	-0.304042	-0.484569	0.273066	0.191295	0.0710029	-0.629975	-0.248549	-0.179043	-0.135812	0.14236	-0.026997
Common DEGs	Utp15	0.993296	0.882124	0.928186	-0.41471	-0.0533565	0.823467	0.571712	0.25466	-0.703481	-0.785913	-0.706034	-0.294635	-0.475827	0.258268	0.177176	0.0584499	-0.61727	-0.234384	-0.166329	-0.125301	0.158432	-0.0114595
Common DEGs	Lrfn4	0.996525	0.900143	0.934636	-0.414647	-0.0407214	0.830466	0.537397	0.267443	-0.719299	-0.795295	-0.697636	-0.282441	-0.464769	0.291311	0.214073	0.0989302	-0.637778	-0.240604	-0.164601	-0.115105	0.136629	-0.0243613
Common DEGs	Cnih2	0.99624	0.892337	0.936249	-0.404448	-0.0343484	0.82209	0.551233	0.273395	-0.707208	-0.785712	-0.692922	-0.276402	-0.459152	0.273627	0.196349	0.0819569	-0.623898	-0.227637	-0.154094	-0.107783	0.153723	-0.00914214
Common DEGs	Loc100360645	0.996524	0.887722	0.94019	-0.39067	-0.0215201	0.812971	0.55765	0.285578	-0.696216	-0.77582	-0.683461	-0.264061	-0.447682	0.261285	0.185308	0.0731942	-0.612168	-0.212404	-0.139445	-0.0944943	0.168941	0.00670181
Common DEGs	Sh3Bp2	0.998001	0.897158	0.943562	-0.390074	-0.0141923	0.81626	0.538934	0.292874	-0.7043	-0.780397	-0.678361	-0.256918	-0.441134	0.278871	0.205065	0.0950167	-0.622817	-0.215249	-0.137986	-0.0884634	0.157465	0.000159538
Common DEGs	Pde7B	0.997247	0.886689	0.945352	-0.376513	-0.00570466	0.80498	0.556602	0.300685	-0.688259	-0.767567	-0.671818	-0.248773	-0.43348	0.255802	0.182007	0.0730198	-0.604499	-0.198174	-0.124108	-0.0787191	0.179677	0.0200476
Common DEGs	Zfp777	0.998199	0.88945	0.950398	-0.365553	0.00907565	0.80011	0.548394	0.314867	-0.685311	-0.763011	-0.660939	-0.234421	-0.420145	0.25851	0.187219	0.0814152	-0.602785	-0.188536	-0.111964	-0.0644641	0.183241	0.0275359
Common DEGs	Otud4	0.999421	0.902631	0.951914	-0.372045	0.0108354	0.80852	0.522878	0.316824	-0.70037	-0.773353	-0.659759	-0.232531	-0.418423	0.285562	0.216147	0.111589	-0.621267	-0.199892	-0.117998	-0.064441	0.161655	0.0114493
Common DEGs	Nsmf	0.998436	0.895241	0.947657	-0.377827	-0.00122183	0.808946	0.539956	0.305221	-0.696519	-0.772723	-0.668756	-0.244377	-0.429466	0.272264	0.200129	0.092585	-0.615021	-0.202586	-0.124813	-0.0753897	0.167979	0.0124317
Common DEGs	Nvl	0.998839	0.896503	0.950159	-0.372142	0.00633817	0.806335	0.535871	0.312449	-0.69486	-0.770263	-0.663139	-0.237018	-0.422613	0.273458	0.2026	0.0966867	-0.613978	-0.197561	-0.118545	-0.068082	0.169929	0.0163688
Common DEGs	Mn1	0.983873	0.967483	0.945061	-0.388701	0.0421602	0.834985	0.33752	0.341037	-0.774145	-0.813325	-0.621002	-0.194991	-0.378777	0.453113	0.400721	0.311013	-0.72032	-0.25333	-0.13637	-0.0429583	0.0263085	-0.0800372
Common DEGs	Csk	0.99683	0.940404	0.953743	-0.381733	0.027717	0.825853	0.43113	0.331663	-0.741242	-0.797369	-0.642868	-0.2138	-0.399661	0.372161	0.311173	0.213799	-0.674618	-0.227409	-0.127151	-0.0529759	0.0941214	-0.0343861
Common DEGs	Upf1	0.988724	0.956689	0.956751	-0.360363	0.0666764	0.817063	0.364488	0.365676	-0.748937	-0.792815	-0.606112	-0.172678	-0.359006	0.41769	0.366659	0.280356	-0.691693	-0.219043	-0.105295	-0.0170989	0.0670475	-0.0413346
Common DEGs	Rorb	0.989275	0.952848	0.961314	-0.345891	0.080837	0.807899	0.369494	0.37919	-0.738253	-0.782959	-0.595772	-0.159074	-0.346393	0.406449	0.356983	0.273255	-0.680471	-0.203353	-0.0897985	-0.00258737	0.0819389	-0.0253326
Common DEGs	Fam171A2	0.981316	0.948667	0.970974	-0.292914	0.142065	0.774711	0.339555	0.434318	-0.711634	-0.750693	-0.543003	-0.0969083	-0.286304	0.403388	0.364466	0.294788	-0.658529	-0.155896	-0.0349502	0.0580137	0.103962	0.0126249
Common DEGs	Loc100912534	0.972206	0.92062	0.98709	-0.203421	0.229142	0.712869	0.34922	0.513542	-0.645591	-0.68615	-0.470707	-0.00995208	-0.203036	0.345965	0.318513	0.266578	-0.592121	-0.0639105	0.0576911	0.147267	0.180736	0.101146
Common DEGs	Atp9A	0.999662	0.916365	0.9639	-0.344764	0.0531229	0.798076	0.480968	0.356589	-0.700152	-0.765212	-0.626544	-0.190556	-0.378792	0.310593	0.249651	0.155136	-0.627072	-0.18016	-0.0879345	-0.0245535	0.156347	0.0212922
Common DEGs	Tle3	0.998234	0.891621	0.971753	-0.302788	0.0848359	0.766012	0.519907	0.38612	-0.65739	-0.729447	-0.602336	-0.159965	-0.350113	0.254033	0.194865	0.105258	-0.579415	-0.130239	-0.0443822	0.00998961	0.215001	0.0768085
Common DEGs	Maz	0.99684	0.90349	0.978539	-0.285612	0.114159	0.760062	0.482061	0.413192	-0.660775	-0.725762	-0.578063	-0.130337	-0.32177	0.279313	0.226656	0.144492	-0.588167	-0.12012	-0.0256621	0.0372613	0.204045	0.0782452
Common DEGs	Septin5	0.973054	0.811585	0.905431	-0.386922	-0.0680714	0.778241	0.676497	0.234927	-0.630643	-0.732831	-0.706628	-0.306146	-0.483425	0.137782	0.0485293	-0.0754916	-0.530438	-0.187794	-0.144764	-0.131281	0.246147	0.0531863
Common DEGs	Dda1	0.9723	0.807225	0.907059	-0.377429	-0.0598991	0.771278	0.681312	0.242404	-0.622271	-0.725313	-0.700006	-0.298078	-0.475747	0.128369	0.0399309	-0.0825868	-0.521507	-0.177299	-0.134956	-0.122668	0.256772	0.0641007
Common DEGs	Cpsf6	0.977099	0.814726	0.918446	-0.360607	-0.0355275	0.765898	0.669416	0.26678	-0.619724	-0.720341	-0.684224	-0.275197	-0.455143	0.133827	0.0492941	-0.0683187	-0.520746	-0.162111	-0.115363	-0.0994096	0.2631	0.0764188
Common DEGs	Tubb2B	0.980004	0.821525	0.923361	-0.357687	-0.0276966	0.767433	0.659614	0.275011	-0.623766	-0.722476	-0.679897	-0.268057	-0.448944	0.143012	0.0600785	-0.0558412	-0.52615	-0.160786	-0.111197	-0.0924628	0.259433	0.0758552
Common DEGs	Stk26	0.976971	0.805748	0.932222	-0.313616	0.0134281	0.73675	0.672647	0.312839	-0.58893	-0.689872	-0.646796	-0.227438	-0.410352	0.108058	0.029937	-0.0780451	-0.489996	-0.113799	-0.0653292	-0.0499118	0.302777	0.122939
Common DEGs	Mex3B	0.973593	0.799848	0.922725	-0.329545	-0.00901362	0.742597	0.684009	0.290712	-0.592091	-0.695318	-0.662021	-0.248758	-0.429767	0.103478	0.0216971	-0.0909074	-0.491448	-0.12807	-0.0835453	-0.0714159	0.29699	0.111506
Common DEGs	Tmem57	0.975437	0.803509	0.926781	-0.324493	-0.000744407	0.741576	0.678131	0.299043	-0.592517	-0.694578	-0.656761	-0.241012	-0.422821	0.107447	0.0271044	-0.0837821	-0.492724	-0.123917	-0.0774958	-0.0636642	0.297444	0.114365
Common DEGs	Palm	0.984305	0.82587	0.942703	-0.313775	0.0264735	0.745804	0.64376	0.327277	-0.605498	-0.700904	-0.640909	-0.2159	-0.400757	0.138658	0.0639388	-0.0409452	-0.510493	-0.118889	-0.062761	-0.0394049	0.28481	0.112634
Common DEGs	Papd7	0.982501	0.824465	0.93243	-0.338925	-0.00389642	0.758754	0.651946	0.298158	-0.616763	-0.713879	-0.663148	-0.245271	-0.428008	0.142347	0.0630472	-0.0480486	-0.520383	-0.143004	-0.0902925	-0.0692616	0.269776	0.0913258
Common DEGs	Plppr2	0.983281	0.825342	0.935857	-0.331258	0.00564361	0.755026	0.648973	0.307369	-0.613675	-0.710175	-0.656292	-0.236087	-0.419527	0.141791	0.0639488	-0.0451984	-0.517779	-0.135725	-0.0818219	-0.0599315	0.274077	0.0976719
Common DEGs	Phc2	0.963587	0.78277	0.901139	-0.357303	-0.0522396	0.749269	0.709464	0.247035	-0.592561	-0.700922	-0.689142	-0.289069	-0.465796	0.0879647	-0.000975988	-0.122322	-0.48818	-0.152185	-0.116604	-0.11223	0.290073	0.0931276
Common DEGs	Nudt3	0.964175	0.783244	0.902933	-0.35378	-0.0478538	0.747648	0.708507	0.251341	-0.591135	-0.699282	-0.686151	-0.284908	-0.462002	0.0874704	-0.000835482	-0.121321	-0.486919	-0.148745	-0.112654	-0.10794	0.292343	0.0962417
Common DEGs	Rbm3	0.96772	0.789701	0.909446	-0.347594	-0.0365504	0.747446	0.699896	0.26304	-0.59309	-0.699515	-0.679619	-0.274549	-0.452919	0.0943632	0.00802452	-0.110179	-0.490105	-0.143827	-0.104842	-0.0974916	0.292138	0.099399
Common DEGs	Tubb4A	0.97264	0.801334	0.915646	-0.3491	-0.0308257	0.753668	0.685433	0.26989	-0.603122	-0.706752	-0.678106	-0.269852	-0.449373	0.1111	0.0263103	-0.0906103	-0.502085	-0.147726	-0.104717	-0.0931786	0.282151	0.0930697
Common DEGs	Rbm39	0.972668	0.800974	0.916282	-0.347056	-0.0286813	0.752421	0.685585	0.271918	-0.601801	-0.705446	-0.676489	-0.267768	-0.447426	0.109989	0.0254775	-0.0910246	-0.500764	-0.14562	-0.102531	-0.0910135	0.283889	0.0951029
Common DEGs	Armc7	0.963871	0.777316	0.9102	-0.327653	-0.0212721	0.731057	0.71192	0.276283	-0.573211	-0.681844	-0.665716	-0.258951	-0.437624	0.0715374	-0.0133877	-0.128689	-0.468799	-0.121593	-0.0849367	-0.0809331	0.315423	0.122705
Common DEGs	Tuba1A	0.962086	0.772601	0.909291	-0.322791	-0.0186124	0.726237	0.716717	0.278256	-0.567048	-0.676587	-0.662632	-0.256024	-0.434563	0.0637837	-0.021033	-0.135839	-0.462035	-0.115882	-0.0803675	-0.0777584	0.322209	0.128983
Common DEGs	Sbno2	0.969977	0.790548	0.919118	-0.325141	-0.00987589	0.735941	0.695169	0.288828	-0.582441	-0.687801	-0.660588	-0.248954	-0.429324	0.0890979	0.00659587	-0.106306	-0.480328	-0.121756	-0.0801307	-0.0711848	0.307312	0.119543
Common DEGs	Adnp	0.968043	0.784844	0.918819	-0.317464	-0.00458568	0.729181	0.700867	0.293235	-0.574057	-0.680477	-0.655419	-0.24344	-0.423815	0.0790762	-0.00301563	-0.114921	-0.471249	-0.113028	-0.0726208	-0.065289	0.316915	0.128861
Common DEGs	Hsf2	0.967882	0.784179	0.919173	-0.315577	-0.00281045	0.727862	0.701321	0.294858	-0.572586	-0.679083	-0.653968	-0.241678	-0.422134	0.0776563	-0.00421957	-0.115776	-0.469736	-0.111038	-0.0706641	-0.0634558	0.318699	0.130831
Common DEGs	Sh2B2	0.979792	0.811626	0.964458	-0.227877	0.118472	0.691978	0.633829	0.412481	-0.552624	-0.645804	-0.567375	-0.124863	-0.314419	0.103464	0.0420052	-0.0437844	-0.459883	-0.0339264	0.0277925	0.0530626	0.34656	0.190742
Common DEGs	Ier5	0.986701	0.834632	0.970147	-0.242972	0.116077	0.710168	0.602681	0.412247	-0.579158	-0.666483	-0.572958	-0.128258	-0.318728	0.143108	0.0831274	-0.00251264	-0.490504	-0.054645	0.0143479	0.0479296	0.315124	0.165087
Common DEGs	Dkk3	0.982927	0.819436	0.959456	-0.255959	0.0903596	0.711132	0.633823	0.386973	-0.572329	-0.665591	-0.590921	-0.153038	-0.341458	0.118892	0.0535175	-0.038139	-0.479287	-0.0621924	-0.00126121	0.0244239	0.324464	0.1642
Common DEGs	Fiz1	0.985481	0.828325	0.964058	-0.254262	0.0983567	0.713947	0.618684	0.395238	-0.579026	-0.66941	-0.586104	-0.145557	-0.334832	0.133318	0.0699305	-0.0197602	-0.488066	-0.0631537	0.00161023	0.0312381	0.316317	0.160302
Common DEGs	Dhx36	0.991112	0.848117	0.954132	-0.31091	0.0447664	0.753739	0.607427	0.346473	-0.622785	-0.711273	-0.630481	-0.198984	-0.385959	0.174259	0.104161	0.00375729	-0.532762	-0.122369	-0.0569619	-0.0240304	0.264373	0.102226
Common DEGs	Ptpn5	0.989663	0.842507	0.953215	-0.306454	0.0462158	0.748943	0.615323	0.347417	-0.615869	-0.70583	-0.62862	-0.197372	-0.384221	0.16408	0.0937101	-0.00658983	-0.524816	-0.116455	-0.0527949	-0.0219142	0.272881	0.109386
Common DEGs	Dhx37	0.993363	0.857978	0.954007	-0.323162	0.0370587	0.764533	0.594456	0.339867	-0.637147	-0.723247	-0.637526	-0.206801	-0.393636	0.193292	0.122925	0.0213021	-0.548766	-0.137102	-0.0691078	-0.0328546	0.246433	0.0856927
Common DEGs	Zfp521	0.996002	0.870147	0.959972	-0.319528	0.0497388	0.767403	0.571088	0.352543	-0.645968	-0.727654	-0.628979	-0.194621	-0.382558	0.214312	0.147104	0.0486947	-0.560816	-0.137658	-0.0639716	-0.0218567	0.234512	0.0804387
Common DEGs	Polr2I	0.995596	0.867913	0.961248	-0.313284	0.055561	0.763064	0.57299	0.357906	-0.641026	-0.723038	-0.62431	-0.188877	-0.377105	0.209323	0.142792	0.0455018	-0.55568	-0.130989	-0.0574677	-0.0158315	0.240692	0.087135
Common DEGs	Zmym2	0.989605	0.842251	0.963442	-0.275434	0.0826979	0.731621	0.604181	0.381714	-0.600848	-0.688566	-0.600415	-0.161546	-0.350529	0.159153	0.0944535	0.00185879	-0.511642	-0.0870884	-0.0194777	0.0141101	0.290473	0.13488
Common DEGs	Smarcd1	0.991358	0.84987	0.96698	-0.274019	0.089598	0.733925	0.590125	0.388705	-0.606749	-0.691812	-0.595939	-0.154969	-0.3446	0.172266	0.109363	0.0185423	-0.519477	-0.0881933	-0.0171634	0.0199755	0.282705	0.131004
Common DEGs	Sox8	0.995036	0.870553	0.973722	-0.275857	0.101851	0.743011	0.551377	0.401253	-0.625827	-0.703633	-0.588017	-0.143173	-0.333971	0.210521	0.151695	0.0645171	-0.54383	-0.0971528	-0.0172396	0.0294571	0.256562	0.114602
Common DEGs	Pnpla1	0.993263	0.857709	0.966743	-0.284483	0.082591	0.742942	0.580374	0.382662	-0.618473	-0.701743	-0.602301	-0.162079	-0.351569	0.187305	0.124028	0.0320303	-0.532422	-0.100524	-0.0275691	0.0120981	0.268242	0.117403
Common DEGs	Ppp1R13B	0.994479	0.864011	0.968499	-0.286198	0.0849392	0.746381	0.569239	0.385212	-0.624807	-0.705994	-0.601026	-0.159871	-0.349655	0.198966	0.136696	0.0454982	-0.540259	-0.104292	-0.0288114	0.0136247	0.259799	0.111572
Common DEGs	Chpf	0.994885	0.86758	0.971157	-0.281408	0.0931382	0.745045	0.560069	0.393029	-0.625736	-0.705187	-0.594795	-0.151798	-0.342095	0.205219	0.144648	0.055407	-0.542492	-0.101144	-0.0233888	0.0212533	0.257736	0.112648
Common DEGs	Ybx1	0.945606	0.729167	0.910511	-0.24908	0.0400716	0.665774	0.749995	0.328567	-0.496495	-0.612188	-0.607799	-0.195483	-0.374796	-0.011745	-0.0902194	-0.193227	-0.387745	-0.0359984	-0.00720262	-0.0147907	0.400772	0.210372
Common DEGs	Galnt14	0.956233	0.751142	0.92433	-0.249203	0.0538185	0.676414	0.725002	0.344682	-0.513717	-0.624509	-0.603632	-0.184101	-0.366024	0.0172128	-0.0581419	-0.158348	-0.408351	-0.0400528	-0.00372264	-0.00368879	0.385753	0.202173
Common DEGs	Cdc42Ep4	0.933558	0.705376	0.897219	-0.242468	0.0329608	0.650496	0.77327	0.318261	-0.474934	-0.595209	-0.605919	-0.200024	-0.37686	-0.0431086	-0.12364	-0.227937	-0.363108	-0.0257947	-0.00413491	-0.0191674	0.419696	0.223913
Common DEGs	Pus3	0.940168	0.71715	0.908683	-0.232819	0.0516114	0.651078	0.758545	0.337795	-0.47923	-0.596551	-0.595627	-0.1831	-0.362178	-0.0305538	-0.107833	-0.20841	-0.369496	-0.0182859	0.00838988	-0.0020431	0.41867	0.228507
Common DEGs	Ythdf2	0.934011	0.704798	0.903098	-0.225696	0.0522594	0.641127	0.769493	0.336557	-0.466244	-0.58571	-0.591369	-0.181224	-0.35929	-0.0475346	-0.125224	-0.22557	-0.355107	-0.00945119	0.0139717	-2.95e-05	0.430723	0.238661
Common DEGs	Rnps1	0.927562	0.700604	0.875187	-0.289634	-0.0250075	0.673283	0.787093	0.261896	-0.494902	-0.618169	-0.646649	-0.255455	-0.42777	-0.0363182	-0.125382	-0.241245	-0.380716	-0.0715153	-0.0564925	-0.0759931	0.390195	0.182923
Common DEGs	Eef2	0.930158	0.70528	0.878307	-0.290025	-0.0225848	0.67585	0.782752	0.264957	-0.498632	-0.62103	-0.64639	-0.25362	-0.426527	-0.0306725	-0.119217	-0.234651	-0.385028	-0.0725363	-0.0560648	-0.0741112	0.387381	0.181266
Common DEGs	Pou3F1	0.941897	0.72422	0.899022	-0.270657	0.0117266	0.674979	0.760397	0.300779	-0.503351	-0.621193	-0.627297	-0.222471	-0.399455	-0.0129081	-0.0957664	-0.204505	-0.392966	-0.0562129	-0.0315211	-0.0422621	0.389803	0.193065
Common DEGs	Stox2	0.933464	0.708841	0.887424	-0.273667	-0.00133956	0.668954	0.776547	0.28595	-0.493097	-0.614165	-0.632161	-0.233543	-0.408301	-0.0310338	-0.116417	-0.227663	-0.3805	-0.0568517	-0.0375202	-0.0534769	0.396847	0.19513
Common DEGs	Klhdc3	0.93234	0.706485	0.886708	-0.271398	-0.00015166	0.666566	0.778426	0.28673	-0.490169	-0.6116	-0.630563	-0.232154	-0.406792	-0.0344929	-0.119798	-0.230785	-0.377342	-0.0542783	-0.0354649	-0.0520403	0.399744	0.197869
Common DEGs	Rnf187	0.922888	0.689191	0.875859	-0.26828	-0.00716675	0.656191	0.79423	0.277285	-0.475527	-0.600111	-0.630125	-0.237075	-0.409667	-0.0558648	-0.142816	-0.255004	-0.360602	-0.0488417	-0.0352145	-0.0570753	0.411344	0.205534
Common DEGs	Csrp2	0.92197	0.687192	0.875596	-0.265415	-0.00505584	0.653653	0.795561	0.278996	-0.472583	-0.59742	-0.627942	-0.234824	-0.407385	-0.0589952	-0.145715	-0.257456	-0.357508	-0.0457516	-0.0324521	-0.0547666	0.414388	0.208666
Common DEGs	Actb	0.920513	0.683015	0.877641	-0.252882	0.00699362	0.644855	0.797046	0.289899	-0.463159	-0.588235	-0.617813	-0.222748	-0.395785	-0.0672617	-0.152397	-0.261672	-0.348016	-0.0328592	-0.0195341	-0.0423852	0.425203	0.221085
Common DEGs	Smg7	0.927408	0.696061	0.884121	-0.259718	0.00703862	0.6551	0.786207	0.292016	-0.47642	-0.599351	-0.622028	-0.224122	-0.398348	-0.0500903	-0.134756	-0.244191	-0.362666	-0.0413238	-0.0245977	-0.0437745	0.413539	0.211371
Common DEGs	Hnrnpl	0.927879	0.696305	0.886235	-0.254784	0.0129472	0.652584	0.78497	0.297719	-0.474143	-0.596804	-0.617789	-0.218442	-0.393105	-0.0510813	-0.134884	-0.243135	-0.360607	-0.0365141	-0.0191712	-0.0379563	0.416742	0.215715
Common DEGs	Odc1	0.943405	0.722246	0.921874	-0.204941	0.0876118	0.638285	0.744252	0.372635	-0.46966	-0.584088	-0.569871	-0.148459	-0.33022	-0.0291787	-0.100765	-0.193893	-0.362161	0.00754641	0.0393756	0.0329391	0.432101	0.250275
Common DEGs	Smad1	0.954258	0.745468	0.93478	-0.209149	0.0974005	0.65168	0.718417	0.38509	-0.489927	-0.599316	-0.568857	-0.140978	-0.325145	0.00265306	-0.0663019	-0.157403	-0.385885	-0.000797625	0.0385803	0.039979	0.413296	0.237847
Common DEGs	Mtch1	0.959271	0.757085	0.943194	-0.204249	0.110664	0.654368	0.701832	0.39906	-0.496858	-0.603018	-0.561589	-0.128906	-0.314684	0.0182718	-0.0479785	-0.136221	-0.39512	0.00141011	0.0456136	0.0517361	0.407071	0.236871
Common DEGs	Tmem222	0.967331	0.778386	0.958132	-0.193678	0.1371	0.65808	0.667985	0.426312	-0.509177	-0.608801	-0.545819	-0.104378	-0.293013	0.0486085	-0.012129	-0.0944753	-0.412156	0.00632443	0.0599453	0.075329	0.394561	0.235071
Common DEGs	Srsf2	0.968767	0.779875	0.948422	-0.227598	0.0978049	0.677839	0.680769	0.389793	-0.526291	-0.628443	-0.577119	-0.143301	-0.329894	0.0542475	-0.0126992	-0.103494	-0.427163	-0.0255638	0.0239007	0.0364276	0.37588	0.207656
Common DEGs	Nup62	0.969499	0.782059	0.951969	-0.220202	0.107995	0.674687	0.674699	0.399592	-0.524573	-0.62554	-0.569657	-0.133416	-0.320722	0.0566093	-0.00858574	-0.0971769	-0.426351	-0.0191546	0.0321321	0.0462213	0.377951	0.212514
Common DEGs	Slc25A44	0.951192	0.749237	0.896776	-0.317213	-0.0268776	0.712022	0.742269	0.267222	-0.546008	-0.660527	-0.662448	-0.262002	-0.43822	0.0315218	-0.0557004	-0.172215	-0.437592	-0.106205	-0.0781167	-0.0832781	0.341921	0.142612
Common DEGs	Arfgap1	0.947645	0.737632	0.901053	-0.287969	-9.64e-05	0.690821	0.749739	0.291373	-0.522324	-0.638146	-0.639837	-0.235165	-0.41241	0.00850657	-0.0754573	-0.186627	-0.4132	-0.0753697	-0.0481005	-0.055462	0.369735	0.17314
Common DEGs	Terf2	0.955331	0.751989	0.913761	-0.279006	0.019414	0.692974	0.731892	0.312036	-0.52902	-0.641286	-0.629514	-0.217597	-0.397312	0.0248577	-0.055571	-0.16282	-0.422406	-0.0690679	-0.0359294	-0.0377866	0.366265	0.176022
Common DEGs	Aplp1	0.959179	0.760279	0.918378	-0.280407	0.0230337	0.697692	0.722566	0.316593	-0.536216	-0.646664	-0.629037	-0.214796	-0.395372	0.0362514	-0.0432131	-0.149707	-0.430851	-0.0719658	-0.0361108	-0.0351511	0.359562	0.171637
Common DEGs	Nrf1	0.95889	0.761999	0.912347	-0.298748	0.00268605	0.708367	0.724651	0.297354	-0.546673	-0.657622	-0.644454	-0.234628	-0.41393	0.0430699	-0.0392732	-0.149875	-0.440833	-0.0902117	-0.0558086	-0.0554699	0.346204	0.15474
Common DEGs	Eny2	0.958696	0.760373	0.914855	-0.289738	0.0121787	0.702759	0.724623	0.306232	-0.540912	-0.651808	-0.63707	-0.225316	-0.405158	0.0386195	-0.042431	-0.151125	-0.43517	-0.081085	-0.0462506	-0.0458953	0.353371	0.163377
Common DEGs	Rnf144A	0.962318	0.767994	0.920104	-0.288234	0.0187868	0.705572	0.715216	0.313531	-0.546168	-0.65522	-0.634157	-0.219544	-0.400386	0.0485481	-0.0311205	-0.138442	-0.441717	-0.0810673	-0.0433971	-0.040232	0.348913	0.161722
Common DEGs	Drd2	0.98041	0.812314	0.944991	-0.288415	0.0473045	0.725998	0.656401	0.345735	-0.58195	-0.679648	-0.622747	-0.194882	-0.380375	0.112621	0.0400271	-0.0608698	-0.485489	-0.0910391	-0.0370987	-0.0172131	0.312826	0.141396
Common DEGs	Npdc1	0.976893	0.802294	0.941855	-0.282445	0.0477409	0.71826	0.66892	0.345108	-0.570846	-0.670917	-0.620421	-0.193858	-0.378817	0.0963045	0.0230729	-0.077925	-0.472745	-0.082869	-0.032014	-0.0155995	0.325293	0.151491
Common DEGs	Cfap53	0.977669	0.804232	0.943645	-0.280303	0.0515318	0.717955	0.665507	0.348904	-0.57139	-0.670796	-0.617947	-0.190278	-0.375586	0.0988211	0.0262988	-0.0738774	-0.473776	-0.0812837	-0.0294311	-0.0120839	0.324888	0.15234
Common DEGs	Klhl25	0.967657	0.780314	0.926437	-0.290881	0.0235802	0.712784	0.700616	0.319633	-0.557253	-0.663479	-0.633628	-0.215852	-0.397864	0.0662061	-0.0120462	-0.118301	-0.454755	-0.0861172	-0.0443631	-0.0369109	0.337976	0.15431
Common DEGs	Fam117B	0.973029	0.792159	0.937193	-0.280049	0.0439447	0.712363	0.682173	0.340392	-0.561452	-0.664062	-0.621121	-0.196898	-0.381007	0.0808491	0.00637107	-0.0955693	-0.461574	-0.0782136	-0.0308579	-0.0181623	0.335335	0.158376
Common DEGs	Tubb3	0.973443	0.794625	0.932963	-0.295321	0.0276216	0.721795	0.683122	0.325154	-0.570916	-0.673781	-0.633894	-0.212946	-0.396145	0.0876232	0.0108601	-0.094403	-0.470748	-0.0935055	-0.0470533	-0.0345783	0.323781	0.144104
Common DEGs	Tubb5	0.971902	0.790424	0.932071	-0.291371	0.029529	0.717728	0.687663	0.326492	-0.565591	-0.669313	-0.63154	-0.210805	-0.393869	0.0806863	0.00393783	-0.100991	-0.464848	-0.0887507	-0.0433816	-0.0322035	0.329699	0.149442
Common DEGs	Tmem183A	0.963082	0.767695	0.927209	-0.268786	0.0413864	0.694904	0.710565	0.335028	-0.536362	-0.644419	-0.617265	-0.197579	-0.379902	0.0438024	-0.0325311	-0.135237	-0.432747	-0.0621491	-0.0223262	-0.0178605	0.361552	0.178755
Common DEGs	Gnb2	0.964994	0.771917	0.930265	-0.267255	0.0458927	0.696046	0.704854	0.339838	-0.538971	-0.645913	-0.614931	-0.193525	-0.376433	0.0493636	-0.0260537	-0.127803	-0.436147	-0.0615331	-0.0200174	-0.0138934	0.359305	0.178299
Common DEGs	Abhd17C	0.966013	0.77385	0.933613	-0.261087	0.0543853	0.693577	0.700557	0.348132	-0.537511	-0.643594	-0.608999	-0.185396	-0.368978	0.0508753	-0.0231474	-0.123125	-0.435335	-0.0560101	-0.01305	-0.00572726	0.361578	0.182719
Common DEGs	Sox4	0.962901	0.766337	0.931076	-0.255886	0.055672	0.687231	0.708481	0.348416	-0.528992	-0.636593	-0.606174	-0.183554	-0.366698	0.039344	-0.0349137	-0.134678	-0.425797	-0.0494629	-0.00856962	-0.00359268	0.370501	0.190335
Common DEGs	Lrrc8D	0.974737	0.795388	0.947983	-0.254157	0.0765522	0.699588	0.669181	0.371574	-0.551574	-0.651582	-0.596989	-0.165235	-0.351551	0.0811146	0.0118405	-0.0832458	-0.453737	-0.0542684	-0.00246136	0.0136528	0.347837	0.178493
Common DEGs	Ppp2R5B	0.973899	0.793388	0.943854	-0.26312	0.0646684	0.70364	0.675134	0.360148	-0.554246	-0.655432	-0.605673	-0.176746	-0.362226	0.0795561	0.00831296	-0.0893005	-0.455504	-0.0622998	-0.012394	0.0021583	0.344423	0.17206
Common DEGs	Foxg1	0.972324	0.789204	0.942696	-0.259881	0.0657549	0.699962	0.679815	0.360703	-0.549288	-0.651361	-0.603927	-0.175401	-0.36069	0.0728159	0.00146845	-0.0959765	-0.449944	-0.0582431	-0.00949406	0.00371936	0.349859	0.176763
Common DEGs	Foxp4	0.973406	0.791989	0.944266	-0.259729	0.0677528	0.701139	0.675921	0.362903	-0.551476	-0.6528	-0.603012	-0.173634	-0.359217	0.0769113	0.00605128	-0.0909365	-0.452663	-0.058745	-0.00893461	0.0053664	0.347588	0.175557
Common DEGs	Rpl9	0.740993	0.469175	0.618628	-0.420052	-0.309502	0.612093	0.912276	-0.0625421	-0.400519	-0.552571	-0.744978	-0.491777	-0.613663	-0.195382	-0.324376	-0.485698	-0.268513	-0.194674	-0.252428	-0.334196	0.344503	0.0758317
Common DEGs	Cox19	0.754299	0.474514	0.644137	-0.382538	-0.264083	0.597034	0.919071	-0.0157006	-0.383322	-0.536065	-0.719148	-0.450676	-0.577783	-0.211995	-0.335779	-0.489474	-0.250725	-0.154252	-0.208682	-0.289491	0.380527	0.116832
Common DEGs	Prim1	0.672093	0.395604	0.534274	-0.44399	-0.377189	0.580057	0.921461	-0.147276	-0.365258	-0.520942	-0.751796	-0.541902	-0.647197	-0.232177	-0.368419	-0.537635	-0.231997	-0.22262	-0.298157	-0.394273	0.323001	0.0450553
Common DEGs	Mturn	0.792412	0.538719	0.673002	-0.436549	-0.288829	0.660008	0.88383	-0.0274626	-0.456952	-0.602499	-0.762165	-0.483112	-0.615431	-0.131651	-0.257847	-0.418372	-0.328485	-0.212818	-0.25451	-0.320768	0.31906	0.057205
Common DEGs	Calm2	0.791644	0.530009	0.678995	-0.411361	-0.265304	0.642863	0.892978	-0.00552386	-0.437018	-0.58413	-0.743907	-0.460134	-0.593798	-0.152613	-0.276202	-0.432337	-0.307561	-0.185563	-0.22805	-0.296425	0.345051	0.0849424
Common DEGs	Rpl31	0.793583	0.551524	0.665149	-0.470821	-0.320162	0.683696	0.869457	-0.0566446	-0.484928	-0.627987	-0.786528	-0.513714	-0.644253	-0.101306	-0.230834	-0.397134	-0.358072	-0.250258	-0.290434	-0.353346	0.282464	0.0187289
Common DEGs	Mepce	0.708442	0.466198	0.553978	-0.524505	-0.428181	0.65937	0.876674	-0.184312	-0.458092	-0.605015	-0.813483	-0.599373	-0.707906	-0.131344	-0.272854	-0.453599	-0.330002	-0.310048	-0.372573	-0.452382	0.233928	-0.0441483
Common DEGs	Loc103693189	0.594401	0.275803	0.478329	-0.331699	-0.316009	0.454203	0.966411	-0.113269	-0.224508	-0.38987	-0.655228	-0.464819	-0.559971	-0.372572	-0.500675	-0.652773	-0.0865313	-0.106133	-0.201835	-0.321411	0.432624	0.158142
Common DEGs	Loc100361558	0.61738	0.276234	0.533753	-0.227593	-0.197569	0.403407	0.98412	0.00530161	-0.16781	-0.33524	-0.580187	-0.354897	-0.461532	-0.425737	-0.539827	-0.671023	-0.0283999	0.00473087	-0.0844597	-0.20356	0.53017	0.269179
Common DEGs	Rpl27A	0.714551	0.391797	0.64004	-0.238846	-0.146622	0.477553	0.960226	0.0828646	-0.250082	-0.41063	-0.604328	-0.32746	-0.454722	-0.342098	-0.451263	-0.579759	-0.113476	-0.00364119	-0.067766	-0.164333	0.517387	0.264915
Common DEGs	Ldb2	0.722411	0.401452	0.648871	-0.239235	-0.141658	0.483365	0.957377	0.0899291	-0.256776	-0.416594	-0.605614	-0.324402	-0.453378	-0.334752	-0.443344	-0.571418	-0.120527	-0.00396342	-0.0658396	-0.160371	0.516176	0.264712
Common DEGs	Rpl37A	0.720814	0.397239	0.650533	-0.227455	-0.130494	0.47493	0.958875	0.0999559	-0.247723	-0.407791	-0.596071	-0.313158	-0.44253	-0.342748	-0.449871	-0.575643	-0.111397	0.00815657	-0.0537655	-0.148865	0.526381	0.276388
Common DEGs	Rps7	0.689288	0.353509	0.623791	-0.196889	-0.119804	0.433833	0.971237	0.10043	-0.202343	-0.365339	-0.567545	-0.295572	-0.419933	-0.387109	-0.492454	-0.613864	-0.0647536	0.0390761	-0.0305608	-0.1339	0.555052	0.305514
Common DEGs	Ppia	0.723021	0.395541	0.660314	-0.203043	-0.103366	0.461465	0.959278	0.126171	-0.233771	-0.393713	-0.576788	-0.2872	-0.418623	-0.353654	-0.457216	-0.577793	-0.097634	0.0331895	-0.0270868	-0.121771	0.54644	0.300427
Common DEGs	Taf2	0.855107	0.610905	0.757614	-0.394257	-0.199145	0.67954	0.855474	0.0760295	-0.484165	-0.622586	-0.733989	-0.409721	-0.558714	-0.0899215	-0.204403	-0.351369	-0.359793	-0.170376	-0.190593	-0.23909	0.342075	0.0971061
Common DEGs	Actg1	0.863267	0.620841	0.769043	-0.387819	-0.185972	0.681747	0.850163	0.0909074	-0.487768	-0.624957	-0.729134	-0.398675	-0.549919	-0.0834686	-0.196116	-0.340954	-0.364161	-0.164214	-0.181244	-0.227052	0.344766	0.102561
Common DEGs	Apmap	0.853034	0.611644	0.751592	-0.407176	-0.213427	0.686343	0.853366	0.0619457	-0.491692	-0.629853	-0.743495	-0.423139	-0.570875	-0.082953	-0.199152	-0.348699	-0.367483	-0.184056	-0.204934	-0.253374	0.330122	0.0834903
Common DEGs	Zik1	0.831325	0.580517	0.727022	-0.404019	-0.227953	0.667632	0.870954	0.0416921	-0.468027	-0.609989	-0.740811	-0.432558	-0.575572	-0.113088	-0.231619	-0.382876	-0.34152	-0.179199	-0.208236	-0.264528	0.341433	0.0898792
Common DEGs	Gabarapl1	0.86001	0.611009	0.770623	-0.368499	-0.169675	0.666738	0.857897	0.105278	-0.470388	-0.608978	-0.714734	-0.382144	-0.533834	-0.10175	-0.212585	-0.354201	-0.345932	-0.14338	-0.161737	-0.209804	0.364847	0.123681
Common DEGs	Fkbp8	0.859455	0.609976	0.770225	-0.367587	-0.169239	0.665719	0.858595	0.105521	-0.469164	-0.607893	-0.714054	-0.381602	-0.533221	-0.103148	-0.21395	-0.355459	-0.344624	-0.142365	-0.16094	-0.209261	0.365961	0.124742
Common DEGs	Eif4G2	0.871777	0.630255	0.782285	-0.376578	-0.167581	0.681215	0.84516	0.110806	-0.488478	-0.624453	-0.720527	-0.382623	-0.536501	-0.0794194	-0.18956	-0.331274	-0.365641	-0.153088	-0.166674	-0.209779	0.351544	0.112823
Common DEGs	Zfp358	0.879568	0.642939	0.790389	-0.380742	-0.164836	0.690123	0.836421	0.115743	-0.499835	-0.634015	-0.723318	-0.381609	-0.537016	-0.0649306	-0.174408	-0.315905	-0.378124	-0.15837	-0.168672	-0.208415	0.343487	0.106656
Common DEGs	Ywhaz	0.814466	0.543363	0.722368	-0.350616	-0.188568	0.620445	0.896099	0.0736954	-0.413173	-0.559913	-0.70028	-0.390621	-0.533117	-0.171607	-0.285857	-0.428805	-0.283834	-0.121511	-0.156678	-0.221461	0.398429	0.148444
Common DEGs	Cdh8	0.824548	0.557832	0.733096	-0.354139	-0.184243	0.63028	0.88867	0.0808238	-0.425156	-0.57028	-0.703396	-0.388624	-0.53317	-0.157288	-0.27083	-0.413496	-0.296762	-0.125715	-0.157355	-0.218672	0.39201	0.143786
Common DEGs	Gap43	0.840189	0.577269	0.753763	-0.345753	-0.163377	0.636836	0.879045	0.105216	-0.434317	-0.577204	-0.697456	-0.371741	-0.520339	-0.14351	-0.254165	-0.393648	-0.307272	-0.11781	-0.143665	-0.199974	0.394365	0.150651
Common DEGs	Ensa	0.849099	0.585137	0.769965	-0.325792	-0.135905	0.631063	0.875424	0.13379	-0.429288	-0.571155	-0.682203	-0.346942	-0.498806	-0.144707	-0.251733	-0.386373	-0.302912	-0.097538	-0.119705	-0.173516	0.409063	0.169922
Common DEGs	Tspyl1	0.84956	0.584685	0.771946	-0.320822	-0.130461	0.628289	0.875783	0.139056	-0.426344	-0.568236	-0.678353	-0.341743	-0.494023	-0.147174	-0.253504	-0.387114	-0.299969	-0.0923871	-0.114276	-0.168064	0.413329	0.174928
Common DEGs	Tmsb4X	0.856326	0.595394	0.778573	-0.325496	-0.129554	0.636508	0.869313	0.141958	-0.436424	-0.57697	-0.681933	-0.342324	-0.49585	-0.135096	-0.241123	-0.374882	-0.310862	-0.0978354	-0.117163	-0.168295	0.406211	0.168993
Common DEGs	Pom121	0.83634	0.565172	0.757647	-0.316583	-0.13698	0.615421	0.886941	0.128915	-0.410305	-0.554581	-0.674951	-0.345215	-0.494765	-0.167052	-0.274518	-0.408724	-0.282494	-0.0869927	-0.113824	-0.172485	0.42236	0.181226
Common DEGs	Lzic	0.84089	0.569357	0.765906	-0.306531	-0.122995	0.612608	0.884751	0.143464	-0.407961	-0.551655	-0.667187	-0.332589	-0.483801	-0.167285	-0.272882	-0.404609	-0.280537	-0.076849	-0.101733	-0.15904	0.429531	0.190797
Common DEGs	Ywhae	0.883665	0.63948	0.806335	-0.341888	-0.12234	0.66861	0.840308	0.157013	-0.476731	-0.611295	-0.693612	-0.341154	-0.49991	-0.0849008	-0.189036	-0.322579	-0.354874	-0.117864	-0.126109	-0.165836	0.377588	0.14629
Common DEGs	Atat1	0.884517	0.638911	0.809735	-0.333646	-0.1132	0.664097	0.840704	0.165879	-0.471989	-0.606556	-0.687193	-0.332439	-0.491907	-0.0887565	-0.191713	-0.323525	-0.35016	-0.109354	-0.117075	-0.156703	0.384542	0.154526
Common DEGs	Gpr85	0.884915	0.639413	0.81035	-0.333171	-0.112354	0.664122	0.840344	0.166796	-0.472104	-0.606591	-0.686799	-0.3317	-0.49129	-0.0884281	-0.191261	-0.322925	-0.350328	-0.108909	-0.116445	-0.155917	0.384737	0.154908
Common DEGs	Tfb2M	0.866333	0.607136	0.794199	-0.312505	-0.107702	0.636236	0.861936	0.165564	-0.437996	-0.576841	-0.671603	-0.323201	-0.479828	-0.128866	-0.231816	-0.361799	-0.313543	-0.0852684	-0.100242	-0.147852	0.413029	0.180253
Common DEGs	Fam107B	0.877963	0.625695	0.8063	-0.318492	-0.103612	0.649279	0.849688	0.172931	-0.45449	-0.5908	-0.675792	-0.321708	-0.480622	-0.108072	-0.210086	-0.339776	-0.33161	-0.09277	-0.102997	-0.145771	0.401701	0.171581
Common DEGs	Kctd5	0.905053	0.681543	0.821957	-0.377475	-0.138027	0.708912	0.808315	0.148683	-0.526222	-0.654518	-0.718825	-0.360895	-0.522389	-0.0261508	-0.131078	-0.268333	-0.408303	-0.158414	-0.157198	-0.185974	0.330954	0.102941
Common DEGs	Tuba1B	0.891761	0.657287	0.809609	-0.364395	-0.137569	0.689517	0.827143	0.14511	-0.501542	-0.633592	-0.710233	-0.357678	-0.5169	-0.057327	-0.162949	-0.299705	-0.381227	-0.142587	-0.147496	-0.182879	0.352022	0.120761
Common DEGs	Ifnar1	0.900046	0.665675	0.825065	-0.345291	-0.110593	0.684208	0.821047	0.173018	-0.497612	-0.628206	-0.694888	-0.333173	-0.495501	-0.0562227	-0.158097	-0.289958	-0.3783	-0.123706	-0.124579	-0.157009	0.364355	0.138131
Common DEGs	Rnf4	0.90533	0.677421	0.827445	-0.359323	-0.119666	0.69753	0.81192	0.166064	-0.513608	-0.642457	-0.70506	-0.343101	-0.505783	-0.038058	-0.14075	-0.274514	-0.395382	-0.139277	-0.137825	-0.167293	0.347848	0.121892
Common DEGs	Prpf40A	0.904828	0.676488	0.826983	-0.358803	-0.11963	0.696777	0.812659	0.165947	-0.512648	-0.641644	-0.704722	-0.342962	-0.505559	-0.0392739	-0.141991	-0.275735	-0.394328	-0.138647	-0.137432	-0.167156	0.348682	0.122601
Common DEGs	Pou3F2	0.910877	0.68355	0.837681	-0.347169	-0.10198	0.694502	0.80687	0.184393	-0.511761	-0.639461	-0.695049	-0.327044	-0.491776	-0.0361296	-0.136299	-0.266823	-0.394332	-0.127466	-0.123142	-0.150412	0.354967	0.132527
Common DEGs	Eml5	0.911474	0.684626	0.838287	-0.347594	-0.101817	0.695278	0.805995	0.184726	-0.51278	-0.640304	-0.695294	-0.327009	-0.491854	-0.0347815	-0.134893	-0.265401	-0.395464	-0.128017	-0.123403	-0.150368	0.354132	0.131872
Common DEGs	Rnf138	0.91389	0.680106	0.853208	-0.306657	-0.0572796	0.671751	0.807382	0.227397	-0.48823	-0.615708	-0.662865	-0.284124	-0.452121	-0.0544643	-0.148732	-0.270637	-0.371139	-0.0860025	-0.0790513	-0.10571	0.388078	0.172253
Common DEGs	Mllt11	0.921242	0.694878	0.858587	-0.319045	-0.0626257	0.685796	0.795706	0.224576	-0.50561	-0.630808	-0.671479	-0.290852	-0.459789	-0.0335772	-0.128066	-0.251211	-0.389964	-0.100229	-0.0898899	-0.112629	0.371483	0.156936
Common DEGs	Wdr83Os	0.927774	0.704601	0.869137	-0.310722	-0.0470338	0.686399	0.786106	0.241221	-0.508641	-0.631844	-0.663601	-0.276988	-0.447998	-0.0250847	-0.11707	-0.237298	-0.394372	-0.0930962	-0.0789111	-0.0982506	0.372707	0.162253
Common DEGs	Rab40C	0.928281	0.715531	0.855842	-0.358444	-0.0954988	0.716723	0.779508	0.19573	-0.541492	-0.663741	-0.700819	-0.324297	-0.492417	0.0043207	-0.0938019	-0.223463	-0.427632	-0.142763	-0.129544	-0.147509	0.330308	0.113767
Common DEGs	Rgd1559896	0.924656	0.703746	0.858462	-0.333856	-0.0743356	0.698023	0.788946	0.214574	-0.519885	-0.643831	-0.6825	-0.30296	-0.471764	-0.0182747	-0.114025	-0.239531	-0.404999	-0.116286	-0.10456	-0.125215	0.355662	0.14057
Common DEGs	Smndc1	0.940648	0.733586	0.876577	-0.340192	-0.0632921	0.716361	0.761231	0.229774	-0.54571	-0.664147	-0.683848	-0.295423	-0.467632	0.0192844	-0.0737283	-0.197327	-0.434497	-0.126747	-0.106095	-0.117589	0.334555	0.126197
Common DEGs	Rab11B	0.935761	0.722943	0.872835	-0.331972	-0.0603624	0.706756	0.770937	0.231068	-0.533391	-0.653704	-0.678647	-0.291594	-0.463153	0.00363908	-0.0894393	-0.212414	-0.420951	-0.116935	-0.0989475	-0.113495	0.346834	0.137129
Common DEGs	Ifitm10	0.934181	0.719749	0.871357	-0.330266	-0.0603578	0.704262	0.77385	0.230599	-0.530094	-0.650977	-0.677681	-0.291272	-0.462563	-0.000753071	-0.0939653	-0.216917	-0.417279	-0.114772	-0.0976471	-0.113134	0.349897	0.139658
Common DEGs	Dgcr6	0.938182	0.725156	0.879157	-0.32083	-0.0460841	0.702038	0.767638	0.24524	-0.529366	-0.64894	-0.669236	-0.278164	-0.451009	0.00264862	-0.0883696	-0.208581	-0.417485	-0.106062	-0.0862862	-0.0995936	0.353903	0.146965
Common DEGs	Dus3L	0.936796	0.722375	0.877798	-0.319532	-0.0462996	0.699967	0.770218	0.244622	-0.526589	-0.646668	-0.668557	-0.278096	-0.450692	-0.00113032	-0.0922972	-0.212534	-0.414372	-0.104361	-0.0853581	-0.0994967	0.356447	0.149001
Common DEGs	Rps12	0.810247	0.528956	0.72808	-0.3136	-0.15452	0.593786	0.90557	0.104489	-0.383372	-0.531756	-0.671722	-0.356569	-0.500423	-0.200595	-0.310711	-0.446889	-0.253134	-0.0824579	-0.118607	-0.18613	0.433677	0.187135
Common DEGs	Rlim	0.806821	0.521011	0.728572	-0.298195	-0.141426	0.581536	0.909906	0.115783	-0.369682	-0.518867	-0.659575	-0.343064	-0.487116	-0.21399	-0.322496	-0.455941	-0.239021	-0.0662595	-0.103254	-0.172303	0.448401	0.203119
Common DEGs	Rpl5	0.780483	0.486793	0.697718	-0.299587	-0.162614	0.562929	0.924853	0.0878369	-0.346788	-0.499433	-0.658883	-0.357855	-0.495922	-0.24221	-0.353607	-0.489585	-0.214161	-0.0668868	-0.112698	-0.189826	0.453802	0.203325
Common DEGs	Thap12	0.82108	0.533488	0.755189	-0.264118	-0.0950237	0.571074	0.903582	0.163803	-0.360509	-0.507953	-0.63329	-0.30099	-0.450414	-0.216457	-0.318791	-0.44398	-0.231015	-0.0317525	-0.0626238	-0.127541	0.473286	0.235806
Common DEGs	Rpl8	0.795342	0.501117	0.721862	-0.275643	-0.126955	0.558893	0.919479	0.125929	-0.343986	-0.495109	-0.641228	-0.326425	-0.469328	-0.240285	-0.347047	-0.476997	-0.212288	-0.0424382	-0.0827242	-0.155884	0.471268	0.226723
Common DEGs	Wbp11	0.779807	0.478466	0.70738	-0.263851	-0.126363	0.540085	0.929386	0.121772	-0.322151	-0.475442	-0.63084	-0.322392	-0.462565	-0.26403	-0.370799	-0.49968	-0.189275	-0.0297958	-0.07486	-0.152975	0.485252	0.239425
Common DEGs	Pabpc1	0.783701	0.481176	0.715498	-0.251587	-0.110708	0.535351	0.928194	0.137696	-0.317581	-0.470478	-0.621395	-0.308	-0.449824	-0.266623	-0.371339	-0.497392	-0.18498	-0.0172668	-0.0606189	-0.137714	0.494762	0.251412
Common DEGs	Psmb4	0.78913	0.486711	0.724336	-0.242965	-0.0976065	0.534048	0.925567	0.15168	-0.3169	-0.469119	-0.614873	-0.296434	-0.440025	-0.265255	-0.368224	-0.492034	-0.184729	-0.00858913	-0.0497885	-0.125282	0.500612	0.259578
Common DEGs	Bub3	0.787099	0.480298	0.728448	-0.22136	-0.0763581	0.519289	0.927481	0.171069	-0.301237	-0.453736	-0.597345	-0.275251	-0.419775	-0.278639	-0.378786	-0.498266	-0.169035	0.0135506	-0.027366	-0.103551	0.518895	0.280811
Common DEGs	Rplp2	0.770978	0.459002	0.710215	-0.220045	-0.0870241	0.506579	0.936647	0.156132	-0.285861	-0.440468	-0.595162	-0.282057	-0.423057	-0.296977	-0.398583	-0.519156	-0.152475	0.0153701	-0.0308343	-0.111958	0.523946	0.283032
Common DEGs	Tmsb10	0.776278	0.464684	0.718506	-0.212806	-0.0754222	0.506055	0.933868	0.168665	-0.28602	-0.439932	-0.589697	-0.271922	-0.414573	-0.294877	-0.394924	-0.513535	-0.15307	0.0226048	-0.0215138	-0.101031	0.528575	0.289784
Common DEGs	Tmx1	0.873153	0.60384	0.82533	-0.235504	-0.0205873	0.594416	0.858008	0.249649	-0.395964	-0.533452	-0.609378	-0.239689	-0.402819	-0.158622	-0.249781	-0.362854	-0.272821	-0.0073093	-0.0160208	-0.0611491	0.472916	0.254013
Common DEGs	H3F3B	0.881286	0.6131	0.843294	-0.208969	0.015845	0.58523	0.846701	0.286398	-0.389355	-0.524382	-0.586575	-0.205825	-0.372575	-0.156467	-0.242251	-0.348328	-0.268005	0.0181128	0.0148907	-0.0260744	0.487799	0.276468
Common DEGs	Evl	0.854618	0.574777	0.806103	-0.226092	-0.0268808	0.573874	0.876364	0.238118	-0.370224	-0.511535	-0.602499	-0.241827	-0.401318	-0.190639	-0.283185	-0.396632	-0.24473	0.00429316	-0.0117433	-0.0643106	0.490112	0.267252
Common DEGs	Gng3	0.836776	0.548782	0.785445	-0.22465	-0.0404858	0.558997	0.892221	0.219907	-0.350938	-0.495639	-0.601602	-0.25122	-0.406738	-0.216122	-0.310903	-0.426142	-0.223352	0.00738123	-0.0157171	-0.0750654	0.499394	0.271943
Common DEGs	Rabgap1L	0.836415	0.546628	0.788466	-0.213336	-0.0286219	0.551883	0.892151	0.230966	-0.343638	-0.488269	-0.592294	-0.239553	-0.395726	-0.221747	-0.314906	-0.427749	-0.21618	0.0188261	-0.00374823	-0.0630883	0.508357	0.282756
Common DEGs	Rpl7A	0.855071	0.585336	0.788771	-0.285569	-0.089499	0.610582	0.874898	0.1793	-0.408352	-0.54973	-0.650629	-0.303031	-0.458795	-0.160239	-0.261172	-0.387068	-0.282443	-0.0563342	-0.0750429	-0.127485	0.441626	0.209449
Common DEGs	Myl12B	0.8708	0.609753	0.805375	-0.29255	-0.0831494	0.627372	0.859523	0.190036	-0.429485	-0.56765	-0.6557	-0.300235	-0.45915	-0.133739	-0.233373	-0.358758	-0.305553	-0.0651198	-0.0776031	-0.123774	0.42797	0.199263
Common DEGs	Akt1	0.851482	0.574323	0.794269	-0.252889	-0.058212	0.587661	0.879582	0.207673	-0.383598	-0.525744	-0.624476	-0.271735	-0.428774	-0.18241	-0.27929	-0.398831	-0.257398	-0.0225448	-0.0413138	-0.0953049	0.470378	0.242185
Common DEGs	Naa30	0.85534	0.57973	0.799209	-0.251653	-0.0535983	0.589946	0.876078	0.213184	-0.386829	-0.528219	-0.62339	-0.268071	-0.42607	-0.177581	-0.273747	-0.392565	-0.261107	-0.0216552	-0.0388012	-0.0913012	0.469561	0.242632
Common DEGs	Hsp90Ab1	0.874614	0.610362	0.818515	-0.263749	-0.0494799	0.612727	0.856888	0.222891	-0.415082	-0.55249	-0.632395	-0.268214	-0.429849	-0.143076	-0.238122	-0.357029	-0.291794	-0.0360832	-0.0457101	-0.0904623	0.449766	0.226601
Common DEGs	Loc108348079	0.861751	0.59267	0.800561	-0.272518	-0.0701081	0.6078	0.869519	0.199579	-0.406841	-0.546973	-0.640049	-0.285568	-0.443691	-0.157788	-0.255987	-0.378387	-0.281779	-0.0435866	-0.0590661	-0.109031	0.449387	0.221005
Common DEGs	Loc108348082	0.863397	0.594563	0.803422	-0.269487	-0.0654854	0.607245	0.868064	0.20443	-0.406636	-0.546438	-0.637558	-0.281415	-0.440108	-0.156976	-0.254515	-0.37608	-0.281799	-0.0406572	-0.055323	-0.104649	0.451068	0.223624
Common DEGs	Ints5	0.894118	0.644209	0.835451	-0.285469	-0.0544203	0.642001	0.834311	0.22413	-0.450865	-0.583716	-0.648392	-0.277192	-0.441935	-0.100697	-0.195634	-0.31632	-0.330375	-0.0609094	-0.06275	-0.0989814	0.420103	0.200004
Common DEGs	Eif1	0.902637	0.660443	0.841415	-0.300117	-0.0616103	0.658142	0.822968	0.219929	-0.470317	-0.600932	-0.659189	-0.286	-0.451784	-0.0783404	-0.173811	-0.296219	-0.351198	-0.0772748	-0.0756678	-0.107862	0.402057	0.182832
Common DEGs	Ptma	0.893486	0.648007	0.8271	-0.311074	-0.0817503	0.657306	0.833364	0.198205	-0.466846	-0.599688	-0.668847	-0.303706	-0.466668	-0.0878037	-0.18635	-0.312387	-0.346223	-0.0871339	-0.0902333	-0.126484	0.398926	0.17486
Common DEGs	Stmn1	0.892243	0.644367	0.828153	-0.302415	-0.0739285	0.650902	0.83557	0.205195	-0.459705	-0.592937	-0.662107	-0.295819	-0.459044	-0.0947252	-0.192314	-0.316773	-0.338874	-0.0780199	-0.0814012	-0.118335	0.407135	0.183866
Common DEGs	Loc691995	0.894808	0.640236	0.84587	-0.253713	-0.0199618	0.623241	0.833516	0.256779	-0.431767	-0.564266	-0.622482	-0.243703	-0.410657	-0.114952	-0.205201	-0.319056	-0.311712	-0.028767	-0.0286492	-0.0644204	0.44508	0.230399
Common DEGs	Rps2	0.902419	0.655499	0.849136	-0.273434	-0.0336664	0.641599	0.824075	0.246174	-0.453022	-0.583691	-0.637712	-0.258691	-0.426139	-0.0923965	-0.184154	-0.301023	-0.334028	-0.0499905	-0.047283	-0.0796392	0.424099	0.208939
Common DEGs	Ctu1	0.911022	0.669119	0.860753	-0.269792	-0.0211832	0.646731	0.812252	0.260518	-0.46127	-0.589506	-0.633512	-0.248306	-0.418002	-0.0784119	-0.168015	-0.282677	-0.343903	-0.0478729	-0.040652	-0.0687557	0.420385	0.209212
Common DEGs	Cct5	0.656625	0.302777	0.609183	-0.122698	-0.0624657	0.365821	0.980905	0.144467	-0.129954	-0.295152	-0.502545	-0.232136	-0.354093	-0.45081	-0.547847	-0.655404	0.00807433	0.113684	0.0389191	-0.0720255	0.616746	0.375423
Common DEGs	Neurod6	0.683755	0.331554	0.648851	-0.0937813	-0.0129214	0.367552	0.970453	0.199363	-0.13436	-0.296748	-0.482191	-0.189931	-0.319767	-0.439546	-0.530183	-0.629806	0.00203638	0.143173	0.0778661	-0.0257595	0.636377	0.403631
Common DEGs	Rps8	0.703675	0.36216	0.656723	-0.141944	-0.0515818	0.410536	0.966432	0.169037	-0.179586	-0.340995	-0.524701	-0.232256	-0.363345	-0.40099	-0.497315	-0.606195	-0.0431705	0.0950686	0.0323413	-0.0670919	0.597634	0.358923
Common DEGs	Rpl23A	0.729275	0.393869	0.686258	-0.141045	-0.0326649	0.428351	0.955722	0.194631	-0.200601	-0.359357	-0.52675	-0.219585	-0.356414	-0.376811	-0.470805	-0.577707	-0.0655694	0.0959444	0.0409551	-0.0515061	0.594496	0.359786
Common DEGs	Rps20	0.734627	0.399685	0.694681	-0.133629	-0.0207663	0.427789	0.952692	0.207458	-0.200784	-0.358797	-0.521087	-0.209167	-0.347674	-0.374539	-0.466919	-0.571794	-0.0662246	0.103315	0.0504848	-0.0403014	0.59911	0.366619
Common DEGs	Gene-Rps19-2	0.757915	0.435074	0.708735	-0.175137	-0.0487629	0.469695	0.943379	0.188184	-0.246229	-0.402157	-0.55752	-0.241775	-0.382762	-0.332437	-0.428838	-0.54093	-0.112432	0.0612233	0.0131505	-0.0716001	0.562668	0.326797
Common DEGs	Sepw1	0.777707	0.455667	0.744856	-0.132237	0.0128536	0.458719	0.928542	0.252193	-0.238666	-0.391081	-0.523018	-0.185991	-0.334226	-0.328223	-0.416033	-0.516984	-0.107273	0.103499	0.0649804	-0.0126634	0.589761	0.365546
Common DEGs	Rps5	0.778928	0.459961	0.739056	-0.155476	-0.0117114	0.47343	0.930191	0.229444	-0.253383	-0.406209	-0.542638	-0.210285	-0.357261	-0.317759	-0.409044	-0.515056	-0.12152	0.0803157	0.0405041	-0.0374189	0.572383	0.344007
Common DEGs	Akr1A1	0.790653	0.474489	0.755977	-0.144875	0.00899794	0.475934	0.921463	0.252495	-0.258152	-0.408995	-0.534273	-0.192655	-0.342967	-0.308144	-0.396481	-0.499038	-0.127551	0.0903335	0.0554022	-0.0183975	0.576621	0.352715
Common DEGs	Rpl32	0.738103	0.39711	0.720539	-0.06385	0.0590596	0.389223	0.941378	0.283639	-0.163954	-0.319373	-0.462059	-0.131856	-0.275767	-0.396027	-0.476992	-0.565832	-0.0316537	0.172275	0.126187	0.0389588	0.648029	0.429968
Common DEGs	Rpsa	0.759935	0.428534	0.735342	-0.0968445	0.0385185	0.424634	0.934555	0.270946	-0.202093	-0.355875	-0.4919	-0.15689	-0.303485	-0.361158	-0.445247	-0.539791	-0.0703066	0.139186	0.0974606	0.0154807	0.619837	0.399087
Common DEGs	Rps11	0.768753	0.439483	0.748722	-0.0869215	0.0564146	0.425443	0.927209	0.290466	-0.20477	-0.356905	-0.483815	-0.141351	-0.290591	-0.35416	-0.435666	-0.527119	-0.0740609	0.148551	0.110762	0.032073	0.624077	0.407208
Common DEGs	Rpl10	0.712673	0.367009	0.682805	-0.0907763	0.0105314	0.386449	0.958464	0.230237	-0.156809	-0.316209	-0.482916	-0.173586	-0.310032	-0.413297	-0.501025	-0.598003	-0.0219818	0.146203	0.0897165	-0.00604884	0.634494	0.406565
Common DEGs	Rpl13A	0.722423	0.378099	0.697938	-0.0781887	0.031481	0.386104	0.952128	0.252919	-0.158045	-0.315945	-0.473133	-0.155302	-0.294754	-0.407967	-0.4928	-0.5862	-0.0241808	0.158538	0.106111	0.01358	0.641635	0.417804
Common DEGs	Rps15A	0.72795	0.389209	0.692137	-0.117072	-0.00747817	0.413078	0.954396	0.217935	-0.185224	-0.343628	-0.506595	-0.194665	-0.332774	-0.387986	-0.478438	-0.580159	-0.0506265	0.119927	0.0661783	-0.026093	0.612659	0.382143
Common DEGs	Rpl24	0.735646	0.398811	0.701499	-0.115391	-7.36e-05	0.417675	0.950484	0.227244	-0.190934	-0.348404	-0.505881	-0.189167	-0.3291	-0.380772	-0.470245	-0.571003	-0.0568619	0.12149	0.070287	-0.0197223	0.612395	0.38349
Common DEGs	Rps24	0.74176	0.406221	0.709777	-0.111407	0.00877936	0.419782	0.946899	0.237435	-0.194002	-0.350627	-0.503031	-0.181891	-0.323452	-0.375889	-0.464151	-0.563533	-0.0604406	0.125331	0.0763879	-0.0117013	0.613996	0.386923
Common DEGs	Uchl1	0.790615	0.46699	0.798344	-0.0131265	0.159184	0.400264	0.889744	0.393785	-0.188279	-0.332477	-0.418646	-0.0454736	-0.204692	-0.343134	-0.409068	-0.480477	-0.0633855	0.218044	0.196636	0.130778	0.661474	0.467165
Common DEGs	Rpl6	0.797111	0.476429	0.805514	-0.014692	0.162889	0.406249	0.884421	0.399241	-0.195773	-0.338826	-0.419939	-0.0432811	-0.203873	-0.333761	-0.39908	-0.470103	-0.0715689	0.215949	0.196963	0.133465	0.657554	0.464631
Common DEGs	Rpl29	0.786566	0.46234	0.777604	-0.0617447	0.0991741	0.424478	0.908709	0.336107	-0.208424	-0.356523	-0.462341	-0.103446	-0.258405	-0.339183	-0.414336	-0.498087	-0.0804444	0.171981	0.143185	0.0720109	0.634378	0.427117
Common DEGs	Eef1G	0.778929	0.45135	0.771236	-0.0537732	0.102143	0.414074	0.912422	0.33658	-0.196789	-0.345727	-0.455158	-0.0988284	-0.252602	-0.350858	-0.425575	-0.508222	-0.0684109	0.180184	0.149396	0.076063	0.642242	0.435001
Common DEGs	Sumo3	0.802152	0.484601	0.794191	-0.0671199	0.105866	0.439608	0.897446	0.347134	-0.226816	-0.372457	-0.467159	-0.100356	-0.258487	-0.317284	-0.391356	-0.474677	-0.100267	0.165598	0.14221	0.076343	0.624654	0.420072
Common DEGs	Eif3F	0.802186	0.483994	0.801649	-0.0444566	0.132195	0.426833	0.890485	0.371911	-0.215423	-0.359642	-0.44688	-0.0745384	-0.234229	-0.321911	-0.391965	-0.469775	-0.0900624	0.187283	0.166549	0.102401	0.63828	0.439174
Common DEGs	Pdyn	0.850522	0.557261	0.852011	-0.0668607	0.149283	0.478363	0.847754	0.402634	-0.279161	-0.414347	-0.464431	-0.0683952	-0.23765	-0.244124	-0.310811	-0.387711	-0.159247	0.16018	0.157571	0.111651	0.598481	0.408734
Common DEGs	Id2	0.870773	0.589849	0.86474	-0.102494	0.126817	0.515158	0.835214	0.38763	-0.320161	-0.452709	-0.494565	-0.0948362	-0.266334	-0.203698	-0.273335	-0.355962	-0.201523	0.1232	0.125692	0.0860448	0.564281	0.372802
Common DEGs	Ftl1	0.886846	0.616699	0.880533	-0.114266	0.12922	0.535531	0.816769	0.394746	-0.345749	-0.474535	-0.502803	-0.0959184	-0.27037	-0.171888	-0.240568	-0.323379	-0.229459	0.108992	0.118183	0.0855514	0.544842	0.35685
Common DEGs	Sap18	0.88261	0.609706	0.882435	-0.0930001	0.150112	0.520107	0.814643	0.413116	-0.330418	-0.458795	-0.484002	-0.0744957	-0.249431	-0.182716	-0.248276	-0.326479	-0.214653	0.129846	0.13969	0.106907	0.55997	0.375806
Common DEGs	Rpl15	0.857369	0.569113	0.841545	-0.123755	0.0893031	0.515979	0.858322	0.348286	-0.315201	-0.452499	-0.515034	-0.128735	-0.295663	-0.222199	-0.297944	-0.38779	-0.193226	0.104968	0.0986289	0.0512008	0.560632	0.359202
Common DEGs	Rack1	0.857639	0.571936	0.829948	-0.160971	0.0473422	0.537668	0.866273	0.308888	-0.335515	-0.474497	-0.547487	-0.1699	-0.334381	-0.211248	-0.293201	-0.391736	-0.212066	0.0687207	0.0588302	0.00943658	0.536041	0.326519
Common DEGs	Arf5	0.858133	0.571685	0.834739	-0.147769	0.0626531	0.530403	0.863166	0.323444	-0.328822	-0.467139	-0.536028	-0.155015	-0.320495	-0.214529	-0.294225	-0.389632	-0.205933	0.0815701	0.073125	0.0245983	0.544649	0.338096
Common DEGs	Srsf3	0.853383	0.564133	0.830437	-0.143418	0.0632548	0.524027	0.867391	0.322572	-0.321203	-0.460399	-0.532561	-0.153392	-0.318071	-0.223238	-0.302957	-0.398001	-0.197797	0.0864206	0.0763002	0.025987	0.550297	0.343169
Common DEGs	Rpl19	0.833008	0.537958	0.793471	-0.184003	0.000393078	0.531664	0.893031	0.257244	-0.322619	-0.467329	-0.567901	-0.210449	-0.367768	-0.238733	-0.327902	-0.43471	-0.195355	0.0485067	0.0265422	-0.0334559	0.531987	0.310801
Common DEGs	Cfl1	0.822901	0.520652	0.78967	-0.157943	0.0206199	0.508354	0.898647	0.273217	-0.297231	-0.443089	-0.545955	-0.188442	-0.345184	-0.262333	-0.348768	-0.450898	-0.169504	0.0752432	0.0512975	-0.0116429	0.555261	0.336455
Common DEGs	Eid1	0.83723	0.541481	0.805947	-0.160013	0.0304334	0.520792	0.886365	0.286795	-0.313109	-0.456335	-0.547538	-0.181994	-0.341861	-0.241838	-0.326659	-0.427588	-0.186992	0.0719236	0.0535061	-0.00409718	0.547371	0.331987
Common DEGs	Loc102546754	0.829168	0.527215	0.805683	-0.130641	0.0563724	0.497279	0.888721	0.308761	-0.288331	-0.432029	-0.522484	-0.15483	-0.31482	-0.262889	-0.344063	-0.439226	-0.162223	0.101561	0.0824565	0.0230374	0.571428	0.359885
Common DEGs	Eef1A1	0.804143	0.491999	0.77487	-0.134871	0.0308176	0.480302	0.910371	0.277124	-0.26543	-0.413811	-0.526158	-0.174312	-0.328333	-0.295066	-0.380212	-0.479153	-0.136404	0.0994324	0.0702249	0.0014001	0.579061	0.360209
Common DEGs	Rpl17	0.807556	0.497459	0.776581	-0.142164	0.0254856	0.487207	0.908815	0.273142	-0.272924	-0.420971	-0.532432	-0.180287	-0.334595	-0.288136	-0.374025	-0.474261	-0.144023	0.0919989	0.0634663	-0.00443594	0.572629	0.353132
Common DEGs	Eif5A	0.805465	0.494337	0.7748	-0.140029	0.0261592	0.484347	0.910117	0.273141	-0.269655	-0.417984	-0.530579	-0.179164	-0.333141	-0.291568	-0.377376	-0.477349	-0.140605	0.094251	0.0651104	-0.00344866	0.574929	0.355357
Common DEGs	Srm	0.968596	0.799909	0.982962	-0.135166	0.221804	0.633231	0.598641	0.506244	-0.50103	-0.587444	-0.480167	-0.0207468	-0.214312	0.084051	0.039294	-0.0235772	-0.414109	0.0526171	0.124208	0.156065	0.396584	0.264383
Common DEGs	Marcksl1	0.94928	0.806331	0.997006	-0.0445606	0.337721	0.579343	0.501188	0.609198	-0.470074	-0.53842	-0.376464	0.0986712	-0.0977939	0.117546	0.0955933	0.0612894	-0.397509	0.124527	0.217336	0.268675	0.403586	0.31018
Common DEGs	Loc100911956	0.91565	0.698633	0.963579	0.00918338	0.329211	0.503198	0.650104	0.591344	-0.354347	-0.450812	-0.364641	0.095556	-0.0952172	-0.0634116	-0.0951079	-0.134049	-0.262059	0.204827	0.261779	0.273186	0.539061	0.414983
Common DEGs	Slc7A5	0.915793	0.705826	0.968609	0.0196765	0.34687	0.499839	0.629616	0.607954	-0.356037	-0.448645	-0.350725	0.113128	-0.078613	-0.0497841	-0.0777468	-0.11238	-0.266665	0.211588	0.273449	0.28965	0.534195	0.41706
Common DEGs	Loc100911959	0.87981	0.616721	0.917465	0.0156492	0.284264	0.461326	0.750487	0.538374	-0.286065	-0.402002	-0.378014	0.0582613	-0.123898	-0.178633	-0.22172	-0.270457	-0.180223	0.22771	0.25616	0.238188	0.604982	0.454793
Common DEGs	Zfp560	0.862179	0.578952	0.883041	-0.0179062	0.220598	0.461971	0.807659	0.473217	-0.27237	-0.399544	-0.416554	-0.000787933	-0.176238	-0.224606	-0.27943	-0.341564	-0.158413	0.203155	0.214034	0.179634	0.613067	0.442047
Common DEGs	Asns	0.878998	0.605675	0.893075	-0.0489172	0.200013	0.493202	0.79858	0.458946	-0.306776	-0.432015	-0.443087	-0.024652	-0.201856	-0.19156	-0.249182	-0.316509	-0.193681	0.171258	0.186017	0.156513	0.584395	0.411366
Common DEGs	Eif1B	0.890165	0.628248	0.913286	-0.031655	0.23463	0.494555	0.767032	0.494855	-0.31609	-0.435099	-0.423156	0.00709311	-0.174044	-0.164749	-0.216016	-0.276177	-0.207455	0.183647	0.208342	0.188149	0.579104	0.417427
Common DEGs	Arpc4	0.885402	0.6162	0.860624	-0.169864	0.0634583	0.565794	0.835112	0.332447	-0.372273	-0.504819	-0.552586	-0.160102	-0.330417	-0.162477	-0.241208	-0.337706	-0.2529	0.0559281	0.0580546	0.0206733	0.512072	0.310261
Common DEGs	Btf3L4	0.908362	0.655321	0.886312	-0.17774	0.0780204	0.590191	0.803618	0.353076	-0.405278	-0.531444	-0.555716	-0.150692	-0.325869	-0.116689	-0.19221	-0.286554	-0.290055	0.0437297	0.0569783	0.030846	0.488123	0.294065
Common DEGs	Gapdh	0.90449	0.647637	0.88976	-0.152407	0.103133	0.572386	0.80251	0.375533	-0.387241	-0.513154	-0.533953	-0.125253	-0.301243	-0.1302	-0.202111	-0.291078	-0.272446	0.0689347	0.0829085	0.0564749	0.507208	0.317398
Common DEGs	Ppp2R2A	0.909238	0.656167	0.89395	-0.157664	0.102181	0.579593	0.796318	0.376068	-0.39621	-0.520884	-0.537639	-0.127182	-0.303939	-0.119265	-0.19107	-0.280393	-0.282191	0.0627897	0.0788079	0.0546089	0.499561	0.31068
Common DEGs	Tdg	0.910441	0.658314	0.89559	-0.157251	0.10399	0.580446	0.79413	0.378133	-0.397637	-0.521872	-0.536989	-0.125658	-0.302729	-0.116778	-0.188237	-0.277218	-0.283918	0.0628859	0.0796432	0.0561612	0.498618	0.310415
Common DEGs	B4Galt3	0.904399	0.651824	0.86778	-0.220634	0.0256045	0.611642	0.817943	0.302561	-0.423746	-0.552919	-0.593546	-0.201187	-0.372554	-0.111242	-0.194651	-0.299651	-0.306132	0.00260045	0.00975792	-0.0205794	0.46261	0.257721
Common DEGs	Poldip3	0.917692	0.674999	0.882952	-0.224602	0.0351206	0.625615	0.798254	0.315522	-0.443065	-0.568271	-0.594493	-0.194654	-0.368892	-0.0836952	-0.165004	-0.268483	-0.328058	-0.00413853	0.00979689	-0.0136897	0.448274	0.248342
Common DEGs	Newgene_1306455	0.921371	0.681412	0.887876	-0.223522	0.0403287	0.628273	0.791992	0.32153	-0.447372	-0.571317	-0.592767	-0.190318	-0.365502	-0.0763868	-0.156712	-0.259226	-0.333221	-0.00394667	0.0121496	-0.00924295	0.445523	0.247525
Common DEGs	Hn1	0.911399	0.662171	0.882028	-0.202837	0.0527509	0.607336	0.804508	0.330216	-0.422691	-0.54909	-0.577047	-0.176085	-0.350287	-0.103578	-0.182686	-0.282358	-0.307075	0.018657	0.0310621	0.00513609	0.468985	0.270735
Common DEGs	Ptov1	0.918684	0.674954	0.891403	-0.201876	0.0617327	0.61328	0.792351	0.340862	-0.431859	-0.555814	-0.574652	-0.168803	-0.344799	-0.0887575	-0.166114	-0.264149	-0.317893	0.0178872	0.0344584	0.012617	0.462752	0.268078
Common DEGs	Rpl7L1	0.925739	0.687922	0.899552	-0.204081	0.0671573	0.620977	0.780365	0.348088	-0.442786	-0.564352	-0.57483	-0.164942	-0.342476	-0.072693	-0.148783	-0.245876	-0.330413	0.013917	0.0344054	0.016553	0.454068	0.2624
Common DEGs	Dpy19L1	0.920142	0.676875	0.897391	-0.188959	0.0780983	0.607192	0.786657	0.356698	-0.427027	-0.549814	-0.562954	-0.153066	-0.330285	-0.0889895	-0.163811	-0.25849	-0.313968	0.0300298	0.0487832	0.0285722	0.469572	0.278523
Common DEGs	Rbm22	0.897603	0.636131	0.900891	-0.0936099	0.165624	0.533818	0.790315	0.432228	-0.350631	-0.47412	-0.481363	-0.0624231	-0.240874	-0.15159	-0.213995	-0.289448	-0.238139	0.125765	0.143904	0.119355	0.545519	0.368117
Common DEGs	Hist1H1C	0.918407	0.675518	0.92541	-0.0993253	0.183395	0.556463	0.75198	0.4552	-0.383553	-0.499439	-0.480458	-0.0492538	-0.232327	-0.10188	-0.160112	-0.232318	-0.276178	0.114288	0.144651	0.132558	0.518605	0.350957
Common DEGs	Loc100364335	0.911173	0.660448	0.912098	-0.110905	0.160172	0.555657	0.773617	0.43119	-0.37729	-0.497437	-0.494009	-0.0706193	-0.251104	-0.120147	-0.182683	-0.259737	-0.266857	0.106087	0.12974	0.111336	0.522493	0.347119
Common DEGs	Rab30	0.916695	0.671136	0.919248	-0.110631	0.167178	0.560752	0.762221	0.439439	-0.385392	-0.503285	-0.491988	-0.0648675	-0.24671	-0.106711	-0.167749	-0.243437	-0.276503	0.104627	0.131875	0.117068	0.515991	0.34381
Common DEGs	Ubald2	0.932396	0.701342	0.931797	-0.133111	0.159473	0.588088	0.738954	0.436913	-0.419355	-0.532666	-0.507588	-0.0756423	-0.259727	-0.0655462	-0.126664	-0.204328	-0.313365	0.0786004	0.112936	0.106135	0.484814	0.315584
Common DEGs	Cars	0.950718	0.743417	0.956241	-0.133925	0.185544	0.608178	0.686233	0.4669	-0.453261	-0.556343	-0.498353	-0.0535327	-0.2422	-0.00657409	-0.0613583	-0.133343	-0.354418	0.0691652	0.118497	0.127051	0.452198	0.297083
Common DEGs	Loc681410	0.944351	0.728132	0.948305	-0.131576	0.178438	0.599825	0.705342	0.45832	-0.439871	-0.546641	-0.500088	-0.059323	-0.246521	-0.0287847	-0.0855578	-0.159158	-0.338457	0.0746917	0.118752	0.121799	0.465696	0.305812
Common DEGs	Loc100361457	0.945543	0.733086	0.954408	-0.119376	0.196243	0.595078	0.692116	0.47541	-0.438309	-0.542528	-0.486928	-0.0419836	-0.230395	-0.0219759	-0.0755126	-0.145152	-0.338829	0.0846514	0.132395	0.138756	0.467029	0.312562
Common DEGs	Ptprz1	-0.305462	0.0696836	-0.224619	0.109936	0.246345	-0.128578	-0.971416	0.135884	-0.111704	0.0607903	0.412729	0.329335	0.376155	0.652422	0.760909	0.874414	-0.247026	-0.0973508	0.0491625	0.219614	-0.578494	-0.326263
Common DEGs	Lnpep	-0.0668166	0.271586	0.0466669	0.161201	0.404475	-0.0178801	-0.866883	0.357913	-0.199321	-0.0396687	0.374603	0.426007	0.419128	0.671234	0.785519	0.905821	-0.319987	-0.00671432	0.170906	0.359511	-0.440963	-0.196543
Common DEGs	Reln	0.41538	0.674745	0.506259	0.00164342	0.409492	0.350243	-0.545982	0.51077	-0.4974	-0.385544	0.0544137	0.312379	0.215389	0.73696	0.813202	0.880323	-0.570706	-0.0698353	0.133808	0.332553	-0.302529	-0.14482
Common DEGs	Hells	0.202486	0.483392	0.329376	0.158111	0.499111	0.135463	-0.688407	0.529737	-0.312235	-0.178633	0.266002	0.452203	0.389429	0.666959	0.772465	0.881378	-0.407442	0.0452236	0.241987	0.436849	-0.295303	-0.0850753
Common DEGs	Usp13	-0.654785	-0.285712	-0.698071	-0.159253	-0.25857	-0.203013	-0.911007	-0.445943	-0.0199639	0.130687	0.254178	-0.0829247	0.0577363	0.524878	0.573825	0.614567	-0.145496	-0.386471	-0.340701	-0.246908	-0.796816	-0.619269
Common DEGs	Igdcc4	-0.646606	-0.274764	-0.686601	-0.153338	-0.245276	-0.20017	-0.918455	-0.430951	-0.0247595	0.127517	0.259166	-0.0717262	0.0666866	0.533538	0.584477	0.627452	-0.151343	-0.381245	-0.33186	-0.234884	-0.795927	-0.615156
Common DEGs	Med24	-0.634131	-0.258586	-0.670692	-0.148773	-0.230646	-0.193535	-0.926926	-0.413393	-0.0337121	0.120483	0.262385	-0.0602113	0.0750968	0.546278	0.599299	0.644443	-0.161458	-0.377248	-0.32319	-0.222048	-0.796261	-0.612038
Common DEGs	Synj1	-0.645444	-0.274899	-0.695202	-0.182231	-0.279767	-0.183831	-0.904418	-0.463027	-0.0380417	0.111497	0.231687	-0.105918	0.034287	0.535444	0.580751	0.616209	-0.162399	-0.407814	-0.362648	-0.268841	-0.809806	-0.637281
Common DEGs	Sorbs1	-0.635741	-0.262219	-0.683969	-0.182162	-0.272431	-0.176705	-0.909933	-0.453175	-0.0467565	0.104056	0.231074	-0.100928	0.0371013	0.546063	0.592372	0.628669	-0.171835	-0.408035	-0.359642	-0.262859	-0.812156	-0.637788
Common DEGs	Elmo2	-0.664906	-0.303497	-0.727025	-0.208413	-0.327585	-0.184734	-0.876172	-0.513906	-0.0300185	0.113633	0.207184	-0.148551	-0.00208047	0.511134	0.548821	0.575329	-0.150307	-0.430537	-0.396827	-0.313074	-0.814792	-0.654598
Common DEGs	Hecw1	-0.65623	-0.290161	-0.711714	-0.193708	-0.302252	-0.185817	-0.891277	-0.487452	-0.0326979	0.114061	0.221239	-0.125581	0.0178688	0.522788	0.56458	0.595976	-0.155176	-0.417807	-0.378301	-0.289472	-0.811772	-0.644944
Common DEGs	Loc108348085	-0.584808	-0.199864	-0.63964	-0.223293	-0.286052	-0.117683	-0.913474	-0.450458	-0.108359	0.0441906	0.187368	-0.126071	0.00353633	0.598798	0.641643	0.670975	-0.233313	-0.446481	-0.388674	-0.282321	-0.841224	-0.670433
Common DEGs	Grm5	-0.58048	-0.193983	-0.631953	-0.215353	-0.273269	-0.118819	-0.919421	-0.437119	-0.108684	0.0451253	0.194453	-0.114498	0.0135835	0.602875	0.647683	0.67942	-0.234519	-0.439215	-0.378821	-0.270299	-0.838205	-0.664412
Common DEGs	Hyou1	-0.580774	-0.193749	-0.62816	-0.203305	-0.258796	-0.125515	-0.925214	-0.4236	-0.103251	0.0516939	0.205853	-0.100198	0.0270953	0.602136	0.649294	0.684165	-0.230005	-0.42811	-0.365929	-0.256066	-0.832356	-0.655131
Common DEGs	Ppp6R1	-0.590601	-0.210577	-0.659854	-0.262052	-0.338498	-0.101505	-0.888308	-0.50153	-0.118681	0.0288323	0.150445	-0.176363	-0.042678	0.591324	0.625628	0.644031	-0.239808	-0.481491	-0.432242	-0.332892	-0.856624	-0.698832
Common DEGs	Soga3	-0.587993	-0.206394	-0.654022	-0.254044	-0.326514	-0.103763	-0.894601	-0.489469	-0.117938	0.0308547	0.158053	-0.165162	-0.0326391	0.594682	0.630927	0.651738	-0.24	-0.474355	-0.422807	-0.32151	-0.853981	-0.693162
Common DEGs	Sema6D	-0.699155	-0.353873	-0.771427	-0.219628	-0.370574	-0.20569	-0.839382	-0.56473	0.00077769	0.136664	0.195849	-0.183166	-0.0280862	0.463216	0.493911	0.513371	-0.114479	-0.437595	-0.419508	-0.350302	-0.804046	-0.656566
Common DEGs	Npepps	-0.676008	-0.322154	-0.748085	-0.230704	-0.365277	-0.181956	-0.851794	-0.552711	-0.026754	0.111966	0.185037	-0.183185	-0.0325617	0.493315	0.524702	0.543707	-0.143512	-0.449392	-0.424347	-0.348268	-0.818164	-0.668312
Common DEGs	Sh3Pxd2A	-0.689124	-0.335906	-0.751437	-0.19725	-0.333057	-0.209069	-0.864855	-0.52642	-0.00214439	0.138849	0.21859	-0.148432	0.00270674	0.481367	0.51845	0.545513	-0.121085	-0.418943	-0.392182	-0.315238	-0.801442	-0.643374
Common DEGs	Frmd5	-0.725279	-0.386894	-0.790087	-0.185677	-0.349161	-0.243449	-0.839929	-0.552548	0.039481	0.174989	0.229354	-0.156144	0.00239477	0.432091	0.466669	0.492667	-0.0762962	-0.405274	-0.390851	-0.325947	-0.780382	-0.628366
Common DEGs	Apba1	-0.720448	-0.378806	-0.7823	-0.180097	-0.33765	-0.242381	-0.848924	-0.540262	0.0361232	0.173454	0.235211	-0.145876	0.0111417	0.440374	0.476926	0.505152	-0.0809263	-0.400945	-0.383306	-0.315454	-0.781166	-0.625734
Common DEGs	Lars	-0.714204	-0.368484	-0.77185	-0.171647	-0.321406	-0.241732	-0.860705	-0.523097	0.0324976	0.172221	0.243831	-0.131268	0.0237019	0.45062	0.489919	0.521302	-0.0862306	-0.394122	-0.37223	-0.300526	-0.781289	-0.621199
Common DEGs	Rtel1	-0.696579	-0.341512	-0.744399	-0.152674	-0.282911	-0.237923	-0.887039	-0.48155	0.0219655	0.167133	0.262364	-0.0973412	0.0522521	0.475615	0.521214	0.559774	-0.100502	-0.378497	-0.346315	-0.265357	-0.781053	-0.610378
Common DEGs	Pdzd2	-0.694451	-0.337647	-0.737735	-0.140681	-0.26635	-0.242644	-0.895278	-0.465332	0.0247525	0.17157	0.273835	-0.0815251	0.0667281	0.478534	0.526837	0.568834	-0.0989603	-0.367724	-0.332727	-0.249439	-0.776541	-0.601713
Common DEGs	Phyhip	-0.709414	-0.358294	-0.755018	-0.140027	-0.277568	-0.254423	-0.884485	-0.48043	0.0395801	0.184015	0.274797	-0.0891695	0.0624194	0.45971	0.50633	0.54696	-0.0827151	-0.366175	-0.336599	-0.258423	-0.770824	-0.599298
Common DEGs	Lrpprc	-0.672086	-0.306541	-0.703118	-0.115424	-0.218402	-0.239517	-0.921795	-0.413439	0.0148763	0.167332	0.296493	-0.039475	0.101966	0.503407	0.559128	0.609782	-0.112649	-0.345384	-0.298729	-0.205279	-0.770825	-0.584131
Common DEGs	Igf1R	-0.685842	-0.32436	-0.715827	-0.105954	-0.217379	-0.254878	-0.917924	-0.416665	0.0316494	0.183086	0.306194	-0.035329	0.108529	0.487307	0.543413	0.595305	-0.0954935	-0.336108	-0.292697	-0.202511	-0.762396	-0.575746
Common DEGs	Cpd	-0.696993	-0.339835	-0.733486	-0.119764	-0.242699	-0.25575	-0.904329	-0.443868	0.035961	0.184511	0.293807	-0.0576808	0.0896572	0.475155	0.527346	0.574626	-0.0892171	-0.348411	-0.310955	-0.225928	-0.765977	-0.585538
Common DEGs	Atg2A	-0.733416	-0.388962	-0.768793	-0.0985233	-0.245952	-0.294949	-0.888068	-0.458004	0.080367	0.225085	0.314786	-0.0526307	0.101431	0.42892	0.480926	0.530061	-0.0429351	-0.3266	-0.299204	-0.224221	-0.74283	-0.564668
Common DEGs	Aak1	-0.718996	-0.369085	-0.753505	-0.103249	-0.239997	-0.28133	-0.896889	-0.44802	0.0641424	0.210841	0.310107	-0.0500315	0.1011	0.447608	0.500476	0.5499	-0.0602671	-0.33195	-0.299876	-0.220349	-0.750593	-0.570319
Common DEGs	Ndrg4	-0.686698	-0.325088	-0.710325	-0.0866876	-0.194963	-0.266073	-0.925566	-0.395845	0.041246	0.194188	0.324081	-0.0131106	0.129592	0.484427	0.544098	0.600827	-0.087146	-0.318071	-0.272227	-0.180338	-0.752037	-0.56033
Common DEGs	Grin2B	-0.693989	-0.334514	-0.710821	-0.0629409	-0.172276	-0.284603	-0.930561	-0.376727	0.059053	0.21287	0.346327	0.0108296	0.153514	0.473231	0.536566	0.598636	-0.0702952	-0.295485	-0.2489	-0.157027	-0.737152	-0.540615
Common DEGs	Tnc	-0.497512	-0.0949188	-0.523728	-0.172713	-0.167735	-0.0843809	-0.960282	-0.312551	-0.154371	0.00940802	0.221771	-0.0301523	0.0766825	0.667586	0.726337	0.773532	-0.285944	-0.397216	-0.308387	-0.175659	-0.820576	-0.625761
Common DEGs	Atp2B2	-0.487255	-0.08336	-0.511482	-0.170443	-0.158741	-0.0786896	-0.962593	-0.300958	-0.160806	0.00368102	0.221982	-0.0237297	0.080707	0.674547	0.734294	0.782485	-0.292681	-0.394549	-0.302939	-0.167864	-0.819021	-0.622796
Common DEGs	Camk4	-0.506448	-0.105457	-0.528238	-0.155923	-0.153736	-0.099915	-0.964185	-0.302111	-0.139372	0.0249959	0.238426	-0.0143275	0.093309	0.657811	0.719038	0.769943	-0.271685	-0.381613	-0.292982	-0.160844	-0.810748	-0.612588
Common DEGs	Rap1Gap2	-0.498429	-0.0957623	-0.529594	-0.18736	-0.185468	-0.0768083	-0.95512	-0.329511	-0.160864	0.00184947	0.208687	-0.0473403	0.0607047	0.669454	0.7255	0.769041	-0.291582	-0.411174	-0.32439	-0.193082	-0.82906	-0.637992
Common DEGs	Wdr7	-0.518623	-0.11909	-0.547881	-0.174007	-0.182534	-0.0980993	-0.955894	-0.332916	-0.139158	0.0232531	0.224185	-0.0397394	0.0718082	0.651956	0.709186	0.755083	-0.270192	-0.399346	-0.315986	-0.187986	-0.821311	-0.628752
Common DEGs	Gtf3C1	-0.460344	-0.0525086	-0.493428	-0.207065	-0.185074	-0.0399451	-0.953967	-0.317509	-0.198494	-0.0351198	0.183999	-0.0558831	0.0451986	0.700079	0.754715	0.795005	-0.328712	-0.42798	-0.334388	-0.196746	-0.83949	-0.650263
Common DEGs	Abca3	-0.496304	-0.0945949	-0.511077	-0.138175	-0.126939	-0.103084	-0.970929	-0.273806	-0.137806	0.0281779	0.252432	0.00957882	0.113786	0.661241	0.726167	0.781797	-0.27119	-0.364085	-0.27096	-0.135398	-0.799696	-0.596474
Common DEGs	Loc102547059	-0.49044	-0.0887754	-0.499451	-0.122522	-0.105414	-0.108064	-0.975762	-0.251764	-0.133897	0.033226	0.265164	0.0293062	0.13117	0.661462	0.729404	0.789003	-0.268083	-0.348656	-0.252455	-0.114673	-0.789598	-0.582331
Common DEGs	Hnrnpu	-0.454911	-0.0474718	-0.474016	-0.166406	-0.134481	-0.0591981	-0.967391	-0.268259	-0.182061	-0.0158216	0.219449	-0.00752709	0.0895806	0.69575	0.757915	0.808334	-0.314518	-0.388833	-0.289146	-0.147258	-0.815004	-0.615477
Common DEGs	Ntrk2	-0.444074	-0.0372514	-0.451431	-0.133863	-0.0908203	-0.0705892	-0.976417	-0.223871	-0.17261	-0.00422737	0.245949	0.03272	0.125263	0.694493	0.762763	0.821294	-0.306601	-0.356665	-0.251087	-0.105056	-0.79351	-0.585892
Common DEGs	Scamp3	-0.367637	0.043417	-0.366256	-0.131996	-0.0456039	-0.0216637	-0.975138	-0.157963	-0.222617	-0.0524725	0.230388	0.0589592	0.134837	0.736843	0.808359	0.869249	-0.356174	-0.348545	-0.226942	-0.0677542	-0.781977	-0.571026
Common DEGs	Cacna1A	-0.384037	0.0254394	-0.3806	-0.120196	-0.0413806	-0.0391587	-0.978399	-0.159003	-0.205439	-0.0350485	0.244446	0.0669756	0.145603	0.724563	0.797463	0.860737	-0.339625	-0.33847	-0.219042	-0.0619297	-0.776626	-0.563637
Common DEGs	Ank2	-0.425767	-0.0212812	-0.416026	-0.0863834	-0.0268744	-0.0861074	-0.985815	-0.158107	-0.159008	0.0118697	0.283069	0.0910276	0.176417	0.690681	0.767551	0.837603	-0.29471	-0.30882	-0.194915	-0.0432687	-0.759405	-0.540836
Common DEGs	Vps13B	-0.641585	-0.267492	-0.658121	-0.0856447	-0.161003	-0.233799	-0.948281	-0.350165	0.00234289	0.160668	0.321042	0.00989661	0.142471	0.530788	0.594907	0.655397	-0.129008	-0.317809	-0.257544	-0.152488	-0.76049	-0.560841
Common DEGs	Gpatch11	-0.630988	-0.254386	-0.645687	-0.0846353	-0.152434	-0.226785	-0.952908	-0.338876	-0.00603414	0.153429	0.320763	0.0158665	0.146021	0.540664	0.605861	0.667324	-0.137991	-0.316837	-0.253295	-0.145305	-0.761405	-0.559947
Common DEGs	Zfp180	-0.644891	-0.271529	-0.670599	-0.111814	-0.194192	-0.221618	-0.93729	-0.382389	-0.00742675	0.148624	0.297562	-0.021925	0.113195	0.531548	0.590575	0.644311	-0.137013	-0.342543	-0.286659	-0.184842	-0.774703	-0.582275
Common DEGs	Cpsf3	-0.615176	-0.234621	-0.634181	-0.104417	-0.164651	-0.204432	-0.95234	-0.345548	-0.0288853	0.130767	0.301046	0.000232918	0.128247	0.558917	0.621848	0.679493	-0.160503	-0.335574	-0.269826	-0.159282	-0.77496	-0.576182
Common DEGs	Smap1	-0.604881	-0.222001	-0.624126	-0.109454	-0.163519	-0.194316	-0.954319	-0.341345	-0.0397882	0.120469	0.295213	-0.00103483	0.125049	0.569137	0.631976	0.689036	-0.171587	-0.340259	-0.27217	-0.159386	-0.779031	-0.58012
Common DEGs	Ube3B	-0.564466	-0.1731	-0.588408	-0.140116	-0.172419	-0.148773	-0.956508	-0.337391	-0.0871861	0.0743461	0.261977	-0.0191341	0.100148	0.609462	0.66977	0.721659	-0.218821	-0.368643	-0.293114	-0.172869	-0.800115	-0.603878
Common DEGs	Disp2	-0.58072	-0.194292	-0.585755	-0.0757803	-0.108505	-0.19647	-0.971488	-0.282225	-0.0418843	0.122376	0.321863	0.0473248	0.165782	0.582479	0.653009	0.719612	-0.176296	-0.307452	-0.228868	-0.107717	-0.760306	-0.550459
Common DEGs	Cacna1B	-0.585101	-0.200415	-0.584856	-0.0576436	-0.0906401	-0.209907	-0.974855	-0.266753	-0.0289081	0.135968	0.338475	0.0658483	0.18404	0.57421	0.647538	0.718207	-0.163984	-0.290023	-0.210716	-0.0894715	-0.748504	-0.535029
Common DEGs	Rgd1307100	-0.61021	-0.232737	-0.599979	-0.0162242	-0.0601032	-0.251273	-0.977295	-0.245678	0.0130303	0.177949	0.378337	0.101573	0.222497	0.541778	0.620311	0.699322	-0.122899	-0.250403	-0.173756	-0.0561623	-0.71997	-0.500212
Common DEGs	Ubqln4	-0.513203	-0.117043	-0.510028	-0.076171	-0.0665679	-0.150102	-0.983698	-0.222165	-0.0926474	0.0756257	0.309977	0.0726911	0.176391	0.633002	0.70755	0.777157	-0.228482	-0.304891	-0.209436	-0.0736022	-0.760397	-0.544538
Common DEGs	Slc7A4	-0.522267	-0.130083	-0.508696	-0.0400215	-0.0315034	-0.177264	-0.989276	-0.191937	-0.0661085	0.103174	0.342861	0.109139	0.212396	0.615299	0.695286	0.772875	-0.203114	-0.269963	-0.173376	-0.0376755	-0.73618	-0.513394
Common DEGs	Smchd1	-0.619406	-0.247342	-0.596727	0.026969	-0.0178381	-0.282911	-0.982155	-0.208709	0.0443547	0.210188	0.416795	0.145067	0.265131	0.519934	0.604839	0.693247	-0.0927203	-0.208197	-0.130235	-0.0129275	-0.689667	-0.462022
Common DEGs	Cep131	-0.595328	-0.221121	-0.564586	0.0430319	0.0152884	-0.275816	-0.989446	-0.170192	0.0352254	0.203129	0.42652	0.171903	0.28562	0.532775	0.621763	0.714976	-0.102927	-0.191394	-0.105956	0.0173436	-0.67864	-0.445456
Common DEGs	Rims1	-0.646578	-0.282423	-0.618555	0.0554469	-0.00418388	-0.318638	-0.978439	-0.204139	0.0820385	0.246645	0.444949	0.164683	0.288841	0.486975	0.574471	0.667795	-0.0549203	-0.180703	-0.107813	0.00400107	-0.667747	-0.437592
Common DEGs	Golgb1	-0.656742	-0.296399	-0.624899	0.0720683	0.00734958	-0.335603	-0.977271	-0.196381	0.0997826	0.264007	0.460397	0.178297	0.303598	0.471957	0.561306	0.657758	-0.0372249	-0.164401	-0.0930513	0.0167877	-0.654915	-0.42279
Common DEGs	Ddn	-0.624332	-0.264826	-0.573337	0.120797	0.0812365	-0.342354	-0.988465	-0.116958	0.103916	0.271341	0.495919	0.243043	0.358031	0.477369	0.576267	0.685072	-0.0350112	-0.114526	-0.0314171	0.0869374	-0.619276	-0.374918
Common DEGs	Uhmk1	-0.611941	-0.249827	-0.560985	0.115602	0.083483	-0.330723	-0.990723	-0.111066	0.0913852	0.25952	0.489572	0.242379	0.354989	0.489138	0.588037	0.69631	-0.0477526	-0.119261	-0.0333167	0.0877111	-0.623403	-0.378774
Common DEGs	Dock9	-0.618439	-0.255233	-0.572536	0.101644	0.0644	-0.326733	-0.989089	-0.131011	0.0876912	0.255272	0.479202	0.225241	0.340182	0.490636	0.587083	0.692053	-0.051102	-0.133629	-0.0501299	0.0693106	-0.634295	-0.392647
Common DEGs	Ppargc1A	-0.659548	-0.307096	-0.610675	0.128652	0.0669505	-0.371452	-0.980304	-0.141135	0.135898	0.300944	0.507875	0.237187	0.3594	0.445681	0.543392	0.65207	-0.00212009	-0.107752	-0.0334263	0.0768952	-0.611944	-0.36993
Common DEGs	Ikbkb	-0.665995	-0.316497	-0.614367	0.140508	0.0754235	-0.383123	-0.978796	-0.135123	0.148282	0.31295	0.51854	0.246939	0.369801	0.434821	0.533813	0.644675	0.0103243	-0.0959332	-0.0226791	0.0862195	-0.602257	-0.358975
Common DEGs	Wbp11L1	-0.574105	-0.211604	-0.510689	0.141961	0.134667	-0.321199	-0.995584	-0.0513421	0.0803676	0.25054	0.504024	0.28358	0.386229	0.502778	0.607541	0.722931	-0.0595713	-0.0904652	0.00588968	0.13482	-0.600904	-0.349072
Common DEGs	Thsd7A	-0.522711	-0.139248	-0.484948	0.0378841	0.0539161	-0.223729	-0.99796	-0.11168	-0.0204926	0.150844	0.408669	0.19278	0.290989	0.585207	0.677334	0.772308	-0.159495	-0.192559	-0.0901968	0.0478073	-0.679527	-0.441827
Common DEGs	Tbc1D22B	-0.490803	-0.105952	-0.446932	0.0462782	0.0815116	-0.20766	-0.999384	-0.0759628	-0.0373796	0.135099	0.408888	0.212281	0.303017	0.600977	0.695768	0.79354	-0.176548	-0.181811	-0.0719515	0.0720327	-0.669889	-0.429055
Common DEGs	Caskin1	-0.576783	-0.202975	-0.536535	0.0665034	0.0524122	-0.277204	-0.994388	-0.129594	0.0354115	0.204849	0.442869	0.203893	0.312013	0.536678	0.630336	0.729535	-0.103593	-0.167055	-0.0754258	0.0523875	-0.660828	-0.421738
Common DEGs	Mast3	-0.541059	-0.167761	-0.487527	0.0964691	0.106096	-0.271325	-0.998817	-0.0681595	0.0282521	0.199615	0.460606	0.248021	0.346409	0.546952	0.646861	0.753839	-0.11154	-0.13468	-0.0329928	0.102269	-0.635418	-0.388738
Common DEGs	Pfas	-0.468922	-0.0790775	-0.430575	0.0204875	0.0661269	-0.177767	-0.99807	-0.0837624	-0.0677993	0.104853	0.382754	0.192122	0.279801	0.624988	0.716815	0.809585	-0.206442	-0.206032	-0.0931484	0.0542548	-0.687037	-0.449788
Common DEGs	Sptb	-0.432344	-0.0398292	-0.392118	0.0140877	0.0796206	-0.150088	-0.99625	-0.0598863	-0.0958139	0.0774148	0.369051	0.196707	0.276897	0.647688	0.739887	0.832117	-0.234008	-0.20932	-0.0894015	0.0639837	-0.686571	-0.449226
Common DEGs	Fam120C	-0.836709	-0.536082	-0.828737	0.0869918	-0.112866	-0.478284	-0.870455	-0.364197	0.273379	0.413244	0.483783	0.10112	0.265795	0.26304	0.335645	0.419494	0.150198	-0.142986	-0.131604	-0.0779301	-0.595423	-0.395995
Common DEGs	Rgd1307443	-0.833609	-0.531531	-0.823804	0.0907542	-0.105736	-0.477915	-0.874789	-0.356549	0.271911	0.412681	0.48731	0.107433	0.271138	0.26696	0.340702	0.425874	0.148108	-0.139749	-0.126598	-0.071363	-0.594848	-0.393564
Common DEGs	Acly	-0.827436	-0.522681	-0.813925	0.098545	-0.0913375	-0.477418	-0.88304	-0.341134	0.269328	0.411831	0.494478	0.120193	0.281953	0.274275	0.350283	0.438113	0.144336	-0.132928	-0.116321	-0.058062	-0.593219	-0.388289
Common DEGs	Tpcn1	-0.83193	-0.529495	-0.818155	0.101988	-0.0913205	-0.482965	-0.879571	-0.34248	0.275904	0.417669	0.497349	0.121198	0.283753	0.266842	0.342788	0.430872	0.151336	-0.129124	-0.114024	-0.0573376	-0.588757	-0.384346
Common DEGs	Prep	-0.824871	-0.517758	-0.821799	0.0650751	-0.127817	-0.456416	-0.875673	-0.374673	0.249574	0.390583	0.464726	0.0838511	0.247312	0.285276	0.355772	0.435829	0.125947	-0.165304	-0.151444	-0.0945948	-0.614915	-0.417215
Common DEGs	Cyfip1	-0.820415	-0.511274	-0.81451	0.0711173	-0.11686	-0.456257	-0.882007	-0.363015	0.24782	0.390153	0.47034	0.0936187	0.255643	0.290698	0.362932	0.445034	0.123279	-0.160028	-0.14357	-0.0844496	-0.613649	-0.413152
Common DEGs	Btbd3	-0.838033	-0.537817	-0.834616	0.0739305	-0.129295	-0.472013	-0.864811	-0.380052	0.268346	0.407055	0.471951	0.0852919	0.251169	0.263464	0.333524	0.413995	0.146068	-0.155275	-0.146044	-0.0939661	-0.602375	-0.406576
Common DEGs	Loc100910792	-0.841104	-0.542596	-0.846247	0.0501037	-0.160311	-0.461313	-0.852361	-0.410154	0.260466	0.396651	0.449943	0.0555102	0.223749	0.2619	0.327056	0.401129	0.140128	-0.177333	-0.172621	-0.124066	-0.613739	-0.42514
Common DEGs	Srpra	-0.834187	-0.531852	-0.838751	0.0476153	-0.156827	-0.45425	-0.859356	-0.404781	0.251443	0.389088	0.448248	0.0574196	0.224233	0.273484	0.339321	0.413765	0.130198	-0.180651	-0.173121	-0.121752	-0.619431	-0.429151
Common DEGs	Scg2	-0.803093	-0.487112	-0.787643	0.0908027	-0.0795252	-0.45388	-0.902755	-0.322637	0.240164	0.386903	0.488045	0.126384	0.283121	0.310094	0.388113	0.476968	0.11264	-0.142639	-0.117102	-0.0500616	-0.609259	-0.399498
Common DEGs	Ddah1	-0.800481	-0.484147	-0.781053	0.101794	-0.0649126	-0.458204	-0.907289	-0.308096	0.243473	0.391184	0.497617	0.140118	0.295523	0.310411	0.39061	0.482326	0.115224	-0.13214	-0.10452	-0.0359229	-0.603089	-0.390262
Common DEGs	Usp32	-0.792867	-0.472409	-0.777381	0.0853542	-0.0773342	-0.442854	-0.909654	-0.317472	0.227089	0.375339	0.48319	0.126255	0.281042	0.324947	0.403344	0.492024	0.0987138	-0.148685	-0.119802	-0.0494026	-0.616858	-0.405779
Common DEGs	Baiap3	-0.816081	-0.507374	-0.794339	0.11769	-0.05988	-0.479503	-0.897723	-0.308093	0.267785	0.413413	0.511449	0.148507	0.306385	0.28495	0.365767	0.459456	0.140626	-0.1154	-0.0922879	-0.0285584	-0.586049	-0.373751
Common DEGs	Akap13	-0.816882	-0.509037	-0.793125	0.124479	-0.052909	-0.484071	-0.89836	-0.301777	0.272324	0.418089	0.51732	0.155511	0.313115	0.281776	0.363607	0.458778	0.145004	-0.108692	-0.0852633	-0.0214947	-0.581127	-0.367593
Common DEGs	Ogdhl	-0.83436	-0.533827	-0.816629	0.115681	-0.0778059	-0.49275	-0.880595	-0.330501	0.285713	0.427684	0.509299	0.134977	0.29716	0.259729	0.337659	0.428683	0.160854	-0.115607	-0.100097	-0.0435347	-0.578757	-0.371956
Common DEGs	Rbm10	-0.803023	-0.485938	-0.822326	-0.0142397	-0.20281	-0.395156	-0.866061	-0.438577	0.188972	0.328304	0.392837	0.00536538	0.169339	0.327646	0.386571	0.449435	0.0675611	-0.242287	-0.229936	-0.171846	-0.669515	-0.486257
Common DEGs	Pnpla6	-0.805374	-0.489345	-0.823961	-0.0107953	-0.200743	-0.398916	-0.865233	-0.437346	0.193049	0.332186	0.395938	0.00791802	0.172189	0.323858	0.383094	0.446541	0.0717067	-0.238816	-0.22696	-0.169458	-0.666505	-0.482999
Common DEGs	Pbx3	-0.805751	-0.490167	-0.826236	-0.0161266	-0.207567	-0.396346	-0.862251	-0.443878	0.191154	0.329698	0.390894	0.00129118	0.166026	0.32351	0.38164	0.443644	0.070274	-0.24369	-0.232821	-0.176098	-0.668884	-0.487025
Common DEGs	Akap6	-0.7937	-0.471875	-0.810028	-0.0107558	-0.190341	-0.389573	-0.877061	-0.424023	0.180466	0.322097	0.396534	0.0155543	0.177144	0.341377	0.402374	0.467348	0.0575461	-0.240116	-0.223281	-0.161003	-0.672734	-0.485693
Common DEGs	Scrn1	-0.802966	-0.485167	-0.815097	0.00686418	-0.177316	-0.406594	-0.875623	-0.414586	0.198336	0.339563	0.412528	0.0304094	0.192886	0.326152	0.389153	0.457463	0.0753974	-0.222678	-0.2072	-0.146795	-0.65882	-0.469676
Common DEGs	Myo9A	-0.804869	-0.487892	-0.815463	0.0125095	-0.172243	-0.411213	-0.876097	-0.410392	0.202969	0.344267	0.417665	0.0358154	0.198334	0.322743	0.386531	0.456034	0.0798994	-0.217186	-0.201718	-0.141512	-0.65484	-0.464736
Common DEGs	Smc1A	-0.797532	-0.477131	-0.798805	0.0363926	-0.137671	-0.418657	-0.89194	-0.37565	0.206648	0.35121	0.43968	0.0681309	0.227316	0.329843	0.399084	0.475459	0.0811879	-0.195383	-0.173772	-0.108511	-0.645115	-0.44675
Common DEGs	Rps6Ka4	-0.798564	-0.479469	-0.790077	0.0667656	-0.103277	-0.436613	-0.900384	-0.343609	0.222997	0.369274	0.46686	0.102097	0.259436	0.322212	0.396697	0.48034	0.0960625	-0.166237	-0.141485	-0.0743123	-0.62641	-0.420979
Common DEGs	Pex5L	-0.766448	-0.433921	-0.758535	0.047956	-0.0988634	-0.401252	-0.919941	-0.329704	0.181712	0.332332	0.449673	0.0992457	0.250596	0.367763	0.442965	0.525484	0.0524091	-0.186545	-0.151823	-0.0745925	-0.650267	-0.441511
Common DEGs	Cdkl5	-0.866405	-0.590539	-0.899481	-0.0132422	-0.265027	-0.449845	-0.779353	-0.516253	0.267005	0.388647	0.384654	-0.0421002	0.136635	0.211501	0.258604	0.311147	0.157232	-0.229716	-0.249093	-0.222106	-0.620151	-0.46162
Common DEGs	Loc100910506	-0.864828	-0.586362	-0.894471	-0.0049096	-0.252444	-0.452593	-0.78834	-0.503952	0.267575	0.39097	0.393463	-0.0300256	0.147716	0.216552	0.265893	0.321157	0.15649	-0.222845	-0.239555	-0.21018	-0.61912	-0.456867
Common DEGs	Adarb2	-0.875014	-0.60438	-0.905527	-5.25e-06	-0.257725	-0.464422	-0.773336	-0.511991	0.283511	0.403894	0.395728	-0.0330679	0.146753	0.194617	0.242625	0.297128	0.174395	-0.215805	-0.237594	-0.213441	-0.606697	-0.447917
Common DEGs	Lca5	-0.865494	-0.586184	-0.891658	0.00523638	-0.240181	-0.458364	-0.794224	-0.492627	0.272033	0.39656	0.403421	-0.0177938	0.159363	0.216601	0.268012	0.326006	0.160035	-0.213718	-0.228798	-0.198137	-0.614896	-0.449516
Common DEGs	Rgd1309104	-0.861635	-0.578106	-0.882716	0.0169169	-0.221261	-0.460975	-0.807915	-0.473676	0.271281	0.398511	0.415697	1.80E-05	0.175411	0.225634	0.280365	0.34233	0.157301	-0.204165	-0.214926	-0.180377	-0.613958	-0.443011
Common DEGs	Serinc3	-0.861495	-0.576686	-0.877696	0.0307815	-0.203863	-0.468151	-0.816089	-0.457277	0.27661	0.405438	0.42911	0.0171155	0.191479	0.226432	0.28405	0.349788	0.161367	-0.191636	-0.19992	-0.163396	-0.608146	-0.432845
Common DEGs	Snx5	-0.870594	-0.591349	-0.884477	0.0436164	-0.197536	-0.482928	-0.809217	-0.454079	0.293536	0.420931	0.439737	0.0252955	0.200887	0.208682	0.267034	0.334546	0.179069	-0.178008	-0.18901	-0.155605	-0.594519	-0.419274
Common DEGs	Gls	-0.867694	-0.586439	-0.88131	0.0424062	-0.195975	-0.479738	-0.813041	-0.451735	0.289294	0.417465	0.439126	0.0262101	0.201204	0.214429	0.273138	0.340861	0.174326	-0.179738	-0.189379	-0.15459	-0.597616	-0.421466
Common DEGs	Camta2	-0.833507	-0.534484	-0.861781	-0.0218422	-0.240989	-0.416379	-0.825482	-0.483711	0.220994	0.351979	0.382619	-0.0255015	0.14608	0.276721	0.328918	0.385219	0.10511	-0.24466	-0.24775	-0.2044	-0.652969	-0.482636
Common DEGs	Kcna2	-0.840303	-0.543267	-0.860559	0.00535236	-0.21386	-0.436459	-0.832038	-0.460264	0.240004	0.372185	0.407975	0.0026869	0.173901	0.265562	0.322108	0.384653	0.122916	-0.218832	-0.220567	-0.176769	-0.636278	-0.460132
Common DEGs	Nomo1	-0.852031	-0.564727	-0.881246	-0.0124806	-0.248213	-0.437286	-0.804303	-0.496107	0.24782	0.374459	0.388709	-0.0286013	0.146656	0.242168	0.292666	0.348296	0.134674	-0.232571	-0.243583	-0.20832	-0.633982	-0.468334
Common DEGs	Cpsf3L	-0.747301	-0.406244	-0.767341	-0.0464877	-0.194205	-0.333795	-0.901703	-0.413565	0.116902	0.264089	0.363785	0.00137371	0.154909	0.408047	0.468456	0.529626	-0.00885646	-0.277455	-0.247423	-0.171488	-0.711706	-0.52218
Common DEGs	Samm50	-0.753249	-0.414466	-0.772824	-0.0420541	-0.193743	-0.340799	-0.898938	-0.414938	0.124801	0.271348	0.367967	0.0031664	0.157739	0.39993	0.460436	0.522103	-0.00064608	-0.272893	-0.244477	-0.170202	-0.707083	-0.517799
Common DEGs	Ell3	-0.731814	-0.384897	-0.742446	-0.026111	-0.157732	-0.333297	-0.920693	-0.374554	0.111621	0.262845	0.381991	0.0336961	0.18232	0.424443	0.490472	0.558313	-0.0168935	-0.259174	-0.220787	-0.137656	-0.705845	-0.50747
Common DEGs	Abca2	-0.725665	-0.376613	-0.736274	-0.0290564	-0.156433	-0.327038	-0.923654	-0.371462	0.104439	0.256353	0.379027	0.0335792	0.181024	0.432135	0.498311	0.565996	-0.0244286	-0.262247	-0.222082	-0.137203	-0.70938	-0.510461
Common DEGs	Ints3	-0.770205	-0.437893	-0.781929	-0.00981968	-0.169259	-0.371639	-0.898414	-0.397064	0.156657	0.302855	0.397784	0.0310216	0.187191	0.37399	0.43839	0.506373	0.0308867	-0.241395	-0.215014	-0.143683	-0.682995	-0.489325
Common DEGs	Sgip1	-0.765157	-0.430792	-0.773489	-0.00228217	-0.156207	-0.371926	-0.905278	-0.383254	0.155228	0.302873	0.404625	0.0427056	0.197208	0.379512	0.445946	0.516362	0.0284582	-0.234655	-0.205362	-0.131527	-0.680804	-0.483933
Common DEGs	Aamp	-0.768076	-0.435127	-0.785505	-0.0279363	-0.189088	-0.360016	-0.892808	-0.415065	0.146108	0.291218	0.38109	0.0110674	0.168017	0.378904	0.440175	0.503807	0.0213014	-0.258553	-0.233845	-0.163519	-0.6936	-0.504225
Common DEGs	Sptbn1	-0.701769	-0.344992	-0.710512	-0.0348335	-0.145106	-0.306055	-0.935937	-0.353538	0.0797693	0.234544	0.372331	0.0392675	0.181753	0.459985	0.527632	0.595994	-0.0506342	-0.268582	-0.221053	-0.129173	-0.719084	-0.516929
Common DEGs	Unc80	-0.705186	-0.349883	-0.70888	-0.0178258	-0.127875	-0.318162	-0.939363	-0.338369	0.091363	0.246783	0.387829	0.0569485	0.199032	0.452878	0.523205	0.595427	-0.039698	-0.252235	-0.203825	-0.111673	-0.708108	-0.502452
Common DEGs	Gtf2I	-0.685167	-0.323939	-0.688062	-0.024638	-0.121118	-0.299673	-0.947631	-0.32592	0.070267	0.227698	0.38008	0.0590104	0.197093	0.475327	0.546384	0.618548	-0.0617836	-0.25916	-0.205111	-0.107568	-0.716506	-0.508976
Common DEGs	Ppp2R2C	-0.668719	-0.302423	-0.675801	-0.0448994	-0.13275	-0.276274	-0.949409	-0.331854	0.0457509	0.203819	0.360452	0.0438417	0.179647	0.496314	0.565316	0.633816	-0.0862742	-0.278781	-0.221919	-0.121174	-0.731889	-0.526491
Common DEGs	Otud6B	-0.687597	-0.328587	-0.680455	0.00750608	-0.086032	-0.319806	-0.954811	-0.293651	0.0891743	0.24806	0.408673	0.0939567	0.230397	0.464875	0.541239	0.62088	-0.044201	-0.228084	-0.171367	-0.072441	-0.695733	-0.48123
Common DEGs	Pak6	-0.762023	-0.429749	-0.743861	0.0776194	-0.0616855	-0.414994	-0.929747	-0.293381	0.193384	0.346109	0.475439	0.134678	0.283029	0.364884	0.445599	0.535522	0.0624477	-0.157952	-0.118681	-0.0382698	-0.632355	-0.416061
Common DEGs	Hapln1	-0.761546	-0.430117	-0.739245	0.0904063	-0.0469473	-0.422073	-0.932464	-0.279367	0.199984	0.353299	0.48646	0.149001	0.296388	0.361439	0.444309	0.537232	0.0685451	-0.14545	-0.104842	-0.023658	-0.623827	-0.404732
Common DEGs	Ahcyl2	-0.739212	-0.398967	-0.720133	0.0691552	-0.0539195	-0.393125	-0.941774	-0.279139	0.167868	0.323362	0.466725	0.13714	0.280944	0.393173	0.4749	0.564874	0.0354543	-0.167051	-0.120839	-0.0336894	-0.644174	-0.425195
Common DEGs	Asb13	-0.716017	-0.37272	-0.682333	0.104584	0.00229938	-0.397034	-0.95858	-0.219179	0.167669	0.327084	0.494919	0.186894	0.323171	0.404773	0.494366	0.594191	0.0326705	-0.132469	-0.0759519	0.01932	-0.623925	-0.393858
Common DEGs	Rapgef4	-0.715243	-0.367401	-0.695211	0.0606929	-0.0458224	-0.370648	-0.952739	-0.26423	0.141993	0.300089	0.457479	0.139635	0.278654	0.421168	0.50384	0.593789	0.0082516	-0.175855	-0.122682	-0.0288341	-0.655164	-0.433719
Common DEGs	Dhx29	-0.693388	-0.338862	-0.673884	0.0489251	-0.0434056	-0.347986	-0.960654	-0.255305	0.116694	0.276754	0.445201	0.137025	0.27197	0.446763	0.529487	0.618343	-0.0179309	-0.1876	-0.12873	-0.0292742	-0.667077	-0.444576
Common DEGs	Snx27	-0.901119	-0.661504	-0.94394	-0.0112751	-0.30748	-0.485195	-0.700218	-0.566593	0.323242	0.429348	0.372979	-0.0768428	0.110285	0.11843	0.15584	0.19982	0.224164	-0.21536	-0.258737	-0.256062	-0.571467	-0.434315
Common DEGs	Sh3D19	-0.903494	-0.663323	-0.942754	-0.000226099	-0.295254	-0.492649	-0.70603	-0.555824	0.32945	0.436635	0.384027	-0.0642483	0.122607	0.116983	0.156516	0.203363	0.229453	-0.205436	-0.247515	-0.243865	-0.566679	-0.426346
Common DEGs	Nasp	-0.894023	-0.644067	-0.93267	-0.00684477	-0.290936	-0.479664	-0.7251	-0.548922	0.311304	0.422225	0.381596	-0.0619057	0.123085	0.143029	0.184058	0.231696	0.208797	-0.215047	-0.251426	-0.241754	-0.583195	-0.438664
Common DEGs	Trim37	-0.901594	-0.66676	-0.948917	-0.0218545	-0.323746	-0.481235	-0.685089	-0.582008	0.322968	0.426199	0.360478	-0.0928807	0.0952245	0.109523	0.143753	0.183942	0.22607	-0.223256	-0.270482	-0.271426	-0.570182	-0.438637
Common DEGs	Napg	-0.889084	-0.639776	-0.934614	-0.0285494	-0.314484	-0.464698	-0.714686	-0.569554	0.298524	0.407519	0.360098	-0.0862342	0.09922	0.146943	0.183921	0.226036	0.197686	-0.234712	-0.273371	-0.265334	-0.593216	-0.454668
Common DEGs	Syt1	-0.893859	-0.637391	-0.9221	0.0205329	-0.253708	-0.492562	-0.750629	-0.513897	0.31816	0.433972	0.410583	-0.0251472	0.157716	0.153076	0.200817	0.256854	0.211874	-0.192103	-0.221628	-0.205915	-0.577817	-0.4223
Common DEGs	Loc103692171	-0.890413	-0.630059	-0.916666	0.0232348	-0.245859	-0.490565	-0.760244	-0.505483	0.313691	0.431387	0.414565	-0.0181187	0.163702	0.162511	0.211821	0.269501	0.206072	-0.190922	-0.217542	-0.198996	-0.581471	-0.422911
Common DEGs	Arap1	-0.900604	-0.651993	-0.932015	0.0175613	-0.266518	-0.497844	-0.732088	-0.527964	0.328249	0.440436	0.40475	-0.0364067	0.148344	0.133739	0.17877	0.232111	0.224509	-0.192116	-0.227147	-0.216903	-0.568989	-0.418981
Common DEGs	Gcc2	-0.873223	-0.614159	-0.924446	-0.0559214	-0.331377	-0.436145	-0.724926	-0.580644	0.266581	0.377722	0.337043	-0.10625	0.0774073	0.178726	0.213517	0.251303	0.164681	-0.263211	-0.297759	-0.284709	-0.619844	-0.482458
Common DEGs	Nefl	-0.860539	-0.588104	-0.907674	-0.0551297	-0.313988	-0.424025	-0.7547	-0.560486	0.246636	0.363622	0.342766	-0.0917078	0.0887746	0.212782	0.251426	0.292748	0.140695	-0.267087	-0.292605	-0.270467	-0.636981	-0.491317
Common DEGs	Coch	-0.874366	-0.611091	-0.918729	-0.037467	-0.307068	-0.445696	-0.741914	-0.558157	0.272139	0.386503	0.356799	-0.0819491	0.100549	0.184569	0.223809	0.267199	0.167717	-0.247801	-0.278041	-0.261191	-0.616226	-0.471546
Common DEGs	Fer	-0.882031	-0.623391	-0.923688	-0.0244206	-0.299061	-0.459367	-0.737083	-0.552944	0.287416	0.400763	0.367824	-0.0724267	0.11095	0.169404	0.209688	0.255144	0.183492	-0.234235	-0.266447	-0.251993	-0.60358	-0.458338
Common DEGs	Mtmr9	-0.882871	-0.65387	-0.952094	-0.089559	-0.398272	-0.43373	-0.643125	-0.646334	0.284641	0.380194	0.29019	-0.17076	0.0181936	0.11504	0.135743	0.157834	0.194259	-0.282533	-0.338176	-0.345819	-0.5949	-0.484286
Common DEGs	Suclg1	-0.882577	-0.650214	-0.94975	-0.0854633	-0.390806	-0.434683	-0.652519	-0.639242	0.283263	0.380586	0.295938	-0.163373	0.0251339	0.121768	0.14409	0.16801	0.191553	-0.280142	-0.333522	-0.338931	-0.597676	-0.483986
Common DEGs	Nckap5	-0.891922	-0.672271	-0.95975	-0.0772879	-0.395371	-0.449439	-0.627128	-0.64632	0.304818	0.397247	0.29794	-0.166099	0.0242247	0.0892943	0.109665	0.132486	0.216468	-0.267736	-0.328046	-0.340904	-0.575802	-0.467662
Common DEGs	Flot2	-0.892458	-0.659563	-0.950638	-0.0559381	-0.360681	-0.457168	-0.666353	-0.613938	0.302917	0.402717	0.325788	-0.131408	0.0571569	0.114305	0.141972	0.173284	0.208971	-0.253575	-0.304594	-0.308411	-0.584209	-0.462604
Common DEGs	Romo1	-0.861964	-0.60406	-0.925283	-0.0947915	-0.372288	-0.40781	-0.705905	-0.615668	0.242212	0.349896	0.297916	-0.149159	0.0348112	0.1868	0.214394	0.242318	0.14336	-0.298169	-0.336367	-0.325907	-0.637259	-0.510575
Common DEGs	Cntn1	-0.865469	-0.609554	-0.927634	-0.0891542	-0.368918	-0.413835	-0.703881	-0.61356	0.248918	0.35617	0.302739	-0.145086	0.0393046	0.180193	0.208237	0.237054	0.150272	-0.292334	-0.331412	-0.322007	-0.631859	-0.504925
Common DEGs	Got1	-0.858174	-0.590957	-0.914861	-0.0814298	-0.347671	-0.409683	-0.732222	-0.59141	0.237528	0.350261	0.314907	-0.125543	0.0564105	0.206457	0.238977	0.272508	0.134947	-0.28932	-0.320455	-0.303205	-0.64317	-0.507428
Common DEGs	Arhgef11	-0.828367	-0.542543	-0.889659	-0.114726	-0.357777	-0.366003	-0.758893	-0.591901	0.185899	0.304146	0.28831	-0.1419	0.0354103	0.264151	0.295978	0.325972	0.0801158	-0.325872	-0.34677	-0.318302	-0.683507	-0.545093
Common DEGs	Gnptab	-0.833488	-0.550733	-0.894126	-0.109491	-0.35652	-0.373195	-0.754429	-0.592268	0.194418	0.311737	0.292516	-0.139556	0.0385821	0.254582	0.286471	0.316981	0.0891738	-0.320108	-0.342765	-0.316198	-0.677042	-0.539136
Common DEGs	Rbm14	-0.842196	-0.564916	-0.901773	-0.100595	-0.354579	-0.385507	-0.746235	-0.593076	0.20914	0.324769	0.299503	-0.135772	0.0437813	0.237764	0.269692	0.301019	0.104895	-0.310197	-0.335973	-0.312781	-0.665663	-0.528776
Common DEGs	Dynll2	-0.805915	-0.513826	-0.87837	-0.158359	-0.393013	-0.325415	-0.753814	-0.618204	0.145424	0.263058	0.246533	-0.181637	-0.00630681	0.293711	0.31962	0.340463	0.0408687	-0.367445	-0.386919	-0.355885	-0.712422	-0.581442
Common DEGs	Mdm1	-0.811378	-0.515489	-0.874135	-0.1299	-0.359439	-0.343401	-0.774248	-0.588322	0.158793	0.280235	0.276288	-0.14722	0.0271967	0.295332	0.327327	0.356127	0.051125	-0.342873	-0.357707	-0.32279	-0.703554	-0.562957
Common DEGs	Magi3	-0.781756	-0.473718	-0.852321	-0.16897	-0.381213	-0.298811	-0.783596	-0.599805	0.110577	0.234289	0.240462	-0.175234	-0.00482869	0.339965	0.368553	0.39083	0.0021396	-0.382001	-0.390601	-0.348515	-0.737305	-0.599403
Common DEGs	Hipk2	-0.74528	-0.414978	-0.808933	-0.171734	-0.349068	-0.266612	-0.829247	-0.558536	0.065991	0.199084	0.242267	-0.151567	0.0105381	0.404004	0.43862	0.465942	-0.0485395	-0.390649	-0.382003	-0.323007	-0.764712	-0.614021
Common DEGs	Hnrnpm	-0.765877	-0.444255	-0.827572	-0.154854	-0.346254	-0.291986	-0.818357	-0.562144	0.0948267	0.225468	0.257646	-0.144199	0.0214157	0.373959	0.408988	0.438219	-0.018461	-0.373049	-0.370199	-0.317249	-0.746629	-0.596862
Common DEGs	Klhl2	-0.750974	-0.417648	-0.801454	-0.132318	-0.303237	-0.291089	-0.851991	-0.517192	0.0854566	0.222843	0.281602	-0.10509	0.0554151	0.402284	0.444804	0.482634	-0.0326177	-0.355411	-0.341119	-0.277694	-0.748602	-0.585926
Common DEGs	Rgd1304884	-0.798179	-0.482571	-0.835348	-0.068414	-0.265388	-0.362506	-0.841572	-0.495942	0.161537	0.296144	0.341214	-0.0572917	0.109443	0.334433	0.383104	0.432132	0.0440582	-0.292243	-0.286851	-0.233813	-0.696405	-0.528024
Common DEGs	Fbxo18	-0.801208	-0.486828	-0.837336	-0.063701	-0.262302	-0.367459	-0.840918	-0.493959	0.166796	0.301231	0.345541	-0.0535832	0.113511	0.329795	0.378951	0.428829	0.0493476	-0.28757	-0.282715	-0.230337	-0.692575	-0.523723
Common DEGs	Bdh1	-0.804478	-0.491346	-0.839136	-0.057615	-0.257735	-0.373334	-0.840769	-0.490657	0.172877	0.307235	0.351173	-0.0483625	0.119049	0.324812	0.374695	0.425758	0.0553743	-0.281619	-0.277173	-0.225375	-0.688002	-0.518339
Common DEGs	Loc103689986	-0.797762	-0.482831	-0.837696	-0.0764415	-0.275155	-0.358013	-0.836913	-0.504996	0.158086	0.291794	0.333358	-0.0670063	0.100215	0.334326	0.381355	0.428219	0.0413297	-0.299472	-0.295394	-0.243394	-0.699758	-0.533857
Common DEGs	Atrnl1	-0.79286	-0.478889	-0.84191	-0.104659	-0.306648	-0.33956	-0.823336	-0.533109	0.142514	0.273671	0.305732	-0.0991385	0.0690156	0.338498	0.380194	0.419833	0.0279272	-0.32515	-0.324366	-0.274768	-0.712945	-0.554898
Common DEGs	Dync1I2	-0.804112	-0.611848	-0.932652	-0.268685	-0.595858	-0.296666	-0.477413	-0.807831	0.185267	0.251144	0.0833939	-0.385025	-0.199468	0.096899	0.0770874	0.0465462	0.119725	-0.426657	-0.509946	-0.542767	-0.621324	-0.578753
Common DEGs	Adam10	-0.821537	-0.642538	-0.944733	-0.239853	-0.580636	-0.328205	-0.459708	-0.798769	0.222157	0.284473	0.10601	-0.366408	-0.178716	0.0567131	0.0384275	0.0117251	0.158678	-0.395376	-0.484612	-0.524432	-0.588877	-0.546878
Common DEGs	Caprin1	-0.799538	-0.588627	-0.925347	-0.272743	-0.584553	-0.285226	-0.519054	-0.79591	0.163042	0.23672	0.0900769	-0.374312	-0.190009	0.13938	0.123676	0.0966253	0.0918527	-0.438351	-0.51207	-0.53452	-0.65101	-0.598284
Common DEGs	Marf1	-0.801071	-0.573537	-0.920507	-0.262927	-0.56153	-0.286047	-0.562073	-0.774827	0.153082	0.23474	0.109754	-0.350707	-0.16725	0.172846	0.163148	0.1425	0.075893	-0.436701	-0.501134	-0.513902	-0.671225	-0.605994
Common DEGs	Gria3	-0.904576	-0.735366	-0.982926	-0.0756362	-0.437117	-0.475388	-0.511047	-0.689154	0.360663	0.431289	0.271427	-0.205973	-0.01155	-0.0243943	-0.0168618	-0.00581508	0.288153	-0.244935	-0.332405	-0.374203	-0.500764	-0.422507
Common DEGs	Sec61B	-0.910481	-0.714172	-0.975433	-0.0496265	-0.389535	-0.484444	-0.585451	-0.646373	0.351293	0.435688	0.313526	-0.15681	0.0362728	0.0272223	0.04631	0.0702583	0.268299	-0.233165	-0.304796	-0.330377	-0.528891	-0.427675
Common DEGs	Rabep1	-0.878979	-0.710034	-0.973809	-0.132305	-0.490919	-0.427767	-0.485236	-0.731917	0.31816	0.384341	0.212878	-0.264941	-0.0720759	-0.00554181	-0.00791925	-0.0108044	0.249864	-0.295548	-0.385988	-0.429505	-0.526293	-0.462746
Common DEGs	Tardbp	-0.737414	-0.427578	-0.835542	-0.265503	-0.470823	-0.216463	-0.744806	-0.670519	0.0356119	0.15273	0.14193	-0.273772	-0.106246	0.377217	0.389514	0.388604	-0.0663529	-0.469146	-0.481554	-0.441074	-0.784059	-0.669863
Common DEGs	Cadps	-0.741304	-0.432514	-0.838306	-0.260394	-0.467585	-0.222122	-0.744863	-0.668658	0.0414184	0.158476	0.146957	-0.269701	-0.101662	0.372534	0.385414	0.385487	-0.0606211	-0.464274	-0.47723	-0.437396	-0.780477	-0.665603
Common DEGs	Ccdc47	-0.754362	-0.454939	-0.853232	-0.256762	-0.476997	-0.235586	-0.72622	-0.681453	0.0599505	0.173239	0.147854	-0.276169	-0.105301	0.346238	0.357091	0.355685	-0.03962	-0.458057	-0.477537	-0.444273	-0.76706	-0.65692
Common DEGs	Arhgef9	-0.755134	-0.443437	-0.84032	-0.222656	-0.42807	-0.250872	-0.767971	-0.635745	0.0651886	0.186385	0.186804	-0.22748	-0.0591756	0.367231	0.387482	0.397521	-0.040457	-0.431446	-0.44049	-0.397582	-0.766927	-0.640606
Common DEGs	Atp2C1	-0.756982	-0.470334	-0.865316	-0.276932	-0.511595	-0.230358	-0.689033	-0.714718	0.063912	0.170132	0.122196	-0.309996	-0.136788	0.320674	0.324493	0.314966	-0.0303651	-0.471655	-0.500604	-0.47646	-0.759411	-0.662161
Common DEGs	Pds5A	-0.760011	-0.473067	-0.866533	-0.270797	-0.505709	-0.235587	-0.692496	-0.710111	0.0684207	0.175239	0.128768	-0.30348	-0.130055	0.319092	0.324046	0.316088	-0.0264053	-0.466324	-0.494864	-0.470426	-0.757113	-0.65811
Common DEGs	Klhl5	-0.727762	-0.425463	-0.838152	-0.300666	-0.512881	-0.193356	-0.712417	-0.707075	0.0199764	0.131144	0.102645	-0.317666	-0.149549	0.370408	0.374531	0.363145	-0.0771529	-0.497919	-0.516956	-0.482407	-0.790038	-0.689418
Common DEGs	Tmod2	-0.697394	-0.366207	-0.793376	-0.28306	-0.45498	-0.174111	-0.782226	-0.643492	-0.0173517	0.107629	0.128746	-0.266995	-0.107477	0.442996	0.458444	0.458705	-0.124116	-0.490967	-0.487885	-0.431838	-0.81754	-0.694913
Common DEGs	Adam22	-0.688208	-0.350786	-0.781045	-0.279907	-0.441874	-0.167927	-0.796639	-0.62839	-0.0273327	0.100573	0.133103	-0.256091	-0.098949	0.459911	0.477747	0.480391	-0.136071	-0.489793	-0.481551	-0.420555	-0.823253	-0.696033
Common DEGs	Zfp532	-0.711547	-0.384259	-0.804375	-0.267244	-0.446545	-0.193191	-0.781176	-0.639869	0.00253866	0.12705	0.144443	-0.25547	-0.0938943	0.426157	0.443193	0.446313	-0.104297	-0.475818	-0.475138	-0.421745	-0.80591	-0.68159
Common DEGs	Arrb1	-0.701517	-0.44562	-0.850952	-0.398194	-0.648558	-0.138189	-0.56268	-0.826366	0.00083442	0.0843973	-0.0220069	-0.45893	-0.288307	0.296758	0.271704	0.225168	-0.0746786	-0.566354	-0.616562	-0.612347	-0.767855	-0.720186
Common DEGs	Cacna2D1	-0.693465	-0.403157	-0.827899	-0.375657	-0.592416	-0.133991	-0.65081	-0.771306	-0.0256171	0.0745986	0.0178303	-0.404429	-0.23812	0.370646	0.358701	0.326105	-0.113407	-0.559632	-0.588319	-0.562289	-0.805976	-0.731803
Common DEGs	Ogdh	-0.750079	-0.508868	-0.886813	-0.337517	-0.613001	-0.207655	-0.558396	-0.807705	0.0733672	0.155232	0.0368946	-0.412942	-0.235666	0.235258	0.216499	0.181063	-0.00236231	-0.507737	-0.566001	-0.571015	-0.72238	-0.668027
Common DEGs	Strbp	-0.748023	-0.600714	-0.90466	-0.342728	-0.687139	-0.235098	-0.335201	-0.876236	0.157651	0.19823	-0.0266918	-0.489797	-0.309814	0.0360582	-0.00751674	-0.0666484	0.112559	-0.470347	-0.575675	-0.631734	-0.581631	-0.584948
Common DEGs	Zcchc18	-0.789793	-0.646579	-0.930625	-0.280891	-0.638878	-0.297327	-0.355213	-0.843611	0.216637	0.260198	0.0380774	-0.432559	-0.247774	3.21E-05	-0.0341753	-0.0793108	0.168013	-0.414649	-0.521393	-0.579887	-0.550157	-0.540108
Common DEGs	Pak3	-0.741118	-0.66319	-0.897352	-0.302743	-0.687304	-0.276288	-0.185842	-0.873857	0.237532	0.250882	-0.0350653	-0.494253	-0.316465	-0.115085	-0.168781	-0.234401	0.212513	-0.400759	-0.534159	-0.623192	-0.451994	-0.486562
Common DEGs	Hnrnph1	-0.6131	-0.570977	-0.803422	-0.420751	-0.786268	-0.141558	-0.0374856	-0.927517	0.1362	0.124727	-0.198319	-0.623456	-0.463906	-0.118421	-0.199945	-0.30213	0.13319	-0.482285	-0.626057	-0.727309	-0.43483	-0.520875
Common DEGs	Reep5	-0.647241	-0.629513	-0.822733	-0.352106	-0.740907	-0.209561	-0.011093	-0.89516	0.21278	0.195939	-0.141924	-0.571667	-0.408823	-0.1955	-0.271386	-0.362631	0.212552	-0.410238	-0.563277	-0.676271	-0.366912	-0.449976
Common DEGs	Chd3	-0.431614	-0.0451069	-0.557065	-0.480169	-0.508501	0.122709	-0.797177	-0.612778	-0.326432	-0.192936	-0.0859857	-0.381126	-0.266641	0.706491	0.706006	0.673275	-0.432244	-0.673129	-0.620762	-0.515502	-0.952921	-0.847001
Common DEGs	Atrx	-0.432871	-0.0463981	-0.558039	-0.47894	-0.507729	0.121217	-0.797753	-0.612437	-0.325042	-0.191464	-0.0845575	-0.380068	-0.265398	0.705689	0.705391	0.672945	-0.430949	-0.672089	-0.619803	-0.514625	-0.952462	-0.846249
Common DEGs	Erc1	-0.435531	-0.0489683	-0.559836	-0.475641	-0.505154	0.117727	-0.799612	-0.61083	-0.321919	-0.188047	-0.0807993	-0.376899	-0.261889	0.704236	0.704506	0.672875	-0.428125	-0.669302	-0.617016	-0.511862	-0.951348	-0.844239
Common DEGs	Slc6A17	-0.493638	-0.118153	-0.617545	-0.451297	-0.514862	0.0635841	-0.791724	-0.637687	-0.264244	-0.133199	-0.0503345	-0.372928	-0.246803	0.651509	0.652064	0.623202	-0.369831	-0.647632	-0.608068	-0.514829	-0.933759	-0.827236
Common DEGs	Nbr1	-0.48053	-0.100004	-0.60107	-0.4479	-0.500299	0.0717209	-0.802809	-0.620007	-0.275398	-0.14194	-0.0475162	-0.361579	-0.238653	0.667559	0.670336	0.643678	-0.382491	-0.645269	-0.600407	-0.502294	-0.936646	-0.826168
Common DEGs	Stip1	-0.388798	0.0150656	-0.492257	-0.436579	-0.421876	0.131549	-0.847627	-0.518298	-0.348195	-0.203992	-0.0465683	-0.305675	-0.203921	0.756128	0.769123	0.751925	-0.461213	-0.635134	-0.560762	-0.436145	-0.945585	-0.817805
Common DEGs	Slc9A6	-0.408342	-0.00627504	-0.510251	-0.42527	-0.420034	0.112255	-0.85068	-0.52254	-0.329116	-0.18479	-0.0322752	-0.299252	-0.194033	0.74207	0.756228	0.741202	-0.44274	-0.625764	-0.554302	-0.432363	-0.94087	-0.811323
Common DEGs	Atrn	-0.450747	-0.0564868	-0.55634	-0.419606	-0.441216	0.0795542	-0.841051	-0.5554	-0.29306	-0.151584	-0.0209161	-0.310184	-0.196022	0.705931	0.718134	0.702171	-0.405577	-0.621498	-0.560767	-0.448474	-0.935206	-0.80905
Common DEGs	Kif3A	-0.546472	-0.170592	-0.650274	-0.376019	-0.45319	-0.0116177	-0.829052	-0.595863	-0.196262	-0.0592386	0.0323686	-0.299702	-0.167465	0.618288	0.631568	0.621006	-0.307933	-0.582452	-0.54229	-0.449379	-0.904087	-0.778075
Common DEGs	Ppm1L	-0.533745	-0.15089	-0.629805	-0.360507	-0.423086	-0.00979661	-0.849277	-0.563695	-0.203214	-0.062026	0.0475448	-0.27293	-0.144708	0.636558	0.654779	0.649906	-0.31777	-0.56956	-0.521619	-0.421738	-0.903251	-0.768991
Common DEGs	Lonrf2	-0.549991	-0.166164	-0.635526	-0.324817	-0.388676	-0.0395961	-0.867444	-0.536311	-0.177124	-0.0327852	0.0849503	-0.235215	-0.106009	0.62635	0.651014	0.655106	-0.294596	-0.538059	-0.487869	-0.386487	-0.888428	-0.744421
Common DEGs	Kpnb1	-0.490405	-0.0986334	-0.586183	-0.377309	-0.413763	0.030055	-0.857205	-0.541708	-0.246199	-0.102516	0.0264649	-0.273822	-0.154005	0.677088	0.695514	0.68907	-0.36151	-0.584738	-0.526803	-0.417558	-0.916612	-0.781172
Common DEGs	Usp34	-0.46711	-0.0686768	-0.55606	-0.367387	-0.38498	0.0415843	-0.87295	-0.507543	-0.262013	-0.114752	0.0335933	-0.250891	-0.136961	0.700134	0.722642	0.720537	-0.379499	-0.575841	-0.509125	-0.39211	-0.916071	-0.773974
Common DEGs	Cad	-0.478855	-0.0794098	-0.558724	-0.337345	-0.354863	0.0177909	-0.888399	-0.48282	-0.241418	-0.0914257	0.0646988	-0.218469	-0.104131	0.692805	0.720832	0.726342	-0.361373	-0.549202	-0.480151	-0.361498	-0.903462	-0.753036
Common DEGs	Pacs1	-0.562273	-0.200822	-0.681646	-0.409781	-0.511947	-0.00777193	-0.784945	-0.655878	-0.189141	-0.0608899	-0.00329257	-0.354153	-0.215755	0.585357	0.588359	0.565731	-0.294477	-0.609563	-0.58383	-0.504017	-0.904416	-0.795856
Common DEGs	Scn2A	-0.560093	-0.192153	-0.671175	-0.389318	-0.481855	-0.0155602	-0.807524	-0.626947	-0.186799	-0.0541931	0.0188455	-0.324884	-0.188565	0.59724	0.605721	0.589782	-0.295433	-0.592918	-0.560886	-0.475393	-0.902415	-0.784661
Common DEGs	Dmxl2	-0.526211	-0.150277	-0.638136	-0.406246	-0.478296	0.018045	-0.814713	-0.613273	-0.223173	-0.0884551	-0.000460041	-0.329204	-0.199223	0.631664	0.639865	0.621995	-0.332494	-0.608823	-0.568966	-0.475942	-0.916538	-0.798228
Common DEGs	Ctnnd1	-0.546705	-0.186528	-0.673291	-0.435155	-0.534743	0.0157692	-0.77003	-0.672543	-0.20961	-0.0838648	-0.0312941	-0.380314	-0.24346	0.593131	0.5915	0.562406	-0.312585	-0.631264	-0.606701	-0.527709	-0.913175	-0.811877
Common DEGs	Rtn4	-0.609799	-0.249843	-0.710989	-0.340682	-0.456197	-0.07681	-0.814686	-0.617988	-0.125593	0.00733271	0.0712152	-0.288086	-0.144231	0.551315	0.565548	0.559285	-0.235891	-0.548796	-0.523265	-0.444625	-0.874132	-0.748792
Common DEGs	Rab6B	-0.603256	-0.238768	-0.700257	-0.33264	-0.439945	-0.0755926	-0.827335	-0.600725	-0.130022	0.00546212	0.0796665	-0.273524	-0.131767	0.562721	0.579748	0.576653	-0.242112	-0.542529	-0.512518	-0.429776	-0.875107	-0.744942
Common DEGs	Ddb1	-0.641096	-0.30149	-0.754993	-0.357929	-0.507879	-0.0939671	-0.765247	-0.676057	-0.0955281	0.0273328	0.0509862	-0.332102	-0.179729	0.496532	0.501656	0.485864	-0.198988	-0.559336	-0.551792	-0.490121	-0.859657	-0.751112
Common DEGs	Kif5A	-0.243694	0.163645	-0.366368	-0.537883	-0.463295	0.281091	-0.795269	-0.51284	-0.488874	-0.351185	-0.174635	-0.380979	-0.303455	0.841906	0.840563	0.800549	-0.593145	-0.716652	-0.627853	-0.490268	-0.97522	-0.870962
Common DEGs	Macf1	-0.198938	0.209261	-0.322997	-0.555366	-0.459961	0.319505	-0.783766	-0.496005	-0.525499	-0.388879	-0.201707	-0.388398	-0.319296	0.865923	0.862641	0.81898	-0.627852	-0.728708	-0.633763	-0.491042	-0.97636	-0.875926
Common DEGs	Myo5A	-0.222415	0.192593	-0.326906	-0.493871	-0.394537	0.272756	-0.826448	-0.441701	-0.48813	-0.343859	-0.135242	-0.318279	-0.248603	0.861303	0.870538	0.843601	-0.597051	-0.676244	-0.574059	-0.425339	-0.95765	-0.837322
Common DEGs	Ccdc88A	-0.307085	0.0964654	-0.429397	-0.516415	-0.4738	0.227646	-0.804278	-0.54211	-0.43616	-0.298325	-0.140896	-0.376248	-0.286491	0.802865	0.803004	0.766719	-0.542117	-0.701535	-0.623151	-0.494535	-0.971521	-0.864243
Common DEGs	Plxna1	-0.330585	0.0777979	-0.437491	-0.466254	-0.423236	0.186508	-0.838075	-0.501778	-0.402331	-0.258557	-0.0859976	-0.320788	-0.229607	0.795642	0.805703	0.782839	-0.513522	-0.658887	-0.575736	-0.443226	-0.956123	-0.833069
Common DEGs	Pi4Ka	-0.326704	0.0834444	-0.429722	-0.456729	-0.408655	0.18428	-0.845184	-0.486886	-0.401824	-0.256578	-0.0772176	-0.307335	-0.2177	0.799748	0.812108	0.792091	-0.514074	-0.650267	-0.564296	-0.42942	-0.952642	-0.82605
Common DEGs	Rgd1311575	-0.316125	0.0989502	-0.405531	-0.421771	-0.358199	0.173253	-0.868196	-0.43622	-0.396261	-0.246274	-0.0450058	-0.260143	-0.175351	0.809887	0.830202	0.82022	-0.511985	-0.618332	-0.52344	-0.381235	-0.938312	-0.79968
Common DEGs	Gprasp1	-0.495346	-0.162357	-0.662048	-0.554373	-0.668814	0.105397	-0.653465	-0.78275	-0.272532	-0.167726	-0.170351	-0.525288	-0.390387	0.574737	0.545419	0.48063	-0.358119	-0.726074	-0.721464	-0.660859	-0.926823	-0.872457
Common DEGs	Sbf2	-0.484249	-0.143932	-0.647901	-0.552694	-0.655649	0.113981	-0.6696	-0.767014	-0.285414	-0.177323	-0.167158	-0.514743	-0.382558	0.595042	0.568164	0.505672	-0.373189	-0.726575	-0.716111	-0.649833	-0.934601	-0.87536
Common DEGs	Top2B	-0.426579	-0.103989	-0.614819	-0.632644	-0.733062	0.189006	-0.588993	-0.822057	-0.342345	-0.248144	-0.266143	-0.605243	-0.479369	0.593989	0.549227	0.463186	-0.418042	-0.787874	-0.786384	-0.728913	-0.939375	-0.91121
Common DEGs	Map1A	-0.494762	-0.0925175	-0.548203	-0.255062	-0.263871	-0.037041	-0.928237	-0.402127	-0.19502	-0.0375842	0.145677	-0.125213	-0.0132481	0.679932	0.72347	0.75003	-0.321341	-0.4745	-0.396131	-0.2707	-0.865364	-0.692044
Common DEGs	Cdc42Bpa	-0.495216	-0.0926373	-0.544695	-0.243229	-0.249879	-0.0437849	-0.93352	-0.389108	-0.189409	-0.0309382	0.156803	-0.111354	-0.000121727	0.67874	0.724535	0.754128	-0.316578	-0.463529	-0.383526	-0.256901	-0.859375	-0.682796
Common DEGs	Herc2	-0.472845	-0.0668004	-0.519326	-0.242669	-0.234991	-0.0287228	-0.938391	-0.368275	-0.206126	-0.046169	0.153644	-0.101965	0.00432215	0.695897	0.743211	0.774029	-0.333887	-0.462137	-0.376334	-0.24465	-0.859388	-0.680494
Common DEGs	Unc5C	-0.491651	-0.0880568	-0.533603	-0.222243	-0.222471	-0.0528285	-0.9432	-0.362243	-0.182538	-0.0220589	0.17566	-0.0852592	0.023722	0.679449	0.729458	0.76458	-0.311237	-0.443787	-0.359894	-0.230311	-0.848427	-0.665797
Common DEGs	Prpf4B	-0.535375	-0.139455	-0.584151	-0.225707	-0.255031	-0.0812554	-0.930675	-0.40621	-0.150151	0.00685324	0.179113	-0.107042	0.0117941	0.644332	0.690705	0.722624	-0.277257	-0.44834	-0.376543	-0.257548	-0.848349	-0.671397
Common DEGs	Tenm4	-0.520772	-0.122219	-0.568987	-0.229749	-0.250248	-0.0688521	-0.93308	-0.397256	-0.163513	-0.00570864	0.173259	-0.105745	0.010158	0.656961	0.703608	0.735314	-0.290854	-0.451759	-0.376567	-0.254471	-0.851383	-0.673837
Common DEGs	Golga4	-0.528674	-0.131061	-0.571686	-0.211309	-0.233273	-0.0844224	-0.938997	-0.383705	-0.148983	0.00981993	0.191562	-0.0872212	0.0291278	0.648818	0.698439	0.734438	-0.277354	-0.434784	-0.35906	-0.236901	-0.841416	-0.659697
Common DEGs	Inpp4A	-0.501519	-0.104589	-0.576753	-0.315457	-0.342678	-0.00959784	-0.894205	-0.478284	-0.214702	-0.0640961	0.0890132	-0.20117	-0.0834083	0.674314	0.705196	0.715315	-0.335762	-0.529861	-0.463251	-0.347139	-0.892443	-0.737958
Common DEGs	Sec14L1	-0.518307	-0.123665	-0.590783	-0.301021	-0.336063	-0.0290423	-0.896841	-0.47719	-0.195363	-0.0446201	0.105138	-0.19074	-0.0703074	0.659963	0.692526	0.705513	-0.316993	-0.517021	-0.452664	-0.338827	-0.884624	-0.727846
Common DEGs	Herc1	-0.53522	-0.142274	-0.601605	-0.27689	-0.317622	-0.0537479	-0.904516	-0.465014	-0.171877	-0.0200113	0.130512	-0.168645	-0.046205	0.645427	0.681605	0.700024	-0.294869	-0.495308	-0.431662	-0.318914	-0.872329	-0.710396
Common DEGs	Ptprf	-0.35716	0.0606125	-0.406899	-0.292469	-0.224833	0.0763305	-0.929301	-0.323367	-0.311907	-0.150918	0.0853646	-0.119266	-0.0347099	0.778975	0.822849	0.845356	-0.437488	-0.501912	-0.396094	-0.246403	-0.879404	-0.705882
Common DEGs	Etnk1	-0.350573	0.0676948	-0.397031	-0.284794	-0.211961	0.0764199	-0.932308	-0.309246	-0.312754	-0.150992	0.0909626	-0.108188	-0.0255925	0.781819	0.827392	0.852011	-0.438803	-0.494177	-0.38593	-0.234351	-0.874419	-0.698588
Common DEGs	Pdcd11	-0.356646	0.0612029	-0.399873	-0.273106	-0.201626	0.0659346	-0.936641	-0.301383	-0.303057	-0.140582	0.102951	-0.0966022	-0.013501	0.776569	0.824047	0.851417	-0.429841	-0.483612	-0.375129	-0.223564	-0.868607	-0.690029
Common DEGs	Ubr2	-0.382489	0.0332032	-0.417302	-0.239167	-0.176594	0.0299585	-0.948293	-0.28574	-0.268976	-0.104817	0.139315	-0.0659145	0.0204455	0.755709	0.808282	0.843321	-0.397802	-0.453397	-0.346169	-0.1963	-0.852118	-0.666162
Common DEGs	Chd5	-0.32875	0.0904511	-0.387306	-0.327926	-0.250854	0.114534	-0.914967	-0.33915	-0.347605	-0.188739	0.0464953	-0.151568	-0.0706946	0.799624	0.837999	0.852312	-0.470753	-0.532955	-0.425985	-0.274772	-0.895061	-0.729736
Common DEGs	Cltc	-0.282324	0.13925	-0.334312	-0.322889	-0.218923	0.142017	-0.915186	-0.294915	-0.375931	-0.215788	0.0404837	-0.131252	-0.0607656	0.824362	0.865378	0.882053	-0.498993	-0.52425	-0.407134	-0.247682	-0.885579	-0.717338
Common DEGs	Mtor	-0.389763	0.0210223	-0.471294	-0.374511	-0.343941	0.0988147	-0.887272	-0.445334	-0.32448	-0.1726	0.0146304	-0.228663	-0.131211	0.761551	0.787735	0.787691	-0.443574	-0.579748	-0.493979	-0.3601	-0.921735	-0.773755
Common DEGs	Gbf1	-0.404161	0.006129	-0.481155	-0.35647	-0.330501	0.0794906	-0.895102	-0.437099	-0.306569	-0.153507	0.034537	-0.212035	-0.112728	0.751566	0.780608	0.784789	-0.426974	-0.564051	-0.478742	-0.345504	-0.91411	-0.76182
Common DEGs	Spock2	-0.39737	0.0159695	-0.46087	-0.31968	-0.281238	0.064409	-0.914972	-0.388704	-0.296045	-0.138913	0.0682405	-0.16518	-0.0699722	0.75576	0.792527	0.806709	-0.419528	-0.529954	-0.437098	-0.297911	-0.896734	-0.733073
Common DEGs	Plcb1	-0.259644	0.156027	-0.262163	-0.177349	-0.0394347	0.0736412	-0.952181	-0.119118	-0.314887	-0.146451	0.163754	0.0393139	0.0950146	0.80069	0.867592	0.919496	-0.444438	-0.381764	-0.244481	-0.0718098	-0.790373	-0.587941
Common DEGs	Rbm5	-0.263458	0.149726	-0.257378	-0.148969	-0.00971705	0.0546276	-0.957536	-0.0923203	-0.296673	-0.127179	0.189105	0.0693106	0.123936	0.789598	0.861012	0.919371	-0.427266	-0.35427	-0.215193	-0.0418209	-0.771596	-0.563333
Common DEGs	Cacna1E	-0.214914	0.195913	-0.202229	-0.141652	0.0225362	0.0805963	-0.947148	-0.0471051	-0.320777	-0.151901	0.181687	0.0892553	0.133022	0.804819	0.878141	0.938326	-0.449846	-0.341063	-0.193518	-0.0139646	-0.753158	-0.544219
Common DEGs	Pclo	-0.309087	0.0989427	-0.290033	-0.0939096	0.027742	-0.00664583	-0.973123	-0.0710299	-0.237559	-0.0660417	0.248034	0.116826	0.177583	0.750589	0.829758	0.900122	-0.371021	-0.304912	-0.169356	-0.000149409	-0.743142	-0.523917
Common DEGs	Adgrb1	-0.212689	0.203687	-0.218277	-0.200426	-0.0416778	0.116504	-0.937879	-0.106853	-0.355386	-0.188513	0.130909	0.0258868	0.0730862	0.826149	0.890094	0.93694	-0.48257	-0.398793	-0.25578	-0.0782577	-0.793909	-0.596832
Common DEGs	Tenm3	-0.158492	0.255964	-0.161843	-0.208101	-0.0238697	0.154531	-0.922031	-0.0734962	-0.390523	-0.225219	0.108607	0.0303111	0.0664643	0.846951	0.910286	0.955381	-0.51526	-0.399325	-0.248577	-0.0652098	-0.783248	-0.589086
Common DEGs	Tpr	-0.106128	0.314174	-0.168024	-0.402358	-0.221801	0.297583	-0.854966	-0.243659	-0.52083	-0.36772	-0.0786943	-0.176347	-0.138139	0.910486	0.940725	0.939267	-0.634182	-0.579669	-0.44207	-0.265886	-0.888901	-0.741257
Common DEGs	Ank3	-0.0719416	0.346575	-0.134859	-0.414169	-0.219226	0.325245	-0.841013	-0.230758	-0.545781	-0.394434	-0.0994791	-0.182079	-0.150339	0.923385	0.951807	0.947366	-0.656975	-0.586326	-0.445047	-0.266121	-0.885188	-0.74153
Common DEGs	Vcan	-0.0804808	0.338135	-0.128994	-0.36852	-0.169665	0.294516	-0.85965	-0.186758	-0.518853	-0.36401	-0.05553	-0.131369	-0.100963	0.913259	0.949924	0.956817	-0.633102	-0.5442	-0.398423	-0.216485	-0.861771	-0.706283
Common DEGs	Dclk1	-0.179397	0.240988	-0.262459	-0.444993	-0.310368	0.274752	-0.850659	-0.349396	-0.496264	-0.346107	-0.0984877	-0.245743	-0.188852	0.884641	0.905288	0.892348	-0.608851	-0.627867	-0.508913	-0.346815	-0.929051	-0.792682
Common DEGs	Limch1	-0.170616	0.249942	-0.252085	-0.442824	-0.303094	0.279183	-0.850506	-0.339867	-0.500783	-0.350413	-0.0986861	-0.2407	-0.185849	0.888555	0.909855	0.8976	-0.613339	-0.624949	-0.504055	-0.340436	-0.926159	-0.78909
Common DEGs	Eprs	-0.0486681	0.366724	-0.135002	-0.489325	-0.298191	0.380689	-0.801924	-0.297881	-0.592997	-0.448721	-0.176072	-0.265304	-0.233256	0.937769	0.952088	0.928384	-0.697974	-0.65336	-0.519309	-0.345658	-0.917182	-0.79474
Common DEGs	Hectd4	-0.041654	0.374671	-0.112762	-0.446153	-0.242826	0.361493	-0.819168	-0.243666	-0.577581	-0.429678	-0.137915	-0.212591	-0.18507	0.936615	0.959302	0.946693	-0.685342	-0.612266	-0.470846	-0.29178	-0.892971	-0.758776
Common DEGs	Nav1	0.0404312	0.449345	-0.0358845	-0.480948	-0.246548	0.430432	-0.775904	-0.221986	-0.637631	-0.495806	-0.195636	-0.236197	-0.223666	0.961831	0.978172	0.956044	-0.738807	-0.632926	-0.485066	-0.301695	-0.882878	-0.761793
Common DEGs	Lrp1	0.0446371	0.450963	0.00893116	-0.35867	-0.101754	0.364356	-0.814885	-0.0844975	-0.579451	-0.429583	-0.0867318	-0.0951419	-0.0919159	0.940497	0.978835	0.986701	-0.687216	-0.515881	-0.352553	-0.158868	-0.809799	-0.658626
Common DEGs	Znf442	-0.212159	-0.360098	-0.422508	-0.484088	-0.7916	0.0841465	0.495958	-0.808603	0.0379996	-0.0621532	-0.478463	-0.731999	-0.648491	-0.339745	-0.471765	-0.630523	0.110177	-0.413588	-0.58855	-0.742409	-0.0914307	-0.306236
Common DEGs	Rab6A	-0.15847	-0.316291	-0.371728	-0.502399	-0.792482	0.125073	0.53444	-0.792932	0.00556527	-0.100422	-0.515284	-0.746106	-0.672562	-0.334664	-0.471296	-0.636371	0.083398	-0.420645	-0.593321	-0.746687	-0.0746698	-0.29992
Common DEGs	Hprt1	-0.379685	-0.504826	-0.571032	-0.392432	-0.753967	-0.0654249	0.381892	-0.824646	0.16321	0.0803528	-0.337056	-0.654038	-0.541598	-0.377779	-0.491086	-0.623428	0.218205	-0.355376	-0.536959	-0.693569	-0.112215	-0.290323
Common DEGs	Loc100909836	-0.25618	-0.442916	-0.439633	-0.367919	-0.705827	-0.0213637	0.536926	-0.741175	0.156822	0.0486262	-0.385063	-0.638712	-0.552658	-0.458831	-0.580349	-0.719842	0.233251	-0.291289	-0.478236	-0.648697	0.022771	-0.185445
Common DEGs	Ndp	-0.0142456	-0.271771	-0.187981	-0.366442	-0.629855	0.107587	0.740694	-0.595205	0.0753512	-0.0642604	-0.490625	-0.624788	-0.588675	-0.504216	-0.637707	-0.790937	0.180557	-0.232038	-0.410757	-0.585575	0.185182	-0.0641312
Common DEGs	Hmgn1	0.0274299	-0.246987	-0.138503	-0.345022	-0.59521	0.116469	0.778931	-0.549756	0.0758185	-0.0696607	-0.492407	-0.601402	-0.57522	-0.525136	-0.657981	-0.809408	0.186193	-0.199746	-0.376616	-0.552802	0.232127	-0.0216092
Common DEGs	Loc103692716	0.216687	-0.0697244	0.047965	-0.400555	-0.570868	0.263428	0.857464	-0.468833	-0.0556288	-0.21105	-0.599793	-0.62331	-0.633552	-0.459663	-0.601289	-0.767274	0.0667646	-0.226353	-0.382609	-0.543865	0.2614	-0.013121
Common DEGs	Atp5B	0.142745	-0.186646	0.013722	-0.234908	-0.445318	0.110044	0.885098	-0.373131	0.109091	-0.0523928	-0.456043	-0.48396	-0.488538	-0.607976	-0.731752	-0.867449	0.233289	-0.058704	-0.227903	-0.407711	0.402943	0.145176
Common DEGs	Ppp1Cb	-0.556284	-0.709833	-0.686368	-0.141184	-0.570126	-0.326601	0.327206	-0.705643	0.418136	0.342287	-0.0794131	-0.432303	-0.298528	-0.55236	-0.630768	-0.709132	0.462402	-0.124536	-0.318968	-0.492812	0.0320935	-0.0987995
Common DEGs	Zeb2	-0.436858	-0.671739	-0.543835	-0.0582172	-0.469553	-0.324227	0.506176	-0.573986	0.460642	0.355262	-0.0852591	-0.36527	-0.260472	-0.685854	-0.766811	-0.842474	0.529001	0.00313539	-0.199565	-0.393201	0.228873	0.0711341
Common DEGs	Pank3	-0.688419	-0.822949	-0.780891	-0.00155387	-0.460104	-0.481603	0.209615	-0.642741	0.548047	0.491349	0.0942252	-0.291895	-0.139999	-0.589857	-0.64082	-0.681269	0.574281	-0.0155201	-0.205844	-0.375169	0.0516753	-0.0322361
Common DEGs	Myh9L1	0.00720333	-0.361273	-0.0612776	0.00868994	-0.256939	-0.124412	0.864801	-0.237223	0.345168	0.185351	-0.222696	-0.268013	-0.259224	-0.786259	-0.878284	-0.963991	0.463576	0.174133	-0.00688651	-0.204662	0.568367	0.3496
Common DEGs	Zwint	0.19108	-0.215107	0.167601	0.113336	-0.0650269	-0.0784492	0.943099	-0.000185807	0.317552	0.148638	-0.198448	-0.125086	-0.161909	-0.801274	-0.879207	-0.945638	0.446272	0.309679	0.156475	-0.0264772	0.725005	0.511429
Common DEGs	Mcart1	0.182022	-0.240292	0.228892	0.336677	0.182317	-0.21361	0.896112	0.229775	0.444785	0.285646	-0.00225539	0.119319	0.0694313	-0.871982	-0.913038	-0.927601	0.564727	0.526764	0.393143	0.220511	0.872161	0.706633
Common DEGs	Natd1	0.805484	0.543745	0.905203	0.222536	0.490947	0.299744	0.658342	0.71	-0.142994	-0.242593	-0.169003	0.279049	0.0984606	-0.238244	-0.244598	-0.24216	-0.0521835	0.414379	0.457285	0.44847	0.701838	0.60566
Common DEGs	Loc108348153	0.595615	0.211689	0.604119	0.0804628	0.123654	0.204172	0.966174	0.301019	0.032627	-0.130235	-0.319912	-0.0359256	-0.157979	-0.57126	-0.639934	-0.704597	0.166316	0.31236	0.238298	0.121013	0.762403	0.555329
Common DEGs	Rpl7	0.718465	0.367772	0.718688	0.00089074	0.118183	0.337548	0.936923	0.333292	-0.111917	-0.26664	-0.403879	-0.0694704	-0.213367	-0.434741	-0.506703	-0.581903	0.0190329	0.235616	0.18966	0.100322	0.694576	0.48736
Common DEGs	B4Gat1	0.668882	0.302719	0.67507	0.042091	0.129614	0.277981	0.950172	0.328953	-0.0473159	-0.205538	-0.362975	-0.0469545	-0.182604	-0.495552	-0.565034	-0.634202	0.0848433	0.276088	0.218954	0.118048	0.730155	0.524112
Common DEGs	Nnat	0.499318	0.101083	0.570986	0.306144	0.329563	0.0129298	0.900415	0.465283	0.212834	0.060967	-0.0977509	0.188771	0.0721671	-0.676728	-0.709714	-0.722498	0.334833	0.521417	0.452544	0.33457	0.888752	0.731066
Common DEGs	Crkl	0.642759	0.276058	0.709456	0.231614	0.339551	0.156009	0.876487	0.518411	0.0596461	-0.0845027	-0.183529	0.165405	0.0222379	-0.535527	-0.57081	-0.593038	0.179657	0.452419	0.41515	0.327543	0.830892	0.673433
Common DEGs	Dr1	0.243593	0.0880153	0.506089	0.809968	0.969916	-0.347354	0.101181	0.987781	0.382718	0.375088	0.579294	0.887993	0.78415	-0.342702	-0.227083	-0.0589653	0.389092	0.860651	0.932784	0.956303	0.74302	0.860156
Common DEGs	Loc688583	0.0351798	-0.0551234	0.316171	0.886862	1	-0.500381	-0.113685	0.95186	0.486168	0.513339	0.744239	0.969954	0.903586	-0.305704	-0.164258	0.0362553	0.461555	0.881474	0.958888	0.995598	0.640162	0.815492
Common DEGs	Loc100910288	0.15419	0.0770124	0.426415	0.818741	0.99127	-0.382575	-0.100511	0.980013	0.368295	0.395721	0.659239	0.933365	0.84578	-0.215533	-0.0804715	0.107522	0.346622	0.824138	0.920459	0.97473	0.608534	0.774606
Common DEGs	Loc102556157	0.15419	0.0770124	0.426415	0.818741	0.99127	-0.382575	-0.100511	0.980013	0.368295	0.395721	0.659239	0.933365	0.84578	-0.215533	-0.0804715	0.107522	0.346622	0.824138	0.920459	0.97473	0.608534	0.774606
Common DEGs	Mrpl1	-0.0710337	0.0687726	0.170887	0.664787	0.851339	-0.367014	-0.588609	0.778119	0.229705	0.340707	0.712042	0.858202	0.823205	0.171905	0.328429	0.52714	0.14194	0.557228	0.701135	0.827409	0.141837	0.397341
Common DEGs	Loc103689983	-0.0139099	0.0947884	0.235713	0.689829	0.887874	-0.355125	-0.515867	0.830163	0.235743	0.334915	0.700721	0.879202	0.831127	0.126838	0.281425	0.479629	0.157892	0.60098	0.742896	0.862592	0.215908	0.45946
Common DEGs	Loc100910717	-0.29444	-0.223227	-0.0280698	0.842483	0.894277	-0.630624	-0.528557	0.750507	0.515951	0.611077	0.889788	0.951284	0.953963	-0.0985693	0.0679394	0.292112	0.433766	0.731589	0.824643	0.898676	0.296024	0.555425
Common DEGs	Mmp11	-0.228545	-0.12283	0.0293932	0.778022	0.877867	-0.541374	-0.575336	0.755043	0.412395	0.517512	0.835222	0.920695	0.912673	0.0134699	0.178443	0.395501	0.324706	0.662391	0.775971	0.872045	0.222065	0.485761
Common DEGs	Loc100912052	-0.159787	-0.0594207	0.0989439	0.763855	0.893083	-0.491653	-0.546721	0.790441	0.368435	0.46996	0.801078	0.918954	0.897312	0.0342699	0.19691	0.409944	0.285063	0.65884	0.780203	0.881712	0.237562	0.494666
Common DEGs	Ptp4A1	0.508017	0.470092	0.723178	0.52298	0.855312	0.0194998	-0.0270242	0.960251	-0.0268455	-0.00556304	0.321579	0.716586	0.572382	0.066498	0.16544	0.292965	-0.0341101	0.565559	0.706004	0.804128	0.462152	0.576724
Common DEGs	Slc7A1	0.694251	0.591198	0.868532	0.385122	0.741714	0.192334	0.206832	0.910832	-0.145901	-0.16387	0.106853	0.557949	0.385256	0.0288711	0.0902485	0.16992	-0.119028	0.484724	0.608014	0.684377	0.525867	0.566476
Common DEGs	Itm2C	0.642407	0.625192	0.819207	0.357121	0.744687	0.203881	0.00725347	0.897232	-0.207902	-0.190445	0.148078	0.576557	0.414388	0.193753	0.270579	0.363144	-0.208268	0.41422	0.567305	0.680359	0.367853	0.452503
Common DEGs	Rgd1560394	0.557591	0.56595	0.750996	0.416258	0.789106	0.125816	-0.0882685	0.912882	-0.151589	-0.118311	0.240002	0.641465	0.492644	0.202671	0.294892	0.407364	-0.165961	0.449423	0.607808	0.728227	0.343035	0.457974
Common DEGs	Gene-Rlim	0.0367113	0.277498	0.219155	0.395995	0.664195	-0.115367	-0.708854	0.634485	-0.0593523	0.0751243	0.50136	0.652484	0.609996	0.474011	0.609229	0.766108	-0.160421	0.269865	0.448137	0.619721	-0.138191	0.108815
Common DEGs	Snip1	0.123393	0.2908	0.336562	0.506547	0.786124	-0.146418	-0.564021	0.776152	0.00896292	0.119537	0.53415	0.748634	0.682048	0.339166	0.478166	0.646161	-0.0730924	0.416476	0.588192	0.74222	0.0545882	0.286519
Common DEGs	Cdk5R2	0.118974	0.264045	0.342777	0.552867	0.82213	-0.182463	-0.52948	0.808799	0.0547154	0.159055	0.56371	0.784194	0.716009	0.282762	0.424515	0.598704	-0.0231028	0.469737	0.635605	0.781131	0.113507	0.344
Common DEGs	Loc103690016	0.459929	0.574509	0.638305	0.336702	0.722226	0.143755	-0.323676	0.819429	-0.229164	-0.155324	0.25875	0.603245	0.477755	0.398471	0.500725	0.617542	-0.275317	0.316166	0.499551	0.656597	0.115026	0.272713
Common DEGs	Pxn	0.47448	0.569672	0.658044	0.359504	0.742511	0.133804	-0.284318	0.843081	-0.209044	-0.141975	0.263739	0.618936	0.489317	0.360101	0.461973	0.580029	-0.249988	0.347952	0.527272	0.677929	0.160535	0.312548
Common DEGs	C1Qtnf4	0.487686	0.578254	0.670023	0.354753	0.740389	0.14327	-0.269602	0.845157	-0.215084	-0.150424	0.253095	0.613512	0.481525	0.356696	0.45683	0.572747	-0.253915	0.346965	0.525724	0.675292	0.167863	0.315928
Common DEGs	Loc108348123	0.301314	0.396253	0.519681	0.513768	0.834237	-0.0618692	-0.368445	0.876327	-0.028891	0.0501539	0.449448	0.75048	0.647348	0.261249	0.38738	0.541934	-0.0835827	0.474989	0.643399	0.783727	0.208573	0.399624
Common DEGs	Katnal1	0.442957	0.50306	0.64708	0.450885	0.808241	0.0512393	-0.240855	0.895462	-0.113197	-0.0544545	0.333564	0.68969	0.561543	0.258013	0.367057	0.499213	-0.149246	0.446538	0.614711	0.750267	0.258025	0.412493
Common DEGs	Tspan4	0.394992	0.439426	0.613728	0.517709	0.850652	-0.0215907	-0.236468	0.920758	-0.0371784	0.0198987	0.397311	0.742227	0.620209	0.19379	0.310027	0.454591	-0.073491	0.511463	0.672002	0.798441	0.308558	0.470713
Common DEGs	Loc102553715	0.098106	-0.253406	0.298679	0.780739	0.715349	-0.489533	0.550377	0.704986	0.641785	0.547064	0.468842	0.665462	0.600696	-0.821476	-0.764598	-0.652238	0.709469	0.905163	0.849901	0.744282	0.993262	0.984708
Common DEGs	Loc100911672	0.0367452	-0.283876	0.26053	0.849881	0.787744	-0.556467	0.442264	0.7541	0.683486	0.607586	0.567096	0.75242	0.695117	-0.792328	-0.716296	-0.579989	0.735422	0.949962	0.908152	0.81697	0.971116	0.998723
Common DEGs	Loc103689947	-0.0248548	-0.24913	0.241457	0.938656	0.931351	-0.612396	0.172774	0.86972	0.673335	0.646234	0.723966	0.911842	0.858748	-0.626108	-0.510645	-0.329861	0.687212	0.983931	0.990687	0.951148	0.860047	0.96816
Common DEGs	Rgs13	0.112192	-0.10724	0.375417	0.88729	0.945745	-0.495228	0.201985	0.925196	0.560147	0.530899	0.644423	0.893319	0.81422	-0.548152	-0.43766	-0.266976	0.579053	0.948071	0.97503	0.952614	0.854394	0.952686
Common DEGs	Fam134B	0.308112	-0.100571	0.418753	0.484086	0.432356	-0.210777	0.828606	0.503476	0.424917	0.282417	0.107934	0.335116	0.247532	-0.808728	-0.816113	-0.789123	0.534545	0.673427	0.58844	0.454246	0.961545	0.842831
Common DEGs	Hbb	0.379774	-0.0122983	0.508875	0.509248	0.511713	-0.173644	0.791301	0.599958	0.377351	0.243765	0.122564	0.396491	0.291284	-0.745356	-0.742161	-0.704089	0.481868	0.697475	0.63687	0.523989	0.966134	0.864184
Common DEGs	Atp5G2	0.445291	0.0618221	0.571737	0.477456	0.514668	-0.111494	0.793179	0.622748	0.313892	0.181475	0.0818356	0.384018	0.266696	-0.693595	-0.69251	-0.659574	0.419233	0.670683	0.62192	0.519972	0.949807	0.845063
Common DEGs	Aldoc	0.515679	0.158886	0.655924	0.483074	0.577665	-0.0609293	0.739304	0.703392	0.248348	0.127764	0.0852065	0.430019	0.296403	-0.606433	-0.595841	-0.554321	0.346506	0.671632	0.649476	0.572336	0.927863	0.840862
Common DEGs	Loc100911422	0.493854	0.158711	0.659284	0.552246	0.663937	-0.105889	0.659095	0.777719	0.274452	0.168553	0.167461	0.520776	0.386406	-0.579693	-0.551351	-0.487625	0.360828	0.72487	0.718642	0.656468	0.92859	0.872376
Common DEGs	Loc103692785	0.443002	0.0980501	0.612059	0.583463	0.66707	-0.158813	0.66256	0.765154	0.329763	0.222084	0.203098	0.535665	0.410339	-0.627511	-0.597122	-0.528522	0.416106	0.753243	0.737121	0.665361	0.949687	0.895455
Common DEGs	Hnrnpab	0.361288	-0.013432	0.517365	0.585364	0.604774	-0.221786	0.719128	0.68172	0.408747	0.288486	0.207619	0.492949	0.385919	-0.727345	-0.706132	-0.645107	0.502524	0.759555	0.714245	0.615102	0.978029	0.906098
Common DEGs	Gstm5	0.329271	-0.0322829	0.503798	0.642212	0.664924	-0.269236	0.661896	0.728409	0.443183	0.333016	0.276011	0.560178	0.455688	-0.721447	-0.687161	-0.609154	0.528415	0.803861	0.766819	0.675499	0.98256	0.933098
Common DEGs	Mrgbp	0.346861	0.00212802	0.532997	0.662161	0.710049	-0.263472	0.617607	0.776136	0.426131	0.324736	0.300083	0.600908	0.490759	-0.680622	-0.637955	-0.550743	0.505153	0.817053	0.794143	0.71621	0.971934	0.937794
Common DEGs	Nrip1	0.57595	0.31575	0.761799	0.546042	0.754569	-0.0250628	0.49791	0.887648	0.150829	0.0768589	0.186958	0.592939	0.43915	-0.382441	-0.334206	-0.253193	0.215485	0.69429	0.739245	0.728585	0.829041	0.816515
Common DEGs	Loc100911295	0.603551	0.448133	0.803502	0.518946	0.81401	0.0428112	0.265829	0.951372	0.0227236	-0.00773499	0.220094	0.648672	0.487726	-0.142282	-0.0717135	0.0278589	0.0559664	0.62473	0.723241	0.770729	0.660257	0.703693
Common DEGs	Chst2	0.591381	0.398177	0.79038	0.541765	0.806837	0.00968427	0.344297	0.941128	0.0765066	0.0313432	0.22063	0.643108	0.484314	-0.231744	-0.166876	-0.0707608	0.120219	0.661892	0.742402	0.769798	0.72791	0.754531
Common DEGs	Ppp1R35	0.55763	0.395464	0.768227	0.568036	0.84309	-0.0158711	0.256177	0.964701	0.0806634	0.0510862	0.272661	0.68797	0.533679	-0.183966	-0.107155	0.00254567	0.11191	0.669135	0.762498	0.804373	0.687745	0.739643
Common DEGs	Hira	0.445335	0.248042	0.674647	0.677033	0.887449	-0.159516	0.280533	0.972249	0.234542	0.198179	0.379562	0.757096	0.620398	-0.32415	-0.238856	-0.111594	0.267591	0.775645	0.845699	0.862754	0.777215	0.83577
Common DEGs	Loc100911365	0.395366	0.180644	0.629914	0.717304	0.89614	-0.219473	0.298676	0.965227	0.300773	0.25999	0.418503	0.77694	0.648694	-0.389185	-0.302091	-0.169501	0.33571	0.816076	0.873786	0.878074	0.815176	0.873487
Common DEGs	Loc100911261	0.394048	0.179438	0.628825	0.718305	0.896717	-0.220828	0.297834	0.965365	0.301955	0.2613	0.419828	0.777826	0.649791	-0.38967	-0.302395	-0.169543	0.336762	0.816828	0.874489	0.878744	0.815272	0.873904
Common DEGs	Pcsk1N	0.35389	0.145342	0.595822	0.747734	0.91499	-0.260621	0.266299	0.970218	0.334968	0.299279	0.460903	0.805621	0.683986	-0.398587	-0.305299	-0.164108	0.365005	0.837555	0.894902	0.8995	0.81354	0.883255
Common DEGs	Loc100363502	0.341835	0.157312	0.589283	0.75364	0.933345	-0.263458	0.205683	0.983644	0.322664	0.297915	0.484346	0.827445	0.707276	-0.353343	-0.253138	-0.104874	0.344292	0.831061	0.898985	0.915446	0.777524	0.863129
Common DEGs	Loc102555167	0.384247	0.0859186	0.593027	0.692206	0.799194	-0.240774	0.50303	0.871147	0.374007	0.294966	0.346585	0.681239	0.559603	-0.56928	-0.508365	-0.402135	0.437158	0.828655	0.839467	0.794633	0.926213	0.927833
Common DEGs	Marcks	0.365859	0.0455843	0.565674	0.683435	0.763093	-0.254976	0.555073	0.831694	0.401687	0.312484	0.329741	0.649365	0.532937	-0.623033	-0.569761	-0.471174	0.471991	0.828226	0.823675	0.763583	0.950713	0.936824
Common DEGs	Loc100909441	0.342954	0.0295562	0.550017	0.707725	0.784898	-0.280686	0.526236	0.845148	0.420891	0.336573	0.362141	0.676525	0.563125	-0.621888	-0.562932	-0.456897	0.486911	0.845599	0.843554	0.786193	0.948696	0.945121
Common DEGs	Loc103690007	0.418854	0.167239	0.640264	0.69279	0.8523	-0.203383	0.398312	0.93141	0.309245	0.250488	0.367111	0.726864	0.596371	-0.454248	-0.380508	-0.262581	0.35817	0.812007	0.852342	0.837704	0.862974	0.892909
Common DEGs	Irf2Bp2	0.303784	0.0392125	0.53746	0.770193	0.874179	-0.323781	0.381884	0.916829	0.428968	0.370716	0.459662	0.775426	0.664655	-0.543665	-0.461692	-0.328839	0.474425	0.878454	0.901887	0.871174	0.900393	0.942104
Common DEGs	Loc100360117	0.300221	0.0642742	0.543017	0.781788	0.907072	-0.322835	0.309646	0.946502	0.409852	0.364945	0.488943	0.809664	0.698004	-0.485676	-0.394362	-0.251819	0.44528	0.876186	0.91475	0.900098	0.862419	0.924286
Common DEGs	Tpgs2	-0.934629	-0.757184	-0.986384	0.00800473	-0.347906	-0.538124	-0.566391	-0.6145	0.411298	0.491878	0.360701	-0.110869	0.0839616	-0.0320491	-0.00770878	0.0258621	0.330233	-0.172915	-0.250714	-0.284645	-0.473334	-0.368628
Common DEGs	Csgalnact1	-0.938589	-0.752701	-0.982502	0.0277327	-0.320451	-0.548745	-0.59425	-0.589941	0.415226	0.500975	0.384979	-0.0826429	0.111419	-0.0185758	0.0114584	0.0519299	0.330126	-0.158503	-0.230225	-0.258343	-0.476084	-0.361227
Common DEGs	Llph	-0.929235	-0.729756	-0.975201	0.0109046	-0.32546	-0.528884	-0.618474	-0.59187	0.388713	0.479089	0.375624	-0.0892852	0.103532	0.017033	0.0476461	0.0872641	0.300502	-0.179471	-0.244955	-0.265934	-0.504123	-0.385427
Common DEGs	Ppp1R1A	-0.9321	-0.737441	-0.977986	0.014796	-0.325902	-0.534488	-0.609036	-0.593134	0.396848	0.485425	0.376928	-0.0892158	0.10409	0.00490211	0.0349376	0.0743444	0.309879	-0.173946	-0.241833	-0.26547	-0.495237	-0.378437
Common DEGs	Sox6	-0.936636	-0.733414	-0.971383	0.044521	-0.286845	-0.550983	-0.641005	-0.55784	0.405786	0.500338	0.410555	-0.0494565	0.142508	0.0169361	0.0545263	0.103354	0.314114	-0.150213	-0.210759	-0.227687	-0.492721	-0.363116
Common DEGs	Fndc3B	-0.93272	-0.721222	-0.965216	0.0452967	-0.277798	-0.546138	-0.660156	-0.548183	0.395993	0.494195	0.415382	-0.0411976	0.149626	0.0362466	0.0761802	0.127223	0.301704	-0.152768	-0.20839	-0.220218	-0.504042	-0.369255
Common DEGs	Gys1	-0.948286	-0.759034	-0.978629	0.0692851	-0.273934	-0.576834	-0.619217	-0.54918	0.43785	0.528212	0.427517	-0.0345203	0.158642	-0.0216355	0.0166885	0.0682368	0.348865	-0.121833	-0.188175	-0.212047	-0.460187	-0.332606
Common DEGs	Gdap1	-0.944345	-0.745466	-0.972412	0.069341	-0.264732	-0.571119	-0.641272	-0.539376	0.426432	0.520979	0.432519	-0.0260632	0.165964	0.000679038	0.0415581	0.095464	0.334439	-0.125669	-0.186507	-0.204608	-0.473964	-0.340577
Common DEGs	Ift74	-0.961922	-0.79972	-0.990039	0.0957659	-0.26965	-0.609307	-0.567607	-0.549163	0.484215	0.564826	0.438443	-0.0280758	0.166981	-0.0893051	-0.0533076	-0.0017553	0.401977	-0.0861838	-0.164966	-0.202987	-0.40719	-0.289043
Common DEGs	Reps2	-0.96309	-0.800878	-0.989647	0.100781	-0.264326	-0.612829	-0.569689	-0.544513	0.487316	0.568311	0.443331	-0.022568	0.172392	-0.0905207	-0.0536234	-0.000828624	0.404736	-0.08158	-0.15991	-0.197633	-0.404667	-0.285221
Common DEGs	Ift172	-0.964086	-0.797105	-0.98677	0.109895	-0.250569	-0.616913	-0.584473	-0.531907	0.487804	0.571563	0.454868	-0.0086409	0.185759	-0.0820719	-0.0423032	0.0138963	0.403101	-0.075222	-0.150163	-0.184613	-0.407078	-0.282418
Common DEGs	Fzd8	-0.968331	-0.809547	-0.989116	0.121629	-0.244946	-0.628885	-0.570238	-0.527869	0.503693	0.584777	0.461595	-0.00241454	0.192327	-0.103164	-0.0634183	-0.00629162	0.420804	-0.0609291	-0.139175	-0.17759	-0.388973	-0.266214
Common DEGs	Mina	-0.967153	-0.802254	-0.986405	0.122304	-0.239036	-0.626451	-0.584693	-0.521987	0.497559	0.581353	0.4657	0.00333822	0.197598	-0.0896635	-0.0482089	0.0105599	0.412687	-0.0629052	-0.137807	-0.172684	-0.397661	-0.271053
Common DEGs	St3Gal2	-0.95978	-0.776959	-0.978036	0.112657	-0.233408	-0.610375	-0.622102	-0.514545	0.471628	0.56248	0.466103	0.00777874	0.200593	-0.0466968	-0.00228335	0.0584378	0.381757	-0.0792491	-0.145172	-0.170188	-0.428739	-0.293845
Common DEGs	Manf	-0.952379	-0.779611	-0.987439	0.0659763	-0.292103	-0.583151	-0.579838	-0.567422	0.454238	0.537186	0.415329	-0.0520047	0.142756	-0.0582137	-0.0247938	0.0219454	0.370667	-0.118011	-0.193725	-0.227398	-0.437803	-0.320982
Common DEGs	Dnm1L	-0.956896	-0.784778	-0.986661	0.0835533	-0.274167	-0.595995	-0.585584	-0.551932	0.466007	0.550004	0.432143	-0.033338	0.161193	-0.0641265	-0.0277377	0.0231871	0.38145	-0.101614	-0.176159	-0.209218	-0.428008	-0.307051
Common DEGs	Man2B1	-0.924273	-0.759816	-0.989114	-0.0266318	-0.392983	-0.516698	-0.521267	-0.653646	0.400591	0.472885	0.31833	-0.158102	0.0372931	-0.0502819	-0.0353896	-0.0134565	0.326103	-0.198673	-0.285618	-0.328287	-0.470551	-0.382552
Common DEGs	Rnf123	-0.925987	-0.758144	-0.988548	-0.0212813	-0.385065	-0.519616	-0.531501	-0.646745	0.401022	0.475197	0.325762	-0.149788	0.045503	-0.044565	-0.0278648	-0.00380597	0.32507	-0.195324	-0.28019	-0.320778	-0.47311	-0.381703
Common DEGs	Immt	-0.920563	-0.752137	-0.987318	-0.0357745	-0.398932	-0.50793	-0.526605	-0.65813	0.390231	0.463555	0.311484	-0.164681	0.0304334	-0.0388447	-0.0245402	-0.00390204	0.315119	-0.208681	-0.294184	-0.335016	-0.48088	-0.392849
Common DEGs	Loc100912604	-0.926154	-0.751241	-0.986417	-0.0184862	-0.37665	-0.518891	-0.549205	-0.638924	0.39583	0.473293	0.332745	-0.141217	0.0537059	-0.0299198	-0.0109083	0.0155348	0.317424	-0.195872	-0.276883	-0.313411	-0.482369	-0.385999
Common DEGs	Dock11	-0.923455	-0.774203	-0.991973	-0.0289801	-0.406512	-0.519999	-0.484486	-0.666029	0.413223	0.478717	0.306534	-0.17216	0.0236732	-0.0821082	-0.0715003	-0.0537746	0.343801	-0.193986	-0.288662	-0.339666	-0.448491	-0.370217
Common DEGs	Uba5	-0.931317	-0.768977	-0.990909	-0.0076059	-0.375733	-0.532446	-0.524499	-0.639566	0.415978	0.488798	0.336214	-0.139558	0.0560925	-0.0606502	-0.0429555	-0.0168538	0.340825	-0.180524	-0.267293	-0.310363	-0.458272	-0.366651
Common DEGs	Exoc6B	-0.933446	-0.77471	-0.992122	-0.00213196	-0.373026	-0.538051	-0.518398	-0.63765	0.423276	0.494944	0.339527	-0.136527	0.0593076	-0.0700853	-0.0523492	-0.0257644	0.348894	-0.173971	-0.262199	-0.307021	-0.450194	-0.359328
Common DEGs	Gphn	-0.93916	-0.77735	-0.991998	0.0152348	-0.353225	-0.550283	-0.533017	-0.620795	0.432187	0.506515	0.358773	-0.1156	0.0801662	-0.0685252	-0.0469394	-0.015346	0.355602	-0.159571	-0.245018	-0.287394	-0.446463	-0.349284
Common DEGs	Sirt5	-0.940921	-0.801318	-0.996735	0.0198417	-0.36503	-0.561442	-0.482767	-0.632303	0.456285	0.521294	0.34965	-0.127614	0.0688701	-0.117465	-0.100724	-0.0733011	0.386531	-0.145459	-0.241674	-0.295905	-0.410417	-0.325377
Common DEGs	Loc100911576	-0.955391	-0.825114	-0.999002	0.0661139	-0.324759	-0.599457	-0.480389	-0.598801	0.495988	0.560452	0.38986	-0.0849623	0.111696	-0.150445	-0.127888	-0.0912924	0.426028	-0.0991613	-0.19655	-0.253647	-0.373595	-0.282241
Common DEGs	Fstl5	-0.957328	-0.843183	-0.999971	0.0790482	-0.322348	-0.613303	-0.447574	-0.597029	0.518471	0.576888	0.392154	-0.0827448	0.113912	-0.187668	-0.166878	-0.130923	0.452866	-0.07993	-0.184004	-0.248932	-0.342209	-0.257195
Common DEGs	Scamp1	-0.962956	-0.822289	-0.99687	0.0912991	-0.291305	-0.61474	-0.51543	-0.569716	0.502908	0.57381	0.421265	-0.0499089	0.146319	-0.13518	-0.105513	-0.0602299	0.42786	-0.0808597	-0.171134	-0.22137	-0.377068	-0.273
Common DEGs	Pacsin2	-0.968222	-0.848467	-0.999088	0.114246	-0.282314	-0.637869	-0.475634	-0.562746	0.536694	0.600228	0.430598	-0.040615	0.155773	-0.185534	-0.157083	-0.111117	0.466841	-0.0503937	-0.149017	-0.209228	-0.333547	-0.23611
Common DEGs	Flii	-0.959982	-0.862919	-0.999314	0.0997857	-0.311789	-0.632255	-0.415553	-0.587807	0.546009	0.598552	0.401168	-0.0723915	0.123904	-0.228365	-0.208162	-0.171132	0.484566	-0.0529842	-0.163323	-0.235987	-0.305181	-0.225062
Common DEGs	Polr2B	-0.961506	-0.865478	-0.999208	0.105726	-0.306326	-0.636869	-0.415577	-0.583129	0.550749	0.603292	0.406344	-0.0667019	0.12954	-0.232105	-0.211106	-0.172857	0.489236	-0.0470775	-0.157427	-0.230324	-0.300628	-0.2196
Common DEGs	Gene-Anp32A-2	-0.956233	-0.875422	-0.997007	0.103929	-0.316887	-0.637651	-0.378281	-0.591355	0.56092	0.606687	0.393885	-0.0789133	0.116773	-0.26208	-0.245159	-0.21093	0.504555	-0.0413837	-0.158601	-0.239166	-0.277255	-0.205799
Common DEGs	Stard3Nl	-0.972487	-0.838175	-0.996002	0.128995	-0.256407	-0.643858	-0.516065	-0.539773	0.532701	0.603694	0.454206	-0.0136028	0.182246	-0.158397	-0.123622	-0.0705445	0.457142	-0.0434566	-0.133665	-0.185246	-0.348467	-0.2385
Common DEGs	Rnft1	-0.977758	-0.8449	-0.994093	0.152919	-0.231955	-0.660975	-0.522413	-0.51838	0.548714	0.620886	0.476511	0.0116122	0.206977	-0.167275	-0.128583	-0.0699331	0.472019	-0.0207896	-0.109533	-0.160463	-0.334074	-0.218813
Common DEGs	Hbb-B1	-0.977951	-0.872341	-0.997094	0.160547	-0.243079	-0.674513	-0.461187	-0.528737	0.578017	0.638897	0.466608	-0.000300115	0.195386	-0.226745	-0.193586	-0.139537	0.50963	-0.00139677	-0.102742	-0.167763	-0.288308	-0.187422
Common DEGs	Surf4	-0.929758	-0.818074	-0.995825	0.00225103	-0.400522	-0.553996	-0.408761	-0.662097	0.467213	0.518712	0.313357	-0.166197	0.0299386	-0.169742	-0.163087	-0.146596	0.407819	-0.148346	-0.258766	-0.328157	-0.375178	-0.31139
Common DEGs	Scoc	-0.933826	-0.829014	-0.996502	0.0176372	-0.389516	-0.567436	-0.398983	-0.65295	0.483493	0.533167	0.324194	-0.154678	0.0414684	-0.188447	-0.1808	-0.162151	0.425265	-0.131181	-0.243735	-0.316017	-0.35702	-0.29339
Common DEGs	Spock3	-0.921022	-0.807106	-0.993505	-0.0208319	-0.421599	-0.534884	-0.404017	-0.679259	0.448744	0.499456	0.291401	-0.188899	0.00689554	-0.157799	-0.154625	-0.14327	0.39027	-0.170193	-0.28096	-0.350021	-0.38952	-0.330326
Common DEGs	Hnrnpf	-0.887808	-0.786749	-0.980831	-0.084477	-0.488928	-0.482797	-0.344784	-0.732337	0.410041	0.450279	0.216686	-0.263453	-0.069994	-0.161528	-0.172575	-0.179813	0.36046	-0.220925	-0.340482	-0.417649	-0.398049	-0.362892
Common DEGs	Snx10	-0.891517	-0.818558	-0.978732	-0.0494702	-0.47016	-0.514053	-0.29234	-0.715649	0.455363	0.486005	0.232157	-0.245206	-0.052544	-0.228316	-0.240147	-0.245386	0.412591	-0.175684	-0.305312	-0.395033	-0.336493	-0.309155
Common DEGs	Paics	-0.88723	-0.844644	-0.969961	-0.019393	-0.454714	-0.538261	-0.231458	-0.699625	0.495555	0.515217	0.239638	-0.232224	-0.0416662	-0.295742	-0.309654	-0.314577	0.460828	-0.133215	-0.27326	-0.376096	-0.272448	-0.255535
Common DEGs	Loc103689999	-0.917914	-0.848449	-0.987431	0.0132918	-0.412339	-0.56683	-0.311711	-0.669328	0.504788	0.538698	0.294142	-0.182244	0.0118369	-0.25644	-0.258213	-0.248904	0.458618	-0.117722	-0.245596	-0.335192	-0.302011	-0.260645
Common DEGs	Srpk2	-0.822256	-0.777465	-0.939756	-0.143713	-0.566092	-0.427252	-0.180014	-0.784498	0.394285	0.405383	0.110628	-0.357063	-0.171899	-0.244549	-0.279282	-0.314001	0.368126	-0.244545	-0.388142	-0.492004	-0.330748	-0.344397
Common DEGs	Fam13B	-0.80351	-0.86336	-0.888704	0.00939961	-0.452317	-0.5356	0.0118477	-0.671113	0.553923	0.5309	0.180537	-0.253829	-0.0802008	-0.48224	-0.514918	-0.536131	0.552534	-0.0510817	-0.22338	-0.367363	-0.0816166	-0.118365
Common DEGs	Loc100360449	-0.817824	-0.867073	-0.901303	0.0124263	-0.448417	-0.542797	-0.0164582	-0.671892	0.554218	0.536079	0.193605	-0.246167	-0.0699896	-0.466289	-0.496053	-0.514144	0.548867	-0.0545214	-0.223706	-0.363675	-0.0992669	-0.128932
Common DEGs	Got2	-0.881709	-0.891975	-0.947444	0.0611119	-0.395562	-0.597252	-0.136354	-0.641979	0.580122	0.582799	0.278869	-0.177481	0.0078779	-0.417986	-0.43037	-0.427725	0.557611	-0.0329338	-0.187767	-0.31113	-0.145724	-0.139673
Common DEGs	Pdp2	-0.974955	-0.948829	-0.97152	0.274181	-0.16568	-0.762472	-0.316208	-0.454541	0.704907	0.7397	0.5202	0.0719505	0.261473	-0.411845	-0.377887	-0.314376	0.655217	0.141823	0.0163153	-0.0809965	-0.103052	-0.0204469
Common DEGs	Capn1	-0.982469	-0.942697	-0.975079	0.280198	-0.152456	-0.765985	-0.351739	-0.444487	0.699597	0.740807	0.536119	0.0872535	0.277567	-0.386822	-0.34846	-0.280274	0.64495	0.140574	0.0213044	-0.0691198	-0.122173	-0.0298563
Common DEGs	Nampt	-0.98023	-0.952651	-0.967931	0.30146	-0.135128	-0.780474	-0.330653	-0.427429	0.719797	0.757287	0.547373	0.103267	0.291987	-0.414989	-0.375755	-0.305139	0.667827	0.166353	0.0441958	-0.0505845	-0.0912235	-0.000713035
Common DEGs	Edil3	-0.982212	-0.950797	-0.968942	0.30269	-0.131888	-0.781123	-0.340445	-0.425012	0.718005	0.757264	0.551393	0.107068	0.296015	-0.407833	-0.367443	-0.295627	0.664674	0.165581	0.0451402	-0.0477281	-0.0968253	-0.00370401
Common DEGs	Ap1S2	-0.973986	-0.941452	-0.97653	0.252183	-0.186458	-0.747486	-0.322908	-0.473825	0.687809	0.723739	0.503848	0.051562	0.242212	-0.394537	-0.362983	-0.303429	0.637433	0.118289	-0.00673419	-0.102441	-0.124879	-0.0441152
Common DEGs	Hsd17B7	-0.969509	-0.94719	-0.97209	0.25679	-0.186188	-0.750643	-0.299897	-0.472139	0.696835	0.728649	0.500546	0.050365	0.240038	-0.415087	-0.385176	-0.326857	0.64958	0.1277	-0.0010046	-0.101199	-0.105738	-0.0298926
Common DEGs	Tbx21	-0.948267	-0.959072	-0.954643	0.258765	-0.197125	-0.749412	-0.21939	-0.47572	0.715788	0.733266	0.476257	0.0332766	0.219235	-0.476893	-0.454544	-0.403393	0.679618	0.146704	0.00556703	-0.109416	-0.0494159	0.00715714
Common DEGs	Nsdhl	-0.950431	-0.963284	-0.952007	0.275002	-0.180572	-0.76049	-0.22098	-0.460801	0.726784	0.744595	0.490369	0.0499692	0.235327	-0.484569	-0.459797	-0.405102	0.69022	0.162717	0.0222984	-0.0926191	-0.0377148	0.0218198
Common DEGs	Loc100910978	-0.983609	-0.953285	-0.966073	0.31654	-0.117052	-0.790065	-0.343277	-0.411479	0.726493	0.76632	0.563721	0.121928	0.310247	-0.412778	-0.370144	-0.295143	0.672626	0.178993	0.0595726	-0.0328216	-0.087747	0.0082963
Common DEGs	Loc103690020	-0.984707	-0.952736	-0.965977	0.319476	-0.112944	-0.791838	-0.34842	-0.407962	0.727024	0.767792	0.567709	0.126287	0.314589	-0.410162	-0.366594	-0.290478	0.672418	0.180909	0.0624954	-0.0288934	-0.0888638	0.00892212
Common DEGs	Suclg2	-0.983496	-0.957354	-0.961893	0.331181	-0.102767	-0.79953	-0.338894	-0.397984	0.737329	0.776435	0.574458	0.135767	0.32317	-0.423788	-0.379515	-0.301852	0.683912	0.194701	0.0751345	-0.0181771	-0.0731779	0.0241432
Common DEGs	Slc35B4	-0.98687	-0.95348	-0.963508	0.333174	-0.0968426	-0.800336	-0.357219	-0.393489	0.733557	0.775978	0.581654	0.142668	0.330442	-0.410053	-0.363648	-0.283796	0.677596	0.192969	0.0766686	-0.0130078	-0.0838678	0.0183031
Common DEGs	Rgs4	-0.982619	-0.961369	-0.957624	0.343992	-0.090766	-0.807733	-0.332041	-0.386399	0.747489	0.785424	0.582887	0.147153	0.333626	-0.435714	-0.390302	-0.310594	0.694881	0.209082	0.0889142	-0.00575806	-0.0583792	0.0393248
Common DEGs	Slc25A39	-0.985514	-0.959187	-0.957835	0.349899	-0.0815645	-0.811139	-0.346645	-0.378662	0.747325	0.787922	0.592182	0.157075	0.343608	-0.426979	-0.379255	-0.296892	0.692645	0.21207	0.0946841	0.00289374	-0.0634683	0.0387966
Common DEGs	Ptn	-0.978606	-0.963245	-0.957534	0.334517	-0.104199	-0.80191	-0.314014	-0.397769	0.746026	0.780673	0.569537	0.132778	0.319221	-0.445182	-0.402921	-0.326941	0.696	0.203211	0.0795884	-0.0185745	-0.0537924	0.0379443
Common DEGs	Zfr	-0.98175	-0.932334	-0.981476	0.252954	-0.177185	-0.747156	-0.364126	-0.467584	0.677117	0.720478	0.517053	0.0631689	0.254931	-0.361948	-0.32614	-0.262452	0.621058	0.110612	-0.00729473	-0.0948744	-0.151915	-0.0608559
Common DEGs	Loc689955	-0.982689	-0.932904	-0.980975	0.25733	-0.172231	-0.750057	-0.366779	-0.463214	0.679436	0.723288	0.521521	0.0682716	0.259921	-0.362202	-0.325514	-0.260656	0.622964	0.114476	-0.00284139	-0.0899541	-0.150246	-0.0578368
Common DEGs	Mlec	-0.981936	-0.929171	-0.983047	0.246882	-0.181994	-0.742775	-0.369767	-0.472184	0.671194	0.715558	0.513639	0.0586192	0.250743	-0.353988	-0.318451	-0.255484	0.614424	0.103358	-0.0137088	-0.100052	-0.160452	-0.0689545
Common DEGs	Tspan2	-0.989125	-0.931542	-0.978912	0.280121	-0.142924	-0.764167	-0.394653	-0.437668	0.686949	0.735928	0.548838	0.098885	0.290104	-0.351637	-0.308914	-0.236572	0.6264	0.1318	0.0201963	-0.0615195	-0.150853	-0.0478987
Common DEGs	Polr2H	-0.9881	-0.917638	-0.985681	0.248854	-0.169867	-0.74182	-0.413103	-0.462773	0.659329	0.711565	0.52803	0.0726766	0.265462	-0.319125	-0.278867	-0.211253	0.596579	0.0966224	-0.0124782	-0.0899197	-0.187706	-0.0851073
Common DEGs	Tars2	-0.993085	-0.917782	-0.981559	0.274788	-0.138263	-0.75775	-0.434965	-0.434604	0.670224	0.72653	0.556001	0.105084	0.296998	-0.314705	-0.26855	-0.193357	0.604194	0.118396	0.0142078	-0.0589502	-0.181727	-0.0695382
Common DEGs	Acp2	-0.983197	-0.916828	-0.987938	0.228349	-0.194549	-0.728704	-0.395038	-0.484461	0.650374	0.699273	0.505497	0.047112	0.240388	-0.322769	-0.287218	-0.22565	0.590329	0.0796301	-0.0333153	-0.114154	-0.191813	-0.0969527
Common DEGs	Chtop	-0.980483	-0.92491	-0.98526	0.233806	-0.194623	-0.733648	-0.371253	-0.483634	0.661432	0.706032	0.503068	0.045978	0.238613	-0.345459	-0.311585	-0.251199	0.604599	0.0899137	-0.027207	-0.113017	-0.171702	-0.0818968
Common DEGs	Ttll1	-0.970193	-0.964064	-0.957733	0.311666	-0.133601	-0.786994	-0.282435	-0.42279	0.738614	0.767501	0.54076	0.101544	0.288039	-0.457936	-0.422041	-0.353879	0.693181	0.186686	0.056981	-0.0470843	-0.0505939	0.0297292
Common DEGs	Mapk9	-0.969308	-0.965622	-0.955991	0.315422	-0.130498	-0.78934	-0.277954	-0.419585	0.742152	0.770255	0.542441	0.104286	0.290403	-0.463315	-0.427327	-0.3588	0.697297	0.191421	0.0611506	-0.0437723	-0.0445775	0.035255
Common DEGs	Ehd3	-0.968719	-0.962751	-0.958935	0.303303	-0.142834	-0.78147	-0.278697	-0.431021	0.73387	0.762055	0.532643	0.0921201	0.278883	-0.456428	-0.422081	-0.356031	0.689041	0.179023	0.0484067	-0.0563008	-0.054685	0.0233843
Common DEGs	Ccng1	-0.960984	-0.964659	-0.955206	0.294721	-0.156028	-0.775044	-0.251596	-0.441004	0.734066	0.757385	0.516812	0.0769452	0.262929	-0.472416	-0.441922	-0.380229	0.693066	0.176078	0.0409224	-0.068706	-0.0430535	0.0270441
Common DEGs	Dnajc10	-0.96418	-0.965385	-0.955387	0.30324	-0.145813	-0.78097	-0.261092	-0.43239	0.737777	0.762821	0.526953	0.0878349	0.273841	-0.469766	-0.437147	-0.372773	0.695377	0.182668	0.0492852	-0.0586773	-0.0427773	0.0309922
Common DEGs	Trim59	-0.94696	-0.967806	-0.945708	0.287197	-0.170227	-0.767749	-0.206193	-0.44996	0.737964	0.753201	0.495634	0.0589906	0.242995	-0.501901	-0.476832	-0.420957	0.703313	0.178186	0.0360055	-0.0816459	-0.0179548	0.0399531
Common DEGs	Fgf12	-0.952194	-0.973648	-0.941919	0.316151	-0.13919	-0.787349	-0.216408	-0.422368	0.755561	0.772722	0.523046	0.0906942	0.273833	-0.509678	-0.479547	-0.41664	0.719192	0.205225	0.0655954	-0.0504827	-0.00204003	0.06297
Common DEGs	Loc685668	-0.960802	-0.976001	-0.94187	0.340942	-0.109787	-0.804469	-0.241736	-0.397387	0.76681	0.788581	0.551796	0.121863	0.304945	-0.503659	-0.467568	-0.397072	0.726684	0.224896	0.0900847	-0.0215547	0.000342469	0.0754805
Common DEGs	Dusp3	-0.966461	-0.973562	-0.946016	0.342349	-0.105123	-0.806114	-0.262198	-0.394782	0.763364	0.788783	0.55958	0.128106	0.312065	-0.489025	-0.450749	-0.378033	0.720399	0.221983	0.0903755	-0.0175416	-0.0124767	0.0678599
Common DEGs	Elavl2	-0.939834	-0.977733	-0.930021	0.320883	-0.13924	-0.787669	-0.177557	-0.41853	0.765647	0.775967	0.513939	0.087058	0.267703	-0.540109	-0.512997	-0.452691	0.734597	0.218398	0.0734114	-0.0494139	0.0284187	0.0848376
Common DEGs	Ms4A15	-0.933369	-0.978693	-0.924372	0.32094	-0.141258	-0.786097	-0.159099	-0.418404	0.768666	0.775738	0.507698	0.0832446	0.262718	-0.55316	-0.527773	-0.469151	0.740166	0.222478	0.0749586	-0.0509785	0.0412069	0.0932126
Common DEGs	Ckmt1B	-0.937391	-0.984414	-0.918848	0.351759	-0.108186	-0.806331	-0.167256	-0.388519	0.787431	0.79609	0.535821	0.116615	0.294866	-0.563008	-0.532464	-0.46659	0.757481	0.251899	0.106848	-0.0177672	0.060095	0.119036
Common DEGs	Sec23A	-0.922177	-0.942729	-0.950006	0.192587	-0.268879	-0.699395	-0.167636	-0.535159	0.677336	0.685524	0.403014	-0.0437958	0.14144	-0.476735	-0.468451	-0.435867	0.649034	0.0914191	-0.0585653	-0.181199	-0.0656774	-0.0319601
Common DEGs	Mrpl48	-0.911105	-0.944208	-0.940141	0.193164	-0.271648	-0.696914	-0.136596	-0.534296	0.682579	0.685314	0.392868	-0.0496443	0.133547	-0.498801	-0.493341	-0.463481	0.658564	0.0987845	-0.055392	-0.183221	-0.0437622	-0.0173793
Common DEGs	Dynll1	-0.940829	-0.940881	-0.96397	0.199967	-0.254819	-0.708428	-0.221539	-0.52777	0.67309	0.690813	0.427331	-0.0247412	0.163378	-0.442142	-0.427723	-0.388616	0.63726	0.0871833	-0.0549656	-0.168434	-0.0969586	-0.049111
Common DEGs	Tpsab1	-0.943864	-0.953037	-0.957086	0.235982	-0.220549	-0.73342	-0.214023	-0.496413	0.700686	0.717151	0.455331	0.00928522	0.19583	-0.468181	-0.449513	-0.403616	0.665503	0.124941	-0.0175771	-0.133133	-0.0636354	-0.0119573
Common DEGs	Khdrbs1	-0.888529	-0.948523	-0.916244	0.206459	-0.263928	-0.69902	-0.0747746	-0.519959	0.700271	0.692229	0.382433	-0.0484975	0.129723	-0.548326	-0.54672	-0.519696	0.68467	0.125826	-0.03596	-0.173986	0.00966697	0.0234484
Common DEGs	Bcap31	-0.890221	-0.950274	-0.916338	0.211778	-0.258568	-0.703067	-0.0768908	-0.515436	0.703903	0.69624	0.387693	-0.0428317	0.135385	-0.549961	-0.54743	-0.519109	0.687951	0.130691	-0.0307306	-0.168541	0.0123477	0.027463
Common DEGs	Oat	-0.909038	-0.957581	-0.927198	0.234302	-0.233309	-0.723639	-0.115328	-0.497511	0.715412	0.714506	0.420292	-0.0130854	0.167268	-0.536858	-0.527691	-0.49121	0.693892	0.144762	-0.0113469	-0.143507	0.00318782	0.0309554
Common DEGs	Cma1	-0.964048	-0.926393	-0.982833	0.197552	-0.242064	-0.709125	-0.312974	-0.523113	0.650843	0.684871	0.454578	-0.00522051	0.186932	-0.371336	-0.348318	-0.301081	0.602428	0.0654953	-0.0623511	-0.158865	-0.160955	-0.0912075
Common DEGs	Rfk	-0.966776	-0.923767	-0.984774	0.197552	-0.23955	-0.709053	-0.325998	-0.521617	0.647499	0.683866	0.458612	-0.00189476	0.190685	-0.36108	-0.336764	-0.288281	0.597289	0.0628009	-0.0628676	-0.156863	-0.169726	-0.0967769
Common DEGs	Iars2	-0.962384	-0.920027	-0.98527	0.181998	-0.256118	-0.69785	-0.317962	-0.53585	0.637993	0.672896	0.442868	-0.0192386	0.173496	-0.358301	-0.336916	-0.292425	0.589061	0.0488844	-0.0783589	-0.173508	-0.176433	-0.10788
Common DEGs	Rit2	-0.952243	-0.924877	-0.979185	0.175719	-0.26927	-0.692977	-0.278761	-0.545024	0.642825	0.670699	0.425191	-0.0351516	0.156286	-0.385008	-0.368355	-0.328895	0.599365	0.0507708	-0.0829437	-0.185365	-0.154826	-0.0968486
Common DEGs	Loc691414	-0.953401	-0.933837	-0.97494	0.196859	-0.250629	-0.708076	-0.268491	-0.527799	0.660936	0.687004	0.439944	-0.0168687	0.173583	-0.405255	-0.386717	-0.343849	0.618661	0.0740994	-0.0609394	-0.165825	-0.131394	-0.0726338
Common DEGs	Tbck	-0.943987	-0.911827	-0.981302	0.139385	-0.304372	-0.66595	-0.275165	-0.57554	0.615927	0.643136	0.392856	-0.0714115	0.120631	-0.365883	-0.354515	-0.322897	0.573365	0.0152143	-0.119392	-0.221368	-0.180573	-0.129082
Common DEGs	Rgd1566359	-0.830098	-0.909829	-0.88656	0.114983	-0.356042	-0.61779	0.0149898	-0.588584	0.639258	0.615583	0.271482	-0.15369	0.0189151	-0.55168	-0.570578	-0.570454	0.637111	0.0546292	-0.118503	-0.267367	0.00169796	-0.0197793
Common DEGs	Loc100359498	-0.84156	-0.925978	-0.886369	0.156014	-0.316985	-0.649424	0.00888508	-0.55533	0.670265	0.647663	0.309005	-0.112774	0.0595859	-0.572661	-0.585457	-0.57633	0.666816	0.0942251	-0.0779207	-0.227194	0.02919	0.0154654
Common DEGs	M6Pr	-0.757557	-0.885064	-0.820332	0.103311	-0.367106	-0.581348	0.143085	-0.576486	0.633942	0.588376	0.21229	-0.183752	-0.0244931	-0.620332	-0.651814	-0.665175	0.649727	0.0728581	-0.112611	-0.278265	0.0841276	0.0312669
Common DEGs	Slc25A12	-0.771029	-0.906536	-0.818202	0.158723	-0.314538	-0.623357	0.139084	-0.531121	0.67615	0.6313	0.261405	-0.129217	0.0293301	-0.651359	-0.674977	-0.676554	0.690765	0.127298	-0.0573111	-0.22414	0.124249	0.080864
Common DEGs	Btbd1	-0.804793	-0.930413	-0.838118	0.204177	-0.271176	-0.666696	0.0935515	-0.500737	0.709295	0.672263	0.317817	-0.0781758	0.0841743	-0.651596	-0.665119	-0.653364	0.717081	0.162129	-0.0176487	-0.179711	0.127036	0.101201
Common DEGs	Ttc5	-0.801782	-0.942419	-0.820133	0.257104	-0.218101	-0.699223	0.109561	-0.449805	0.746775	0.707169	0.356018	-0.0273594	0.13112	-0.690034	-0.697544	-0.676111	0.756218	0.219147	0.0393599	-0.125598	0.180125	0.158981
Common DEGs	Atm	-0.942554	-0.722809	-0.942565	0.140833	-0.163967	-0.602635	-0.716818	-0.444181	0.439879	0.548874	0.510259	0.0732343	0.2593	0.0357793	0.0952005	0.171977	0.336804	-0.0673388	-0.108111	-0.108155	-0.465512	-0.301111
Common DEGs	Tmbim6	-0.944743	-0.726966	-0.942673	0.148866	-0.157065	-0.609147	-0.715534	-0.438348	0.4469	0.555648	0.516938	0.0804607	0.266498	0.0294494	0.0897991	0.168088	0.34391	-0.0591108	-0.100203	-0.100888	-0.458516	-0.293227
Common DEGs	Syngr3	-0.938851	-0.714753	-0.938385	0.138646	-0.161419	-0.597603	-0.725662	-0.440677	0.432481	0.543197	0.51	0.0750144	0.260308	0.0470313	0.107245	0.184557	0.32823	-0.070955	-0.109184	-0.106551	-0.472548	-0.306087
Common DEGs	Snx8	-0.946819	-0.733602	-0.950596	0.134576	-0.178388	-0.60407	-0.699786	-0.459011	0.445632	0.551327	0.501605	0.0598489	0.247458	0.0208465	0.07735	0.150955	0.344939	-0.0707807	-0.116384	-0.12113	-0.459992	-0.301143
Common DEGs	N4Bp2	-0.947375	-0.73375	-0.948303	0.143052	-0.168362	-0.60899	-0.704003	-0.449754	0.449634	0.556146	0.509739	0.0698417	0.25697	0.0202522	0.0784098	0.154224	0.348275	-0.0630223	-0.107413	-0.111244	-0.456011	-0.294727
Common DEGs	Efnb3	-0.949726	-0.743841	-0.960224	0.119532	-0.203075	-0.600036	-0.677364	-0.483076	0.447113	0.548495	0.484079	0.0360282	0.225522	0.00605732	0.0578498	0.125911	0.349638	-0.0820096	-0.133753	-0.144245	-0.457846	-0.307298
Common DEGs	Mapk3	-0.951046	-0.744155	-0.956495	0.134484	-0.185356	-0.608834	-0.685529	-0.466821	0.454113	0.55706	0.498694	0.0537804	0.242491	0.00547285	0.0602481	0.132271	0.35536	-0.0684892	-0.11801	-0.126782	-0.451334	-0.296321
Common DEGs	Frrs1L	-0.957758	-0.753935	-0.944798	0.193493	-0.121381	-0.646886	-0.701424	-0.408687	0.489263	0.595324	0.552395	0.118084	0.304234	-0.012554	0.0521652	0.138127	0.387698	-0.0121336	-0.0566593	-0.0626623	-0.41523	-0.246824
Common DEGs	Dzip3	-0.958257	-0.754968	-0.944382	0.196699	-0.118247	-0.649162	-0.701443	-0.405888	0.4916	0.59767	0.555118	0.12126	0.307312	-0.0143795	0.0507829	0.137413	0.389997	-0.00892195	-0.0533836	-0.0594543	-0.412738	-0.243825
Common DEGs	Rgd1560883	-0.956407	-0.751045	-0.944984	0.187587	-0.126524	-0.642231	-0.702626	-0.41312	0.484173	0.590457	0.547608	0.112769	0.298994	-0.00781655	0.056237	0.141106	0.382509	-0.0182533	-0.0625444	-0.0680623	-0.420572	-0.252765
Common DEGs	Zfp385A	-0.959977	-0.759921	-0.950686	0.185324	-0.134963	-0.64503	-0.689855	-0.422118	0.49026	0.594074	0.543178	0.105137	0.292442	-0.0204064	0.041794	0.12479	0.390356	-0.018397	-0.0662642	-0.0753611	-0.414535	-0.25051
Common DEGs	Tm9Sf1	-0.961694	-0.76367	-0.950669	0.192215	-0.129211	-0.650629	-0.687917	-0.417221	0.496506	0.599957	0.548652	0.111118	0.298375	-0.026502	0.0364111	0.120624	0.39679	-0.0111667	-0.0594509	-0.0692617	-0.407973	-0.243392
Common DEGs	Calb1	-0.95442	-0.747	-0.945773	0.177471	-0.135927	-0.634661	-0.703375	-0.421368	0.476198	0.582612	0.539136	0.103139	0.289577	-0.00108166	0.0616774	0.144532	0.374543	-0.0285101	-0.072745	-0.0777906	-0.428912	-0.262478
Common DEGs	Focad	-0.951302	-0.739096	-0.936425	0.192477	-0.113048	-0.639397	-0.71976	-0.398923	0.476956	0.586572	0.554992	0.125037	0.309624	0.00835896	0.0751787	0.162962	0.372912	-0.0161531	-0.0554836	-0.0561354	-0.42715	-0.253952
Common DEGs	Wdr17	-0.925936	-0.687509	-0.919313	0.145022	-0.136604	-0.588113	-0.759743	-0.41347	0.41416	0.531557	0.521355	0.0968282	0.278481	0.0824326	0.147779	0.230254	0.305222	-0.0699626	-0.097913	-0.0851321	-0.48798	-0.311222
Common DEGs	Hnrnph2	-0.921543	-0.678976	-0.914103	0.143787	-0.132726	-0.583243	-0.768337	-0.408502	0.406992	0.526086	0.521655	0.0997405	0.280413	0.0933969	0.159674	0.242879	0.296905	-0.0725103	-0.0977751	-0.0822494	-0.49401	-0.315069
Common DEGs	Nsf	-0.925523	-0.687108	-0.922108	0.135279	-0.147912	-0.582447	-0.756008	-0.423978	0.409269	0.525928	0.512348	0.0856271	0.267867	0.0839952	0.147551	0.227593	0.300945	-0.0791107	-0.108268	-0.0963226	-0.493306	-0.319072
Common DEGs	Rgs3	-0.932441	-0.700286	-0.925196	0.152438	-0.135849	-0.598474	-0.748776	-0.414713	0.427572	0.542813	0.525923	0.0988903	0.281612	0.0650905	0.130053	0.212809	0.320036	-0.060854	-0.0921197	-0.0829712	-0.475722	-0.300835
Common DEGs	Clec16A	-0.929252	-0.693753	-0.919855	0.156025	-0.127487	-0.597313	-0.757486	-0.405892	0.42419	0.541148	0.530442	0.106463	0.288152	0.0731256	0.139677	0.224164	0.315435	-0.0586223	-0.0871835	-0.0754514	-0.478114	-0.30028
Common DEGs	Dcaf17	-0.915102	-0.666853	-0.907689	0.138524	-0.131405	-0.574317	-0.778733	-0.405321	0.395199	0.516354	0.518703	0.0997106	0.279197	0.10914	0.176046	0.259367	0.283766	-0.0793297	-0.101302	-0.0822765	-0.504183	-0.323168
Common DEGs	Cpq	-0.912816	-0.66256	-0.899814	0.153474	-0.111069	-0.580488	-0.788687	-0.385506	0.399047	0.522191	0.532999	0.119206	0.297105	0.112278	0.182508	0.270071	0.286104	-0.065869	-0.0844768	-0.0626841	-0.498398	-0.312303
Common DEGs	Herc3	-0.924651	-0.686722	-0.927847	0.115462	-0.171233	-0.571056	-0.747319	-0.445643	0.399735	0.514692	0.493732	0.0625026	0.245944	0.0861993	0.145997	0.220979	0.292809	-0.0975064	-0.129344	-0.119342	-0.503425	-0.334604
Common DEGs	Ganab	-0.926005	-0.687462	-0.907658	0.180187	-0.0949988	-0.607638	-0.77318	-0.37436	0.430869	0.550958	0.553541	0.137698	0.316924	0.0775778	0.149439	0.24073	0.319727	-0.0368272	-0.0601291	-0.0440948	-0.468561	-0.282638
Common DEGs	Oxct1	-0.922189	-0.68029	-0.903043	0.179521	-0.0913258	-0.603714	-0.78023	-0.369757	0.425063	0.546551	0.554024	0.140518	0.318871	0.0865278	0.159211	0.251181	0.312975	-0.0385476	-0.0595832	-0.041258	-0.473204	-0.285425
Common DEGs	Uso1	-0.924834	-0.68557	-0.902926	0.19012	-0.0821189	-0.612165	-0.778406	-0.361892	0.434214	0.555358	0.56275	0.150091	0.328355	0.0781999	0.152105	0.246064	0.322257	-0.0276466	-0.0490801	-0.0315877	-0.46386	-0.274931
Common DEGs	Rab15	-0.918385	-0.673354	-0.897675	0.18129	-0.084947	-0.601225	-0.787665	-0.362612	0.420636	0.543609	0.556592	0.145988	0.323309	0.0946408	0.168539	0.261742	0.307525	-0.0378703	-0.056435	-0.0357206	-0.476149	-0.286019
Common DEGs	Dnajc13	-0.915365	-0.668054	-0.892748	0.184813	-0.0775303	-0.600495	-0.793878	-0.354725	0.418324	0.542547	0.560438	0.152633	0.328994	0.100338	0.175538	0.270202	0.304336	-0.0352411	-0.0516689	-0.0289759	-0.476994	-0.284571
Common DEGs	Tuba4A	-0.918792	-0.674858	-0.893046	0.197177	-0.0671927	-0.610672	-0.791089	-0.346031	0.429493	0.553183	0.570517	0.163476	0.339815	0.0898233	0.166363	0.26327	0.315747	-0.022426	-0.0395304	-0.0180215	-0.465707	-0.272127
Common DEGs	Ascc3	-0.928557	-0.692236	-0.915326	0.166859	-0.113715	-0.602609	-0.763366	-0.392732	0.428161	0.546289	0.540662	0.119849	0.300613	0.0736274	0.142403	0.229803	0.318491	-0.0486883	-0.0752974	-0.0620365	-0.473172	-0.292039
Common DEGs	Kcnb2	-0.929862	-0.69479	-0.914143	0.175437	-0.105178	-0.60862	-0.763838	-0.385094	0.434226	0.552457	0.548055	0.128496	0.308983	0.0691442	0.139153	0.228384	0.324398	-0.0401718	-0.0665136	-0.0533313	-0.466772	-0.284176
Common DEGs	Alcam	-0.941869	-0.71894	-0.927223	0.182785	-0.111692	-0.624414	-0.739892	-0.394824	0.456487	0.570017	0.550347	0.124516	0.307431	0.0368377	0.104824	0.192854	0.34982	-0.0290901	-0.0626631	-0.057069	-0.446818	-0.269655
Common DEGs	Golim4	-0.938426	-0.712154	-0.915996	0.203214	-0.0832945	-0.632442	-0.754858	-0.367081	0.460986	0.577496	0.570173	0.151699	0.33236	0.042551	0.115239	0.209213	0.35207	-0.010931	-0.0395502	-0.029805	-0.439758	-0.255292
Common DEGs	Akap12	-0.926751	-0.691329	-0.893847	0.225952	-0.0436009	-0.634567	-0.783067	-0.326228	0.456087	0.578255	0.593569	0.188222	0.364527	0.0639695	0.14346	0.245436	0.343114	0.00769332	-0.0113057	0.00709804	-0.438442	-0.242558
Common DEGs	Pde3A	-0.92684	-0.691798	-0.892835	0.229507	-0.0397263	-0.636725	-0.783514	-0.322609	0.458195	0.580464	0.5966	0.192033	0.368122	0.0626028	0.14265	0.245423	0.345124	0.0112103	-0.00752901	0.0109796	-0.435898	-0.239324
Common DEGs	Zadh2	-0.924653	-0.687751	-0.890389	0.228567	-0.038327	-0.634188	-0.7872	-0.320634	0.454659	0.577662	0.596328	0.192954	0.368583	0.0676795	0.148079	0.251087	0.341101	0.00972509	-0.0078195	0.0119175	-0.438775	-0.241319
Common DEGs	Slc4A10	-0.925246	-0.687886	-0.894725	0.217225	-0.0517033	-0.628114	-0.784127	-0.333399	0.449183	0.571535	0.586414	0.17998	0.35651	0.0700343	0.148444	0.248719	0.336161	-0.0012507	-0.0201581	-0.00128845	-0.44593	-0.251135
Common DEGs	Nhs	-0.930518	-0.698117	-0.899196	0.224054	-0.0500324	-0.636923	-0.775834	-0.333412	0.460328	0.581048	0.59094	0.182695	0.36003	0.0561247	0.134406	0.235143	0.348351	0.00684936	-0.0145765	0.00149066	-0.435726	-0.242162
Common DEGs	Cep83	-0.944387	-0.724945	-0.917066	0.223621	-0.067312	-0.649856	-0.747352	-0.353833	0.480784	0.59587	0.58611	0.16856	0.349287	0.0223796	0.0969516	0.194327	0.372664	0.0107508	-0.0196637	-0.0125947	-0.419282	-0.233659
Common DEGs	Nat9	-0.944788	-0.727043	-0.911329	0.243168	-0.0456698	-0.661533	-0.750731	-0.33359	0.491947	0.607763	0.603002	0.18984	0.369349	0.0157525	0.0934886	0.19534	0.383161	0.0299204	0.00114778	0.00902019	-0.40588	-0.216223
Common DEGs	Rgd1310081	-0.932864	-0.713455	-0.956158	0.0683272	-0.24484	-0.556348	-0.687401	-0.517276	0.399653	0.503029	0.441351	-0.00850316	0.18052	0.0497801	0.0959722	0.154658	0.301392	-0.134588	-0.183284	-0.188751	-0.503291	-0.357804
Common DEGs	Pgap1	-0.939441	-0.727876	-0.96182	0.0775655	-0.243124	-0.568295	-0.673429	-0.517628	0.415452	0.516126	0.446625	-0.00554049	0.184487	0.0287811	0.0745237	0.13357	0.318986	-0.123062	-0.17563	-0.185425	-0.487635	-0.344491
Common DEGs	Sema5A	-0.927104	-0.698322	-0.946465	0.0729872	-0.229433	-0.552119	-0.710299	-0.501078	0.389552	0.497343	0.449924	0.00559986	0.192785	0.0716876	0.121263	0.183418	0.288127	-0.133768	-0.176157	-0.175318	-0.513711	-0.361372
Common DEGs	Fig4	-0.931738	-0.705933	-0.947055	0.0882083	-0.216054	-0.564514	-0.709711	-0.489896	0.40245	0.510101	0.463175	0.0197332	0.206946	0.0610883	0.112603	0.177798	0.300932	-0.118566	-0.161273	-0.16131	-0.501709	-0.347238
Common DEGs	Atp1B1	-0.918478	-0.681418	-0.939561	0.0604813	-0.233622	-0.53691	-0.723752	-0.502427	0.370529	0.480961	0.441404	-0.000264771	0.18569	0.0949873	0.144569	0.205674	0.267422	-0.148352	-0.186714	-0.181322	-0.531397	-0.377291
Common DEGs	Pdha1	-0.920763	-0.682504	-0.934496	0.0825077	-0.207903	-0.550184	-0.735166	-0.478944	0.381316	0.493931	0.462847	0.0255795	0.210462	0.0933698	0.147265	0.214135	0.276409	-0.128343	-0.163634	-0.155908	-0.521447	-0.360935
Common DEGs	Slc16A7	-0.900636	-0.644821	-0.916899	0.0588331	-0.212465	-0.518346	-0.764473	-0.477178	0.341206	0.459629	0.446899	0.0169454	0.198627	0.143175	0.197653	0.263028	0.232602	-0.156387	-0.182436	-0.16454	-0.556961	-0.391958
Common DEGs	Prokr2	-0.898761	-0.63885	-0.905719	0.0838367	-0.178926	-0.529655	-0.783168	-0.445084	0.348143	0.470222	0.471775	0.0495812	0.229005	0.149153	0.20933	0.281955	0.236727	-0.134417	-0.154818	-0.132166	-0.548847	-0.374913
Common DEGs	Psd3	-0.855797	-0.566662	-0.839764	0.123416	-0.0882364	-0.514496	-0.860018	-0.346807	0.31325	0.450901	0.514862	0.129439	0.296027	0.224819	0.300762	0.390752	0.191052	-0.105512	-0.0984984	-0.0504051	-0.561813	-0.359937
Common DEGs	Sv2B	-0.854536	-0.565486	-0.83378	0.137288	-0.0712481	-0.521424	-0.864807	-0.330442	0.319174	0.457826	0.527141	0.145813	0.311171	0.223187	0.301698	0.395148	0.196182	-0.092242	-0.08323	-0.0337444	-0.553666	-0.348248
Common DEGs	Cadps2	-0.863415	-0.578999	-0.845746	0.133282	-0.0840237	-0.5264	-0.853795	-0.345149	0.327058	0.463418	0.52292	0.135221	0.302901	0.209956	0.286336	0.377577	0.205584	-0.0949059	-0.0903131	-0.0449437	-0.550803	-0.349237
Common DEGs	Ttll7	-0.867732	-0.586344	-0.847531	0.1439	-0.0759571	-0.536055	-0.851314	-0.338866	0.337613	0.473463	0.531854	0.14406	0.31202	0.20005	0.277515	0.370637	0.216352	-0.0839922	-0.0802895	-0.0361982	-0.54122	-0.338742
Common DEGs	Brms1L	-0.877903	-0.602839	-0.858089	0.149368	-0.0794539	-0.54768	-0.84007	-0.345231	0.352395	0.485932	0.535567	0.142824	0.312776	0.181268	0.257889	0.350751	0.232582	-0.0770941	-0.0776432	-0.0379024	-0.530782	-0.330724
Common DEGs	Cachd1	-0.885773	-0.616065	-0.865054	0.157483	-0.0779109	-0.558987	-0.831731	-0.346157	0.36612	0.497957	0.541696	0.146021	0.317258	0.165184	0.241751	0.335271	0.247336	-0.0678829	-0.0714443	-0.0349672	-0.519832	-0.320921
Common DEGs	Ppm1E	-0.876042	-0.601018	-0.849972	0.167646	-0.0569132	-0.556658	-0.846518	-0.32346	0.36001	0.494897	0.551739	0.164507	0.332793	0.179361	0.259387	0.356829	0.239132	-0.0596209	-0.0574651	-0.0158229	-0.520112	-0.315345
Common DEGs	Slc39A8	-0.868247	-0.58914	-0.839201	0.171953	-0.0447516	-0.552723	-0.856519	-0.30966	0.353451	0.490417	0.556177	0.174735	0.340928	0.190896	0.272943	0.372526	0.231186	-0.056543	-0.0503963	-0.00505996	-0.522209	-0.313846
Common DEGs	Shisa9	-0.894728	-0.630288	-0.88483	0.130644	-0.118176	-0.55155	-0.810697	-0.386738	0.363753	0.491306	0.516259	0.108433	0.28361	0.153855	0.223916	0.309367	0.248096	-0.0918244	-0.103124	-0.0731952	-0.528751	-0.339979
Common DEGs	Slc4A2	-0.894249	-0.629459	-0.884358	0.130281	-0.118098	-0.550927	-0.811311	-0.38652	0.362957	0.490635	0.516021	0.108408	0.283498	0.154868	0.224962	0.310412	0.247222	-0.0922726	-0.103359	-0.073207	-0.529383	-0.340492
Common DEGs	Slc24A2	-0.882665	-0.609989	-0.868741	0.134443	-0.101334	-0.543224	-0.829612	-0.367254	0.350437	0.481827	0.5217	0.122392	0.294472	0.176222	0.249368	0.337874	0.232193	-0.0906274	-0.0951711	-0.0587483	-0.536519	-0.341774
Common DEGs	Desi1	-0.893821	-0.62922	-0.876723	0.151912	-0.0924514	-0.562725	-0.818887	-0.362266	0.373191	0.502409	0.535535	0.133479	0.306982	0.151528	0.225575	0.316391	0.256196	-0.0717218	-0.0799948	-0.0479173	-0.516934	-0.322561
Common DEGs	Ccdc22	-0.888987	-0.620491	-0.886873	0.103241	-0.144581	-0.531326	-0.809096	-0.40984	0.343351	0.470597	0.492271	0.0812867	0.257012	0.169008	0.235183	0.314819	0.228218	-0.118892	-0.130731	-0.100296	-0.548949	-0.364807
Common DEGs	Gid4	-0.883427	-0.610983	-0.88126	0.0994875	-0.14321	-0.524382	-0.816115	-0.406872	0.334445	0.463112	0.489851	0.0814504	0.256125	0.180437	0.247058	0.326764	0.218409	-0.123604	-0.132974	-0.0999641	-0.555832	-0.370269
Common DEGs	Pop5	-0.903891	-0.652002	-0.864201	0.230113	-0.0146425	-0.616812	-0.819794	-0.292091	0.428599	0.558184	0.601639	0.211802	0.382423	0.10863	0.193625	0.300836	0.310635	0.00670963	0.000542191	0.0314416	-0.456164	-0.249234
Common DEGs	Scarf2	-0.897133	-0.641487	-0.854398	0.235118	-0.0024377	-0.614033	-0.829449	-0.278565	0.423316	0.554893	0.606781	0.222309	0.39102	0.118911	0.205947	0.315383	0.304002	0.0104807	0.0080474	0.0423824	-0.457603	-0.247097
Common DEGs	Fam81A	-0.880556	-0.612989	-0.83962	0.217965	-0.0052878	-0.589969	-0.848497	-0.276242	0.393779	0.52921	0.594213	0.215992	0.381979	0.154167	0.24147	0.349657	0.272092	-0.0092646	-0.00504229	0.0365085	-0.481676	-0.268387
Common DEGs	Pld3	-0.852221	-0.574551	-0.7967	0.247719	0.0520926	-0.585088	-0.878967	-0.213657	0.381106	0.523088	0.620266	0.265924	0.423465	0.183925	0.279965	0.398327	0.25504	0.0173551	0.0355698	0.0892641	-0.474206	-0.247046
Common DEGs	Srbd1	-0.855631	-0.580926	-0.798145	0.256337	0.0583162	-0.593036	-0.875745	-0.20883	0.390091	0.531439	0.627179	0.272738	0.430502	0.174841	0.271634	0.391403	0.264365	0.0264512	0.0437076	0.0961029	-0.465633	-0.238037
Common DEGs	Faf1	-0.862625	-0.587309	-0.814168	0.230867	0.0250166	-0.583134	-0.868752	-0.242295	0.381661	0.521383	0.606132	0.241743	0.402757	0.176753	0.268836	0.382305	0.257131	0.00137863	0.0143547	0.063785	-0.482321	-0.260974
Common DEGs	Aldh5A1	-0.878317	-0.614178	-0.826439	0.252198	0.0338144	-0.608705	-0.852882	-0.238758	0.41195	0.548453	0.622746	0.253716	0.416951	0.142876	0.235674	0.351624	0.289318	0.0248302	0.0322267	0.0753487	-0.456858	-0.236762
Common DEGs	Thy1	-0.973198	-0.7919	-0.955664	0.224883	-0.10891	-0.681704	-0.66258	-0.401548	0.534835	0.63349	0.571081	0.133171	0.321129	-0.0720438	-0.00763659	0.0806161	0.43821	0.0259262	-0.0284666	-0.0459732	-0.366797	-0.203847
Common DEGs	Atp1B2	-0.973476	-0.792631	-0.955791	0.225682	-0.108443	-0.682477	-0.661855	-0.401192	0.535812	0.63433	0.571601	0.133678	0.321654	-0.0732511	-0.00881863	0.0795223	0.439277	0.0268539	-0.0277097	-0.045428	-0.365721	-0.202838
Common DEGs	Gene-Soga3	-0.97327	-0.791894	-0.954555	0.228402	-0.104732	-0.683677	-0.664087	-0.397642	0.536486	0.635439	0.574358	0.137293	0.32502	-0.0724197	-0.00734562	0.081804	0.439619	0.0292063	-0.0247006	-0.0418556	-0.364966	-0.201061
Common DEGs	Eif2A	-0.976393	-0.800273	-0.955742	0.238199	-0.0986499	-0.692869	-0.655873	-0.392846	0.548004	0.645413	0.58085	0.143813	0.331687	-0.0864462	-0.0209775	0.0693301	0.452149	0.0404724	-0.0153274	-0.0348743	-0.35218	-0.188907
Common DEGs	Ktn1	-0.974442	-0.794772	-0.953227	0.237249	-0.0961429	-0.689907	-0.663565	-0.389912	0.543025	0.641903	0.581679	0.145942	0.333357	-0.0778595	-0.0116157	0.0793245	0.446134	0.0381959	-0.0156118	-0.0330496	-0.35769	-0.192525
Common DEGs	Xbp1	-0.977577	-0.804656	-0.961462	0.226796	-0.115095	-0.688369	-0.644269	-0.408657	0.54629	0.641453	0.568765	0.127828	0.316842	-0.0921624	-0.0296395	0.0570408	0.452138	0.0310137	-0.0280828	-0.0505654	-0.353925	-0.195524
Common DEGs	Aspa	-0.97182	-0.789181	-0.958732	0.210346	-0.124383	-0.672308	-0.660082	-0.415688	0.525797	0.62394	0.558286	0.117699	0.30633	-0.0664743	-0.00437459	0.0805805	0.42967	0.0117517	-0.0436301	-0.0615408	-0.376642	-0.216643
Common DEGs	Rgd1305110	-0.972337	-0.790043	-0.957153	0.216992	-0.117054	-0.676442	-0.661834	-0.40895	0.529609	0.628102	0.564271	0.125007	0.313297	-0.0683997	-0.0051744	0.0813533	0.433171	0.0181246	-0.0366519	-0.0542173	-0.372523	-0.211014
Common DEGs	Pank1	-0.979348	-0.808786	-0.958231	0.24371	-0.0977659	-0.699678	-0.645321	-0.392886	0.557658	0.65307	0.5832	0.145178	0.333469	-0.100426	-0.035426	0.0548984	0.463181	0.0478468	-0.0105268	-0.0329957	-0.341287	-0.179934
Common DEGs	Sel1L3	-0.980683	-0.812449	-0.957032	0.253069	-0.089115	-0.706505	-0.643551	-0.385144	0.565126	0.66023	0.590644	0.153902	0.3419	-0.107344	-0.0412419	0.0508504	0.470789	0.0575813	-0.000965435	-0.0240306	-0.332811	-0.17044
Common DEGs	Ankrd34C	-0.983527	-0.82192	-0.9628	0.248997	-0.100286	-0.708284	-0.626879	-0.396481	0.571142	0.663063	0.583553	0.143364	0.332452	-0.122182	-0.0585857	0.0308739	0.479122	0.0564003	-0.00648763	-0.0339109	-0.325606	-0.168276
Common DEGs	Anapc4	-0.977685	-0.80358	-0.949461	0.262498	-0.0720909	-0.707857	-0.660421	-0.368249	0.562279	0.660639	0.602114	0.170122	0.356648	-0.0948309	-0.0254236	0.0704614	0.465546	0.0641744	0.0103207	-0.00828742	-0.335841	-0.167497
Common DEGs	Loc108348127	-0.97847	-0.805807	-0.950249	0.26356	-0.0723057	-0.709431	-0.657548	-0.368683	0.56462	0.662434	0.602392	0.170044	0.356708	-0.0984136	-0.0291961	0.0666011	0.468266	0.0657388	0.0111659	-0.00823651	-0.333223	-0.165473
Common DEGs	Camk1	-0.980211	-0.810846	-0.953063	0.262775	-0.0765675	-0.711212	-0.649769	-0.373205	0.568406	0.66473	0.600082	0.166152	0.353342	-0.106118	-0.0379259	0.0568678	0.473119	0.0662871	0.00965836	-0.011845	-0.329019	-0.163457
Common DEGs	Prpsap1	-0.960979	-0.761011	-0.943822	0.209286	-0.107234	-0.658997	-0.698764	-0.396344	0.502389	0.607967	0.565255	0.132598	0.31846	-0.0244936	0.0420805	0.131032	0.401014	0.00415463	-0.0407995	-0.0479041	-0.401257	-0.231092
Common DEGs	Rictor	-0.965639	-0.772087	-0.946016	0.221796	-0.0996019	-0.671062	-0.689075	-0.390554	0.517234	0.62097	0.573902	0.140965	0.32715	-0.0420687	0.0250685	0.115562	0.417039	0.0183359	-0.0290086	-0.0391018	-0.385529	-0.215997
Common DEGs	Unc13C	-0.962337	-0.764251	-0.935851	0.238795	-0.0744553	-0.676873	-0.705582	-0.365918	0.519066	0.626043	0.591373	0.165035	0.349198	-0.0333744	0.0381315	0.133994	0.416446	0.0327079	-0.00956369	-0.0151925	-0.382229	-0.205568
Common DEGs	Rftn1	-0.955259	-0.748828	-0.924122	0.245837	-0.0563029	-0.673476	-0.726743	-0.346729	0.510257	0.621376	0.601138	0.181479	0.363386	-0.0134335	0.0616645	0.161361	0.404691	0.0363798	0.000450202	0.00097197	-0.389458	-0.205941
Common DEGs	Gfy	-0.972303	-0.788891	-0.946148	0.249274	-0.0780648	-0.693962	-0.676533	-0.372276	0.54394	0.645344	0.594421	0.163321	0.349333	-0.0706505	-0.00118487	0.0936788	0.445155	0.0481004	-0.0018877	-0.0159051	-0.356217	-0.185688
Common DEGs	Galnt1	-0.972185	-0.788819	-0.942789	0.259005	-0.0665375	-0.699305	-0.680046	-0.361398	0.548553	0.650668	0.603244	0.174609	0.359922	-0.0721009	-0.000849033	0.0964372	0.449187	0.0573196	0.00860342	-0.0045368	-0.350694	-0.177675
Common DEGs	Nedd4	-0.965739	-0.773335	-0.932624	0.263016	-0.0517861	-0.694393	-0.701802	-0.345605	0.538037	0.644369	0.610838	0.187891	0.371274	-0.0505183	0.0239279	0.124449	0.435672	0.0577524	0.0152136	0.0082351	-0.360809	-0.181305
Common DEGs	Atp6V1C1	-0.971657	-0.792813	-0.924547	0.314707	-0.00376119	-0.731413	-0.690153	-0.302165	0.579044	0.683371	0.651139	0.235945	0.417417	-0.0895822	-0.00919386	0.100941	0.47772	0.111987	0.0684049	0.0579575	-0.312611	-0.127898
Common DEGs	Spg11	-0.970987	-0.791269	-0.923554	0.314974	-0.0024541	-0.730841	-0.692205	-0.300736	0.57794	0.682666	0.651751	0.237101	0.418384	-0.0874565	-0.00678051	0.103638	0.476334	0.111919	0.0689266	0.0590706	-0.313647	-0.128338
Common DEGs	Anxa4	-0.972	-0.794234	-0.923817	0.318661	-6.05e-05	-0.734189	-0.68915	-0.298783	0.582151	0.686306	0.654168	0.23962	0.420923	-0.0926078	-0.0117726	0.0990896	0.480922	0.116165	0.0725025	0.0617834	-0.308839	-0.123751
Common DEGs	Trpm3	-0.973459	-0.79633	-0.928773	0.308951	-0.0127655	-0.72994	-0.684246	-0.311176	0.579012	0.682165	0.645289	0.227471	0.409779	-0.0932117	-0.0143649	0.0939013	0.47855	0.107128	0.0616155	0.0494632	-0.313605	-0.131417
Common DEGs	Pcp4L1	-0.967567	-0.783229	-0.919201	0.31408	0.00167229	-0.726617	-0.702205	-0.295836	0.571083	0.677743	0.652913	0.240509	0.420982	-0.0759443	0.00582443	0.117161	0.468129	0.109375	0.0691766	0.0622199	-0.320432	-0.132569
Common DEGs	Plin3	-0.967832	-0.784013	-0.919207	0.315241	0.0025251	-0.727605	-0.701462	-0.295112	0.572286	0.678808	0.65372	0.24139	0.421855	-0.0773366	0.00450809	0.116009	0.46942	0.110674	0.070323	0.0631542	-0.319053	-0.131202
Common DEGs	Rpa1	-0.96533	-0.7772	-0.918231	0.307408	-0.00225583	-0.720215	-0.708283	-0.298868	0.562972	0.670775	0.648596	0.236261	0.416604	-0.0658872	0.0156696	0.12627	0.459262	0.101618	0.062835	0.0576382	-0.329441	-0.141019
Common DEGs	Grin3A	-0.970555	-0.786364	-0.932744	0.283324	-0.036341	-0.711491	-0.690824	-0.332503	0.558382	0.662677	0.625528	0.203897	0.387149	-0.0731322	0.00285443	0.106435	0.457294	0.0800841	0.035253	0.0250001	-0.338024	-0.158216
Common DEGs	Mettl3	-0.975463	-0.799668	-0.935855	0.295058	-0.0312104	-0.72395	-0.676226	-0.329129	0.574864	0.676399	0.632303	0.209791	0.393532	-0.0949385	-0.0190417	0.0854105	0.475637	0.0943935	0.0460405	0.0316215	-0.319765	-0.141978
Common DEGs	Magi1	-0.961873	-0.76878	-0.915403	0.301614	-0.00364836	-0.713131	-0.717254	-0.299149	0.553432	0.662951	0.645489	0.234254	0.414109	-0.0529166	0.0289173	0.139294	0.448565	0.0942975	0.0578454	0.0552933	-0.339475	-0.14956
Common DEGs	Plcxd3	-0.958695	-0.76164	-0.911976	0.299124	-0.00201957	-0.708396	-0.725146	-0.296668	0.546578	0.657627	0.644848	0.235242	0.41447	-0.0426882	0.0397706	0.150508	0.440668	0.0905142	0.0562767	0.0560882	-0.3462	-0.15454
Common DEGs	Snph	-0.953215	-0.751846	-0.901906	0.308809	0.0154595	-0.708839	-0.738065	-0.278577	0.54379	0.657428	0.654941	0.251255	0.428507	-0.0324496	0.0530251	0.167276	0.436029	0.098315	0.0684737	0.0722703	-0.346164	-0.149388
Common DEGs	Rock2	-0.954759	-0.752046	-0.909948	0.288946	-0.0078314	-0.698341	-0.734039	-0.300964	0.534002	0.646738	0.638047	0.228808	0.407729	-0.027387	0.0547287	0.164318	0.426992	0.0787953	0.0467469	0.0492478	-0.359634	-0.167196
Common DEGs	Cast	-0.949044	-0.741239	-0.901023	0.293958	0.00481872	-0.695778	-0.746999	-0.287346	0.528111	0.643424	0.644295	0.240052	0.417248	-0.0147106	0.0697621	0.181886	0.419295	0.0818621	0.0540267	0.0605407	-0.363335	-0.166523
Common DEGs	Hecw2	-0.946386	-0.732627	-0.905574	0.268049	-0.0200334	-0.677702	-0.750905	-0.309943	0.508536	0.624489	0.623652	0.215242	0.393487	0.00293221	0.0842048	0.191305	0.399463	0.055022	0.0272352	0.0349886	-0.386278	-0.192583
Common DEGs	Syp	-0.947779	-0.735752	-0.906369	0.271262	-0.0182366	-0.680954	-0.74825	-0.308669	0.512548	0.627992	0.625872	0.217274	0.395646	-0.00184706	0.0795443	0.187018	0.4038	0.058681	0.0302035	0.0371166	-0.382154	-0.188673
Common DEGs	Sprn	-0.937799	-0.718261	-0.889777	0.283849	0.00737029	-0.679072	-0.769068	-0.281574	0.505384	0.625015	0.639426	0.240309	0.415443	0.016784	0.102647	0.215175	0.39369	0.0682746	0.046969	0.0604915	-0.384374	-0.183092
Common DEGs	Mrps7	-0.935376	-0.708998	-0.898816	0.244715	-0.0325809	-0.653506	-0.77015	-0.318449	0.478813	0.598477	0.607323	0.200764	0.377889	0.0381273	0.118571	0.222978	0.367385	0.028528	0.00593911	0.0199447	-0.416095	-0.220821
Common DEGs	Jak1	-0.93295	-0.704305	-0.896259	0.243081	-0.031578	-0.650295	-0.774495	-0.316777	0.474419	0.59494	0.606608	0.201254	0.377903	0.0442787	0.125056	0.229624	0.36242	0.0262313	0.0049914	0.0204158	-0.419927	-0.223705
Common DEGs	Cntnap1	-0.931844	-0.702796	-0.89322	0.248331	-0.0245007	-0.652371	-0.777233	-0.309784	0.475866	0.596954	0.611362	0.207953	0.383989	0.0448687	0.126743	0.232732	0.363443	0.0311259	0.0109715	0.0272466	-0.417368	-0.219542
Common DEGs	Aplp2	-0.933082	-0.705905	-0.892447	0.255827	-0.0176649	-0.657948	-0.775827	-0.303723	0.481957	0.602796	0.617364	0.21489	0.390728	0.0392408	0.121992	0.229394	0.369644	0.0389068	0.0185805	0.0343509	-0.410608	-0.211971
Common DEGs	Zranb2	-0.922278	-0.686072	-0.879926	0.252583	-0.00921885	-0.646245	-0.794169	-0.292525	0.465312	0.589808	0.617197	0.220937	0.394412	0.0637654	0.148475	0.257346	0.350559	0.0329653	0.018642	0.040519	-0.42379	-0.220532
Common DEGs	Frmd7	-0.916635	-0.677721	-0.869547	0.263603	0.00874099	-0.647867	-0.80378	-0.273922	0.464566	0.591052	0.627468	0.237321	0.40874	0.0704454	0.158011	0.270348	0.348403	0.0427642	0.0322407	0.0573767	-0.420523	-0.212767
Common DEGs	Wrn	-0.913313	-0.66919	-0.87229	0.241379	-0.011958	-0.631665	-0.807208	-0.292404	0.44704	0.574116	0.609553	0.2164	0.388493	0.0862547	0.171127	0.279191	0.330649	0.0198079	0.00956332	0.0359634	-0.440127	-0.23498
Common DEGs	Slc13A5	-0.90797	-0.666249	-0.852818	0.283693	0.0390693	-0.65257	-0.816547	-0.24276	0.466198	0.595391	0.645293	0.265128	0.433211	0.0773574	0.169551	0.287679	0.34811	0.0614059	0.0564599	0.086157	-0.411679	-0.197008
Common DEGs	Zdhhc15	-0.908541	-0.667811	-0.852403	0.287398	0.0424213	-0.655324	-0.815688	-0.239776	0.469246	0.598287	0.648208	0.268519	0.436496	0.074451	0.167062	0.285874	0.351235	0.0652868	0.06023	0.0896475	-0.408227	-0.193194
Common DEGs	Slc25A1	-0.910533	-0.670666	-0.855628	0.284772	0.0376431	-0.655421	-0.812985	-0.244875	0.470026	0.598498	0.645793	0.264271	0.432884	0.0721081	0.163967	0.281893	0.352405	0.0629796	0.0567929	0.0852249	-0.408816	-0.194989
Common DEGs	Rapgef3	-0.908689	-0.665417	-0.857521	0.27102	0.024858	-0.645469	-0.815567	-0.256356	0.45914	0.588058	0.634875	0.251407	0.420476	0.0821871	0.17242	0.287743	0.341314	0.04867	0.0427085	0.0719917	-0.421271	-0.20895
Common DEGs	Cpne2	-0.909059	-0.666909	-0.856266	0.276668	0.0305143	-0.649218	-0.815098	-0.251143	0.463114	0.591968	0.63943	0.257006	0.425797	0.0788096	0.16979	0.286253	0.345293	0.0544647	0.0486177	0.0777553	-0.416492	-0.203385
Common DEGs	Akap2	-0.92699	-0.698954	-0.875697	0.285587	0.0213157	-0.67031	-0.788026	-0.2652	0.491609	0.61504	0.643475	0.251734	0.424175	0.0394587	0.128064	0.243179	0.37734	0.0672734	0.0523597	0.0721558	-0.393969	-0.187095
Common DEGs	Epha5	-0.919697	-0.688388	-0.86285	0.298255	0.0424999	-0.671609	-0.799324	-0.243062	0.490107	0.615893	0.655171	0.27091	0.44081	0.0478332	0.139782	0.25893	0.374186	0.0785533	0.0682316	0.0919733	-0.390277	-0.178134
Common DEGs	Cog7	-0.907609	-0.671515	-0.842823	0.315825	0.0730912	-0.672073	-0.815265	-0.210617	0.486582	0.615735	0.671032	0.298231	0.464175	0.0608414	0.157538	0.282358	0.368338	0.0942999	0.0908224	0.120446	-0.385095	-0.165488
Common DEGs	Trappc11	-0.903278	-0.666046	-0.835331	0.323408	0.0851503	-0.673149	-0.820101	-0.197955	0.486474	0.61668	0.677533	0.309076	0.473531	0.0640819	0.16257	0.289608	0.367506	0.101417	0.100273	0.131808	-0.38164	-0.159372
Common DEGs	Pgm2L1	-0.906286	-0.666879	-0.84502	0.302928	0.0609782	-0.662958	-0.818032	-0.221624	0.476511	0.606135	0.660974	0.286147	0.452603	0.0703714	0.165564	0.287968	0.358026	0.0807833	0.0775041	0.107934	-0.397048	-0.178783
Common DEGs	Fhod1	-0.893333	-0.647129	-0.827865	0.307849	0.0785526	-0.655175	-0.83384	-0.20117	0.464534	0.59745	0.666314	0.300557	0.463689	0.0898863	0.188026	0.313431	0.343881	0.0837818	0.0868473	0.123218	-0.401796	-0.178129
Common DEGs	Dkk2	-0.892115	-0.646097	-0.825102	0.312247	0.0842485	-0.656905	-0.834856	-0.195438	0.466059	0.59922	0.669895	0.30585	0.468421	0.0893885	0.188321	0.314795	0.345225	0.0881482	0.0919145	0.128755	-0.398789	-0.174091
Common DEGs	Mlh3	-0.886605	-0.636856	-0.819497	0.308764	0.0857524	-0.650215	-0.841471	-0.192359	0.457516	0.592024	0.667598	0.306148	0.467667	0.100291	0.199663	0.326221	0.335832	0.0837832	0.0899367	0.129252	-0.4052	-0.179142
Common DEGs	Bhlhb9	-0.882204	-0.630077	-0.814272	0.308581	0.0895818	-0.646518	-0.846311	-0.187424	0.452498	0.588015	0.667762	0.308944	0.46946	0.107337	0.207386	0.334516	0.330168	0.0830196	0.0911203	0.132323	-0.407953	-0.180498
Common DEGs	Iqgap1	-0.876401	-0.621113	-0.807596	0.307687	0.0938793	-0.641272	-0.852509	-0.181624	0.445544	0.582354	0.667399	0.311893	0.471132	0.116778	0.217604	0.345333	0.322396	0.0813852	0.091981	0.135626	-0.411987	-0.182843
Common DEGs	Slc2A13	-0.893447	-0.651361	-0.822227	0.327574	0.0987747	-0.667583	-0.831546	-0.18216	0.477875	0.610478	0.68179	0.320282	0.482193	0.0781824	0.17891	0.308261	0.357331	0.104235	0.107812	0.143731	-0.38454	-0.158243
Common DEGs	Abcb1A	-0.88784	-0.643535	-0.814329	0.331544	0.108024	-0.665479	-0.837376	-0.171757	0.474245	0.608097	0.685332	0.328104	0.48847	0.0848184	0.186977	0.317914	0.352882	0.107593	0.113797	0.152065	-0.384467	-0.155789
Common DEGs	Zeb1	-0.916471	-0.689244	-0.849222	0.33097	0.0798432	-0.689096	-0.801451	-0.206926	0.507562	0.634017	0.681658	0.306647	0.473706	0.0357971	0.132819	0.259206	0.391022	0.111615	0.10412	0.129079	-0.36509	-0.146922
Common DEGs	Gmpr2	-0.918832	-0.693673	-0.851483	0.333162	0.07968	-0.692508	-0.797774	-0.20779	0.511996	0.637722	0.682989	0.306973	0.474449	0.0300203	0.126864	0.253278	0.395929	0.114356	0.105696	0.129404	-0.361237	-0.143752
Common DEGs	Tnfsf12	-0.919231	-0.692494	-0.854585	0.324231	0.0700774	-0.687272	-0.798207	-0.216953	0.5065	0.632244	0.67592	0.297701	0.465835	0.0345086	0.130097	0.25465	0.390465	0.105174	0.0960593	0.119753	-0.368713	-0.152593
Common DEGs	Trabd2B	-0.927941	-0.705155	-0.868924	0.312139	0.0483369	-0.687422	-0.785751	-0.240044	0.509783	0.632924	0.664698	0.278292	0.449252	0.0239786	0.116123	0.23661	0.395547	0.0945897	0.0803675	0.0996029	-0.371363	-0.160776
Common DEGs	Elf4	-0.930684	-0.716877	-0.862411	0.345997	0.0803131	-0.710984	-0.777714	-0.210755	0.536038	0.657819	0.69074	0.310003	0.47947	-0.00131919	0.094719	0.221494	0.422543	0.13028	0.115528	0.132597	-0.339394	-0.125448
Common DEGs	Gabrb1	-0.923498	-0.704506	-0.853371	0.346463	0.088428	-0.704932	-0.788967	-0.200954	0.526987	0.651041	0.692515	0.316446	0.484184	0.0128611	0.110477	0.238689	0.411972	0.129172	0.118348	0.139274	-0.345449	-0.128242
Common DEGs	Nid1	-0.929913	-0.718367	-0.857886	0.358378	0.0936844	-0.718129	-0.776905	-0.197929	0.543592	0.665316	0.700437	0.322861	0.491371	-0.00760365	0.0901614	0.2195	0.430083	0.143064	0.128946	0.146025	-0.328869	-0.113074
Common DEGs	Camk2D	-0.903029	-0.67061	-0.828444	0.346101	0.108558	-0.68721	-0.817224	-0.175834	0.50166	0.631473	0.695192	0.331816	0.494786	0.0506211	0.152076	0.28364	0.382852	0.125023	0.124498	0.155526	-0.361588	-0.136337
Common DEGs	Gabra2	-0.915249	-0.694325	-0.838691	0.36228	0.112846	-0.707823	-0.79814	-0.175473	0.527657	0.653716	0.706004	0.338517	0.50333	0.0183339	0.119556	0.252278	0.411252	0.144128	0.137812	0.162377	-0.337745	-0.115255
Common DEGs	Tiam1	-0.787518	-0.467045	-0.762449	0.112592	-0.0423428	-0.454572	-0.919041	-0.282924	0.236785	0.387071	0.506667	0.159329	0.311079	0.323398	0.406952	0.502505	0.106862	-0.122402	-0.0889895	-0.0153546	-0.600504	-0.382349
Common DEGs	Iqsec3	-0.782596	-0.46115	-0.75394	0.121385	-0.0286668	-0.456	-0.923848	-0.268559	0.237047	0.388402	0.514016	0.171614	0.321668	0.326371	0.411912	0.509951	0.106391	-0.114005	-0.0780773	-0.00242678	-0.595992	-0.374959
Common DEGs	Col15A1	-0.796946	-0.481215	-0.769179	0.126183	-0.0346904	-0.469701	-0.914438	-0.278585	0.253504	0.402773	0.518582	0.168921	0.321893	0.307153	0.391781	0.48949	0.124036	-0.108465	-0.077321	-0.00633701	-0.587782	-0.368996
Common DEGs	Epb41L4A	-0.798288	-0.484344	-0.7666	0.139391	-0.0210968	-0.478487	-0.915381	-0.266199	0.262305	0.411791	0.529876	0.182521	0.334918	0.300834	0.387412	0.48798	0.132566	-0.09534	-0.0635976	0.00743236	-0.577987	-0.356862
Common DEGs	Arsb	-0.766096	-0.43917	-0.734457	0.122399	-0.0148262	-0.444239	-0.934545	-0.250522	0.222262	0.376032	0.51405	0.181458	0.327737	0.345193	0.43271	0.532502	0.0901907	-0.113722	-0.071982	0.00903756	-0.600126	-0.375476
Common DEGs	Orc5	-0.763969	-0.436402	-0.731869	0.122801	-0.0127697	-0.442895	-0.935873	-0.247941	0.220547	0.37462	0.514261	0.182992	0.328767	0.347441	0.435246	0.535316	0.0882971	-0.113401	-0.0709083	0.0107928	-0.600409	-0.375262
Common DEGs	Camk2A	-0.770729	-0.449776	-0.72794	0.16072	0.023648	-0.470465	-0.935544	-0.215718	0.248989	0.403049	0.546523	0.220115	0.364909	0.32485	0.417804	0.525694	0.116368	-0.0753701	-0.032417	0.0482058	-0.570669	-0.339712
Common DEGs	Atp8A1	-0.80455	-0.495375	-0.767008	0.161568	-0.0016646	-0.49638	-0.913433	-0.249811	0.2812	0.430293	0.548787	0.202919	0.355265	0.284684	0.373989	0.47889	0.151476	-0.0729443	-0.0417932	0.027796	-0.559735	-0.335761
Common DEGs	Nrxn3	-0.804211	-0.49529	-0.765599	0.164832	0.00218338	-0.498063	-0.914004	-0.246087	0.282787	0.432015	0.551521	0.206606	0.35866	0.283818	0.373669	0.479329	0.152953	-0.0697121	-0.0381995	0.0315965	-0.557451	-0.332784
Common DEGs	Cdh18	-0.799115	-0.487132	-0.762765	0.154781	-0.00478321	-0.488215	-0.916651	-0.251097	0.271993	0.421784	0.542921	0.198662	0.350228	0.294055	0.382953	0.48689	0.141919	-0.080022	-0.0473894	0.0238631	-0.566596	-0.342671
Common DEGs	Hmbox1	-0.810691	-0.501563	-0.781168	0.139268	-0.0312568	-0.487917	-0.905941	-0.279524	0.274376	0.421792	0.530003	0.175335	0.330546	0.285104	0.370137	0.469382	0.145887	-0.0946365	-0.0675263	-0.000851205	-0.57346	-0.355307
Common DEGs	Kcnn1	-0.812738	-0.505408	-0.780463	0.149176	-0.0219389	-0.495323	-0.905736	-0.271376	0.282045	0.429429	0.538463	0.184905	0.339923	0.278929	0.365284	0.466552	0.153475	-0.0846988	-0.057553	0.00876348	-0.565647	-0.346018
Common DEGs	Hspa5	-0.832669	-0.535274	-0.799265	0.164113	-0.0219973	-0.519617	-0.89106	-0.277474	0.310722	0.454959	0.551115	0.189246	0.347802	0.24677	0.332875	0.435275	0.183935	-0.0682987	-0.0477092	0.0117969	-0.546584	-0.329133
Common DEGs	Vgf	-0.825607	-0.526002	-0.788508	0.171889	-0.00749601	-0.518705	-0.898065	-0.261686	0.308024	0.453787	0.557747	0.201876	0.35831	0.253477	0.341747	0.4467	0.180223	-0.0611856	-0.0372147	0.0251842	-0.544052	-0.323235
Common DEGs	Epm2Aip1	-0.844239	-0.553417	-0.809034	0.176693	-0.0180028	-0.536162	-0.882107	-0.277221	0.32999	0.472343	0.561528	0.19569	0.356053	0.225815	0.312291	0.416133	0.204257	-0.0547261	-0.0378318	0.0176403	-0.532109	-0.315394
Common DEGs	Palm2	-0.841088	-0.549459	-0.803458	0.182601	-0.00878406	-0.537169	-0.88572	-0.26759	0.330118	0.473256	0.566601	0.204017	0.363269	0.22807	0.315917	0.421464	0.203841	-0.0491703	-0.0305379	0.0263492	-0.529344	-0.310606
Common DEGs	L3Mbtl3	-0.813255	-0.510615	-0.769128	0.187673	0.0198357	-0.518601	-0.909177	-0.232215	0.305126	0.453359	0.570822	0.225866	0.378464	0.263114	0.355363	0.465128	0.175684	-0.0463112	-0.0165542	0.0506526	-0.537137	-0.310368
Common DEGs	Cntnap2	-0.808792	-0.504419	-0.764004	0.187363	0.023074	-0.515011	-0.912444	-0.227814	0.300613	0.449565	0.570454	0.228042	0.379652	0.268827	0.361567	0.47172	0.170743	-0.0468988	-0.0155209	0.0532211	-0.538964	-0.311217
Common DEGs	Pdia4	-0.820812	-0.523662	-0.772251	0.206382	0.0339625	-0.535634	-0.904437	-0.22121	0.323838	0.471108	0.586457	0.241338	0.394424	0.245352	0.339475	0.452518	0.194825	-0.027006	0.00111473	0.065993	-0.520005	-0.291722
Common DEGs	Lrrc55	-0.857059	-0.572521	-0.82415	0.177161	-0.0287631	-0.54668	-0.869497	-0.291229	0.343975	0.483664	0.56139	0.187958	0.351227	0.206675	0.291332	0.393642	0.219919	-0.0528524	-0.0413189	0.00899837	-0.525106	-0.312093
Common DEGs	Rhoq	-0.860963	-0.579756	-0.824706	0.190288	-0.0177376	-0.557568	-0.867177	-0.282034	0.355758	0.494994	0.572319	0.199592	0.362888	0.19594	0.282077	0.386828	0.23187	-0.0393885	-0.0284937	0.0206674	-0.513569	-0.299175
Common DEGs	Taf1	-0.842892	-0.556251	-0.795378	0.215733	0.0257598	-0.558386	-0.886656	-0.235622	0.351708	0.495168	0.594214	0.238175	0.395665	0.211827	0.304473	0.417089	0.224954	-0.015853	0.00431005	0.061258	-0.503658	-0.279351
Common DEGs	Vasp	-0.717807	-0.380494	-0.670938	0.148209	0.0485186	-0.424403	-0.961094	-0.17622	0.195191	0.355282	0.531488	0.232475	0.366288	0.38489	0.480964	0.590244	0.0593911	-0.088797	-0.0298698	0.06588	-0.590863	-0.353112
Common DEGs	Tomm40L	-0.719644	-0.383663	-0.671139	0.154434	0.0539364	-0.429474	-0.960576	-0.171679	0.200537	0.360521	0.536821	0.238184	0.372	0.380338	0.477177	0.587674	0.0647368	-0.0825228	-0.0237723	0.0715658	-0.585769	-0.347213
Common DEGs	Atp2B4	-0.73672	-0.407459	-0.685637	0.171014	0.0596748	-0.451784	-0.953633	-0.17147	0.225231	0.383583	0.552226	0.247654	0.384186	0.356072	0.453852	0.566692	0.0901484	-0.0657038	-0.0111832	0.0796349	-0.57006	-0.331317
Common DEGs	Rfxapl1	-0.700417	-0.360588	-0.648005	0.158399	0.0714883	-0.418169	-0.96811	-0.149306	0.187016	0.348917	0.537825	0.250955	0.380254	0.396439	0.495449	0.608077	0.0502129	-0.0784274	-0.0138029	0.0866702	-0.585162	-0.343195
Common DEGs	Itpr3	-0.68503	-0.341644	-0.631156	0.156295	0.0796488	-0.406032	-0.97329	-0.13694	0.173231	0.336478	0.534108	0.255416	0.381452	0.411109	0.511003	0.624132	0.0357952	-0.0803466	-0.0114742	0.0928869	-0.58835	-0.34473
Common DEGs	Ppp1R3E	-0.692518	-0.353022	-0.635157	0.171196	0.0904889	-0.420369	-0.970879	-0.129014	0.188584	0.351278	0.547242	0.267705	0.394431	0.397349	0.498823	0.614661	0.0512977	-0.065345	0.00220166	0.104764	-0.575766	-0.330657
Common DEGs	Nadsyn1	-0.781062	-0.469227	-0.727323	0.201922	0.0602406	-0.50297	-0.931115	-0.184411	0.283538	0.436752	0.581159	0.258172	0.402598	0.294864	0.392852	0.508745	0.15106	-0.0335047	0.00845401	0.0864421	-0.536076	-0.299974
Common DEGs	Purg	-0.773558	-0.461541	-0.714636	0.215233	0.0800212	-0.505532	-0.935347	-0.163509	0.285111	0.439382	0.591467	0.275802	0.417688	0.296627	0.397295	0.516644	0.151943	-0.0202099	0.0249238	0.105271	-0.527265	-0.287581
Common DEGs	Nadk	-0.759062	-0.439497	-0.704117	0.194703	0.0688766	-0.482388	-0.943165	-0.169598	0.25934	0.415314	0.573642	0.261673	0.401647	0.3221	0.421248	0.537436	0.125366	-0.0414079	0.00738925	0.0919848	-0.547012	-0.308051
Common DEGs	Cdk14	-0.72274	-0.395704	-0.659119	0.205971	0.106646	-0.463061	-0.959285	-0.122997	0.235411	0.395379	0.579112	0.290336	0.421509	0.352406	0.456401	0.577608	0.0992438	-0.0301969	0.0302919	0.125041	-0.544069	-0.297564
Common DEGs	Fos	-0.733894	-0.41404	-0.664361	0.231137	0.125282	-0.486534	-0.953539	-0.108841	0.260999	0.419761	0.600525	0.311033	0.443068	0.328513	0.435056	0.560709	0.125318	-0.00442546	0.0537863	0.145375	-0.521552	-0.272892
Common DEGs	Ubr1	-0.701753	-0.374356	-0.628495	0.22869	0.144714	-0.462225	-0.965352	-0.0807676	0.233027	0.394796	0.59461	0.322697	0.447778	0.359115	0.467894	0.595107	0.0958697	-0.00664451	0.0607516	0.1607	-0.527294	-0.274611
Common DEGs	Chadl	-0.691649	-0.366338	-0.611115	0.248876	0.172309	-0.467717	-0.966418	-0.0517073	0.238408	0.400756	0.60911	0.34729	0.468863	0.356179	0.468391	0.600269	0.100934	0.0144363	0.0852437	0.187313	-0.510616	-0.253922
Common DEGs	Sv2C	-0.818641	-0.523095	-0.764721	0.222797	0.0533153	-0.543908	-0.906463	-0.202333	0.33184	0.479638	0.599879	0.259758	0.411287	0.240506	0.3373	0.454088	0.202388	-0.0105563	0.0193029	0.08511	-0.507923	-0.276347
Common DEGs	Sipa1	-0.809126	-0.511851	-0.750287	0.233827	0.0725878	-0.543406	-0.91317	-0.181303	0.32964	0.478991	0.608543	0.276465	0.425136	0.246791	0.346287	0.466354	0.199189	0.000108605	0.0339743	0.103053	-0.502298	-0.266794
Common DEGs	Ptprb	-0.83028	-0.542035	-0.773138	0.240092	0.0623093	-0.563359	-0.897569	-0.197393	0.354083	0.500033	0.61416	0.271099	0.424145	0.21728	0.315128	0.434362	0.225628	0.00778609	0.034192	0.0959896	-0.489721	-0.2581
Common DEGs	Celf4	-0.832596	-0.548852	-0.769611	0.26095	0.0824388	-0.577925	-0.895142	-0.179143	0.369675	0.515239	0.631006	0.291247	0.443477	0.203627	0.304121	0.427467	0.241328	0.0292424	0.0557234	0.116657	-0.471738	-0.237433
Common DEGs	Ptprn	-0.824502	-0.540661	-0.75532	0.277185	0.10592	-0.581764	-0.900177	-0.154579	0.37236	0.519161	0.643777	0.312365	0.461729	0.205045	0.308752	0.436272	0.243185	0.0453988	0.0755008	0.139097	-0.461036	-0.222441
Common DEGs	Dner	-0.815293	-0.524683	-0.749886	0.259233	0.0944915	-0.563671	-0.907953	-0.16255	0.351795	0.50017	0.629199	0.299195	0.447626	0.22616	0.328499	0.453254	0.221774	0.0264134	0.0591832	0.126101	-0.479331	-0.241279
Common DEGs	Itpr1	-0.79796	-0.500894	-0.73051	0.256613	0.10519	-0.549035	-0.919454	-0.147219	0.333851	0.484789	0.626304	0.305791	0.45049	0.247958	0.35187	0.477712	0.202344	0.0229185	0.0616597	0.13426	-0.486794	-0.245477
Common DEGs	Loc102548695	-0.795837	-0.4979	-0.728331	0.255663	0.105815	-0.546866	-0.920817	-0.145986	0.331278	0.482518	0.625425	0.30593	0.450213	0.250891	0.3549	0.480737	0.199602	0.0218603	0.0612905	0.134574	-0.488182	-0.24658
Common DEGs	Nfkb2	-0.804273	-0.509907	-0.736901	0.259774	0.103644	-0.555708	-0.915271	-0.15059	0.341766	0.491785	0.629156	0.305684	0.4516	0.238955	0.342613	0.468527	0.210777	0.0264303	0.0631119	0.133655	-0.482314	-0.241825
Common DEGs	Shprh	-0.78137	-0.481092	-0.70829	0.266884	0.128349	-0.543119	-0.928263	-0.120376	0.325554	0.478615	0.633355	0.324676	0.465006	0.260632	0.367653	0.49702	0.192795	0.0329663	0.0776187	0.155215	-0.482286	-0.236318
Common DEGs	Jup	-0.785779	-0.480486	-0.72352	0.232703	0.0893424	-0.525256	-0.927969	-0.158444	0.307252	0.459943	0.606419	0.287626	0.431124	0.274357	0.376244	0.498214	0.17487	-0.00202472	0.0398619	0.116447	-0.509977	-0.269858
Common DEGs	Arhgap31	-0.815418	-0.529279	-0.743212	0.282315	0.118414	-0.578069	-0.906085	-0.140061	0.367075	0.515236	0.647523	0.322543	0.469533	0.213211	0.318666	0.448122	0.237071	0.0501925	0.0837351	0.150314	-0.459667	-0.218329
Common DEGs	Kcnc1	-0.812186	-0.526946	-0.736538	0.292257	0.13119	-0.581839	-0.907183	-0.12705	0.370677	0.519184	0.655198	0.334277	0.479911	0.211272	0.318409	0.450173	0.240432	0.0603303	0.0953047	0.162753	-0.452034	-0.208651
Common DEGs	Gabrg2	-0.798449	-0.506169	-0.724082	0.28034	0.129454	-0.564128	-0.917143	-0.124519	0.349958	0.500595	0.645116	0.329549	0.47285	0.234082	0.341141	0.471765	0.218521	0.0474088	0.0867854	0.158884	-0.46637	-0.22179
Common DEGs	Slc6A1	-0.814821	-0.533636	-0.735306	0.307005	0.144261	-0.593065	-0.903569	-0.115538	0.383132	0.530989	0.666827	0.347588	0.492885	0.199313	0.308076	0.442527	0.25322	0.0757853	0.1102	0.176426	-0.438208	-0.193454
Common DEGs	Astn1	-0.807597	-0.525053	-0.725478	0.311959	0.154885	-0.59077	-0.907491	-0.103341	0.379787	0.528586	0.670313	0.35634	0.499702	0.204677	0.314872	0.450969	0.249312	0.0806331	0.117665	0.186088	-0.435916	-0.189036
Common DEGs	Ubap2	-0.747299	-0.437225	-0.6699	0.264346	0.150337	-0.516775	-0.945041	-0.0893217	0.294241	0.451278	0.628253	0.338473	0.471374	0.296914	0.406773	0.538237	0.159333	0.0298592	0.0851507	0.172589	-0.491087	-0.239761
Common DEGs	Dock4	-0.744061	-0.437135	-0.660756	0.283006	0.171764	-0.526138	-0.944109	-0.0681581	0.304106	0.461164	0.642488	0.358615	0.48962	0.288911	0.401489	0.536903	0.169145	0.0492346	0.105981	0.193865	-0.475163	-0.220885
Common DEGs	Epha6	-0.758622	-0.457855	-0.674064	0.294555	0.173283	-0.54387	-0.93621	-0.0711512	0.324331	0.479616	0.652995	0.363361	0.496874	0.267675	0.380467	0.51713	0.190279	0.0613255	0.113912	0.197474	-0.462556	-0.209045
Common DEGs	Gria2	-0.87165	-0.609334	-0.809065	0.283517	0.0729647	-0.62247	-0.859264	-0.199883	0.424508	0.562549	0.648465	0.290488	0.450174	0.137385	0.235655	0.359075	0.300701	0.0559322	0.0677131	0.11363	-0.435132	-0.208003
Common DEGs	Cops7A	-0.869085	-0.605941	-0.805311	0.285867	0.0776903	-0.621867	-0.861692	-0.194658	0.423278	0.561849	0.650457	0.294544	0.453492	0.139944	0.23892	0.363155	0.299123	0.0580565	0.0710163	0.117955	-0.434516	-0.206272
Common DEGs	St8Sia5	-0.863147	-0.601817	-0.791326	0.309398	0.107262	-0.631769	-0.865293	-0.165015	0.432559	0.572089	0.669261	0.322087	0.478182	0.135274	0.23827	0.368022	0.30769	0.0817242	0.0979225	0.14685	-0.417307	-0.184043
Common DEGs	Loc497940	-0.858509	-0.59459	-0.786509	0.307089	0.108858	-0.62667	-0.869798	-0.162109	0.426183	0.566654	0.667554	0.322641	0.477824	0.143182	0.246523	0.376369	0.300737	0.0788847	0.0968994	0.147668	-0.421516	-0.187276
Common DEGs	Epb41L3	-0.8663	-0.605243	-0.796787	0.303532	0.0984841	-0.630608	-0.862951	-0.174235	0.431952	0.570933	0.664559	0.314213	0.4714	0.134152	0.235922	0.364106	0.307453	0.0759685	0.0906993	0.138504	-0.420862	-0.189291
Common DEGs	Pola1	-0.838272	-0.564311	-0.764758	0.299941	0.11836	-0.606469	-0.887592	-0.147037	0.400934	0.545182	0.661999	0.327503	0.478538	0.174581	0.279642	0.410332	0.273198	0.0698223	0.0955209	0.15391	-0.43633	-0.197832
Common DEGs	Urod	-0.825061	-0.548318	-0.746187	0.310619	0.13992	-0.60307	-0.896068	-0.122729	0.395308	0.541531	0.670033	0.345611	0.492987	0.184792	0.292847	0.427023	0.266349	0.0800822	0.110927	0.173643	-0.431688	-0.188706
Common DEGs	Pacsin1	-0.827075	-0.552018	-0.747295	0.314911	0.142701	-0.607299	-0.894021	-0.120721	0.400173	0.54599	0.673428	0.34876	0.496321	0.179683	0.288052	0.422875	0.271442	0.0846713	0.114878	0.17679	-0.427171	-0.184098
Common DEGs	Obsl1	-0.835146	-0.566202	-0.752798	0.328524	0.150079	-0.62204	-0.885988	-0.116216	0.417354	0.561555	0.684158	0.357705	0.506236	0.161097	0.270228	0.406901	0.289554	0.0993903	0.126891	0.185601	-0.412044	-0.169151
Common DEGs	Klf12	-0.858287	-0.600935	-0.777436	0.337462	0.140038	-0.645602	-0.86567	-0.132675	0.446693	0.586585	0.691142	0.352951	0.506175	0.124849	0.232126	0.367998	0.3215	0.110524	0.129285	0.179292	-0.394511	-0.156355
Common DEGs	Th	-0.86617	-0.618155	-0.779901	0.361477	0.157438	-0.667085	-0.853915	-0.118668	0.471744	0.609396	0.709317	0.371568	0.525096	0.09795	0.207092	0.346647	0.347884	0.136528	0.152374	0.198406	-0.368625	-0.129892
Common DEGs	Wnk4	-0.860652	-0.60899	-0.774689	0.356835	0.157513	-0.659775	-0.859897	-0.11693	0.462722	0.601598	0.705907	0.370458	0.523015	0.108844	0.218189	0.357518	0.338111	0.131107	0.149147	0.197504	-0.375553	-0.13581
Common DEGs	Myo5B	-0.854297	-0.599066	-0.768114	0.353581	0.159609	-0.65273	-0.866085	-0.113033	0.453922	0.594089	0.703498	0.37113	0.522442	0.119739	0.229544	0.368985	0.32852	0.127122	0.14765	0.198533	-0.381402	-0.140333
Common DEGs	Spp1	-0.838092	-0.575839	-0.749575	0.351825	0.171157	-0.6391	-0.879419	-0.0972526	0.436552	0.579597	0.702038	0.378851	0.526598	0.142129	0.253784	0.39465	0.3094	0.124067	0.15076	0.207554	-0.389497	-0.144604
Common DEGs	Nmbr	-0.841117	-0.581947	-0.750957	0.359436	0.176306	-0.646285	-0.875486	-0.0933176	0.44493	0.587214	0.707859	0.384514	0.532474	0.133108	0.245311	0.387308	0.318227	0.132307	0.157921	0.213314	-0.381222	-0.136222
Common DEGs	Parp4	-0.838812	-0.579536	-0.747371	0.362561	0.181279	-0.64652	-0.876543	-0.0879348	0.444907	0.587465	0.710177	0.388849	0.536094	0.133895	0.246756	0.389586	0.318035	0.135459	0.161946	0.218004	-0.379129	-0.133248
Common DEGs	Arl14Ep	-0.814134	-0.539742	-0.725675	0.337659	0.175849	-0.611933	-0.898942	-0.0855769	0.403704	0.550902	0.69041	0.378179	0.521404	0.18066	0.293364	0.433863	0.274111	0.107841	0.143009	0.208441	-0.410599	-0.16199
Common DEGs	Filip1	-0.794104	-0.514435	-0.701139	0.342358	0.195737	-0.600045	-0.909988	-0.0607694	0.3887	0.538491	0.692762	0.393107	0.531549	0.200066	0.315459	0.458624	0.257618	0.112075	0.154068	0.225588	-0.411586	-0.158514
Common DEGs	Tuba1C	-0.794158	-0.525584	-0.689296	0.384619	0.237492	-0.627277	-0.899695	-0.0214468	0.419298	0.567431	0.72446	0.433693	0.569546	0.17021	0.290573	0.441651	0.289188	0.156937	0.198928	0.268276	-0.371106	-0.113761
Common DEGs	St6Galnac2	-0.809912	-0.54274	-0.711126	0.371707	0.212979	-0.630585	-0.894029	-0.0493178	0.424123	0.570723	0.715905	0.413348	0.55352	0.162158	0.279406	0.42674	0.294867	0.143674	0.180459	0.24567	-0.379663	-0.126562
Common DEGs	Heph	-0.813393	-0.543516	-0.71934	0.356901	0.195655	-0.623665	-0.895399	-0.0666945	0.416662	0.563337	0.704977	0.397275	0.539141	0.168551	0.283673	0.427912	0.287358	0.12811	0.163681	0.228522	-0.392817	-0.141937
Common DEGs	Ggcx	-0.814083	-0.545647	-0.718806	0.361621	0.199812	-0.627209	-0.89388	-0.0629864	0.420688	0.567092	0.708569	0.401468	0.543197	0.164483	0.280093	0.42516	0.291541	0.133137	0.168485	0.232878	-0.388139	-0.136906
Common DEGs	Myh9	-0.546132	-0.201887	-0.44967	0.243919	0.256331	-0.366184	-0.986394	0.0717647	0.12895	0.298748	0.578469	0.395635	0.48575	0.461299	0.580891	0.717729	-0.0106827	0.016986	0.122601	0.254835	-0.509997	-0.242633
Common DEGs	Hspg2	-0.568479	-0.230733	-0.468505	0.264681	0.264422	-0.394089	-0.982354	0.0725712	0.158668	0.327261	0.5992	0.408687	0.502353	0.434586	0.55582	0.696038	0.0192939	0.0370852	0.138185	0.26566	-0.493458	-0.224716
Common DEGs	Synpo	-0.622577	-0.273271	-0.552724	0.182923	0.148069	-0.379162	-0.987427	-0.0534996	0.14204	0.309684	0.545835	0.307852	0.418458	0.447357	0.555161	0.67708	0.00261898	-0.0511183	0.0353586	0.154087	-0.568682	-0.314369
Common DEGs	Atp2B3	-0.613948	-0.267029	-0.537617	0.201309	0.172545	-0.384693	-0.987337	-0.0278226	0.147752	0.315712	0.558887	0.329724	0.437274	0.443386	0.554179	0.680223	0.00818466	-0.03176	0.0574781	0.177794	-0.552873	-0.295202
Common DEGs	Zmynd8	-0.616071	-0.278926	-0.526672	0.246903	0.21813	-0.414643	-0.981722	0.0144615	0.179971	0.347104	0.594986	0.374617	0.479751	0.414966	0.531631	0.666713	0.0406938	0.0154329	0.105393	0.224267	-0.513007	-0.249417
Common DEGs	Dgkq	-0.658529	-0.318662	-0.586712	0.204661	0.14805	-0.417238	-0.978959	-0.0644701	0.183333	0.348603	0.569171	0.316089	0.433186	0.40824	0.516792	0.641476	0.0447175	-0.03025	0.0479414	0.158505	-0.550132	-0.296007
Common DEGs	Thsd4	-0.662314	-0.328036	-0.583503	0.230032	0.171947	-0.435608	-0.975888	-0.0431193	0.203001	0.367754	0.589843	0.340246	0.456562	0.390961	0.50268	0.632327	0.0645303	-0.00420283	0.0738498	0.183166	-0.528297	-0.270978
Common DEGs	Rnf113A1	-0.633148	-0.293845	-0.551697	0.226655	0.186875	-0.41352	-0.981894	-0.020177	0.178772	0.345374	0.58229	0.348105	0.458245	0.415005	0.528077	0.658416	0.0396189	-0.00649286	0.0788368	0.194648	-0.531378	-0.271799
Common DEGs	Hmgb2L1	-0.64007	-0.300025	-0.56193	0.218261	0.173888	-0.413006	-0.981582	-0.0345169	0.178322	0.344637	0.576891	0.337041	0.449227	0.414764	0.526311	0.654649	0.0392733	-0.0154973	0.0678647	0.182345	-0.538726	-0.280901
Common DEGs	Grm4	-0.634793	-0.293584	-0.556614	0.216182	0.175041	-0.408109	-0.98272	-0.0318228	0.172998	0.339649	0.574342	0.336953	0.448116	0.419872	0.531458	0.659616	0.0338341	-0.0174122	0.0672014	0.182862	-0.540492	-0.282485
Common DEGs	Nhsl2	-0.698293	-0.381047	-0.609455	0.280455	0.200228	-0.492183	-0.960289	-0.027434	0.265114	0.426341	0.634655	0.375986	0.497037	0.331452	0.447278	0.585047	0.128129	0.0471441	0.116881	0.216526	-0.482176	-0.222181
Common DEGs	Kcnj4	-0.67616	-0.363242	-0.574567	0.314964	0.249379	-0.498742	-0.959555	0.0255988	0.272047	0.433916	0.657705	0.418776	0.53281	0.326934	0.448552	0.594168	0.134885	0.0840511	0.160109	0.263647	-0.451422	-0.185008
Common DEGs	Syne2	-0.659841	-0.338267	-0.56344	0.289614	0.234306	-0.471392	-0.967894	0.0163665	0.241818	0.405506	0.635694	0.400395	0.512427	0.356274	0.47581	0.617345	0.103835	0.0580035	0.137972	0.246175	-0.475144	-0.210027
Common DEGs	Fam184B	-0.658209	-0.338945	-0.558561	0.300254	0.246032	-0.47704	-0.966181	0.0279095	0.248058	0.411534	0.643546	0.41143	0.522441	0.350514	0.471462	0.615124	0.110206	0.0692592	0.149762	0.25791	-0.465324	-0.198835
Common DEGs	Col16A1	-0.756239	-0.466434	-0.657397	0.343212	0.223965	-0.57306	-0.928242	-0.0226868	0.356358	0.510516	0.689979	0.412133	0.542086	0.238251	0.357285	0.50352	0.222903	0.112428	0.166352	0.248737	-0.418172	-0.158645
Common DEGs	Mink1	-0.762761	-0.467557	-0.673114	0.314291	0.190354	-0.559328	-0.931147	-0.0563289	0.341503	0.49586	0.668632	0.380902	0.5141	0.251109	0.366027	0.506247	0.207926	0.0820027	0.133663	0.215428	-0.443982	-0.188721
Common DEGs	Cbx6	-0.782323	-0.495392	-0.692014	0.32674	0.18877	-0.581448	-0.919392	-0.0637583	0.367209	0.518954	0.679949	0.38372	0.5205	0.223025	0.337667	0.478797	0.235042	0.0953498	0.141021	0.216701	-0.428758	-0.175321
Common DEGs	Slc12A5	-0.778861	-0.491038	-0.687924	0.327113	0.191675	-0.579156	-0.921091	-0.0599717	0.364425	0.516577	0.679943	0.385776	0.521761	0.226401	0.341421	0.482898	0.232034	0.0956761	0.14246	0.219142	-0.429144	-0.175061
Common DEGs	Rrbp1	-0.728812	-0.432321	-0.6266	0.341551	0.241235	-0.552469	-0.939069	0.00191544	0.332458	0.489324	0.685476	0.422772	0.546754	0.264837	0.385921	0.533653	0.197637	0.110826	0.172767	0.26246	-0.423214	-0.159993
Common DEGs	Zfp536	-0.704355	-0.400431	-0.601726	0.331432	0.247509	-0.528818	-0.948954	0.0152603	0.305646	0.464918	0.67449	0.423354	0.542566	0.292936	0.41463	0.56189	0.169664	0.100583	0.169276	0.265495	-0.434771	-0.169609
Common DEGs	Plppr4	-0.758389	-0.476897	-0.651529	0.372789	0.251682	-0.593644	-0.92008	0.00277504	0.379582	0.532348	0.712374	0.439546	0.568156	0.215257	0.33758	0.489198	0.246932	0.143843	0.197115	0.277388	-0.389474	-0.127293
Common DEGs	Prkca	-0.740844	-0.459913	-0.626893	0.38939	0.280045	-0.591907	-0.922227	0.0348275	0.377256	0.530973	0.722611	0.463167	0.586877	0.219365	0.345026	0.500862	0.244204	0.16166	0.219964	0.303899	-0.375469	-0.109261
Common DEGs	Plxnd1	-0.564726	-0.263546	-0.426704	0.39935	0.398636	-0.478781	-0.946098	0.200176	0.254893	0.417665	0.698438	0.538171	0.622778	0.338585	0.475441	0.640633	0.119107	0.181008	0.282201	0.402651	-0.361751	-0.0801009
Common DEGs	Myh10	-0.575721	-0.253646	-0.459598	0.324457	0.319758	-0.437149	-0.968968	0.122494	0.206324	0.372602	0.645915	0.464156	0.555697	0.389259	0.517357	0.668691	0.0681393	0.0997557	0.199582	0.322996	-0.437825	-0.163054
Common DEGs	Ptpn14	-0.637557	-0.326734	-0.523079	0.343837	0.302109	-0.490964	-0.959395	0.0870268	0.264085	0.427098	0.672711	0.461217	0.565023	0.335237	0.462569	0.615347	0.126787	0.116416	0.202115	0.312546	-0.423564	-0.150783
Common DEGs	Isyna1	-0.612398	-0.300784	-0.492961	0.351059	0.324358	-0.47873	-0.960029	0.115652	0.251342	0.415169	0.673246	0.477063	0.574943	0.346936	0.476402	0.631465	0.113974	0.125596	0.217135	0.332172	-0.415165	-0.139939
Common DEGs	Plec	-0.659218	-0.362635	-0.535981	0.384707	0.328629	-0.532203	-0.944557	0.105424	0.310233	0.470177	0.706811	0.491904	0.597949	0.289367	0.420096	0.57944	0.174466	0.159041	0.239126	0.342532	-0.383854	-0.109134
Common DEGs	Epas1	-0.718462	-0.429345	-0.604945	0.376868	0.282951	-0.567986	-0.93331	0.044365	0.349866	0.506142	0.710439	0.460968	0.580498	0.248512	0.374481	0.529399	0.215506	0.148588	0.213333	0.303693	-0.389975	-0.122003
Common DEGs	Hdlbp	-0.699027	-0.41196	-0.577553	0.396404	0.314674	-0.56718	-0.93276	0.0801657	0.349175	0.50597	0.72194	0.48738	0.601443	0.249844	0.379359	0.538895	0.214759	0.170047	0.239805	0.333552	-0.371646	-0.0997711
Common DEGs	Aox1	-0.670671	-0.388335	-0.537421	0.426429	0.361478	-0.567435	-0.92843	0.132898	0.350525	0.507432	0.739027	0.526358	0.632392	0.247844	0.38237	0.548609	0.216495	0.203574	0.279978	0.377863	-0.341399	-0.0644813
Common DEGs	Syne1	-0.686094	-0.408608	-0.552581	0.434483	0.359379	-0.583334	-0.922438	0.126231	0.368384	0.523828	0.747381	0.527809	0.636739	0.229534	0.363942	0.530859	0.235035	0.211685	0.28397	0.377803	-0.332929	-0.0569007
Common DEGs	Olfml3	-0.669887	-0.392605	-0.532196	0.442509	0.377174	-0.577567	-0.92243	0.147932	0.362453	0.518365	0.750363	0.541389	0.646289	0.235056	0.371281	0.540341	0.229082	0.221104	0.297237	0.393957	-0.324548	-0.0465006
Common DEGs	Serpine2	-0.993755	-0.881125	-0.983228	0.250055	-0.140391	-0.731868	-0.513643	-0.437036	0.623841	0.694545	0.556775	0.104576	0.29724	-0.231586	-0.180506	-0.102592	0.547285	0.0782454	-0.0107165	-0.0660012	-0.252595	-0.124413
Common DEGs	Tstd3	-0.993935	-0.87888	-0.982193	0.252334	-0.136008	-0.732431	-0.520229	-0.432984	0.622766	0.694697	0.560407	0.109014	0.301487	-0.226807	-0.174694	-0.0956333	0.545284	0.0792904	-0.0081981	-0.0619872	-0.255062	-0.124837
Common DEGs	Exoc4	-0.993317	-0.878445	-0.983453	0.246623	-0.142569	-0.72893	-0.517566	-0.438964	0.619834	0.691255	0.55492	0.102418	0.295159	-0.226103	-0.175075	-0.0974785	0.542777	0.0740483	-0.0141682	-0.0684897	-0.257831	-0.12919
Common DEGs	Ints4	-0.993558	-0.873621	-0.981168	0.251305	-0.133437	-0.729975	-0.531272	-0.43048	0.617467	0.691446	0.562401	0.111634	0.303952	-0.21605	-0.162875	-0.0829021	0.538484	0.0761717	-0.00895353	-0.0601393	-0.262997	-0.130108
Common DEGs	Hey2	-0.991881	-0.86868	-0.983166	0.237869	-0.14604	-0.720352	-0.533663	-0.44184	0.606967	0.681354	0.551727	0.0989824	0.291775	-0.206395	-0.154828	-0.0774141	0.527802	0.0622066	-0.0227527	-0.0731589	-0.275096	-0.143717
Common DEGs	Hmgcs1	-0.996432	-0.881638	-0.975461	0.280917	-0.103726	-0.749971	-0.530692	-0.403384	0.638181	0.712152	0.586983	0.141298	0.332333	-0.232589	-0.175329	-0.0892156	0.558961	0.106121	0.0217967	-0.0298827	-0.239274	-0.101824
Common DEGs	Sstr4	-0.996053	-0.877946	-0.974819	0.279655	-0.102582	-0.747913	-0.537957	-0.402213	0.63424	0.709558	0.58779	0.142456	0.333398	-0.225152	-0.167273	-0.0806793	0.554039	0.103485	0.0207133	-0.0292331	-0.244947	-0.105834
Common DEGs	Ldlr	-0.994935	-0.872799	-0.976118	0.26971	-0.110788	-0.740325	-0.543543	-0.409613	0.625032	0.701354	0.580923	0.134284	0.325557	-0.214608	-0.157511	-0.0724282	0.544172	0.0924121	0.0105443	-0.0379684	-0.256391	-0.117428
Common DEGs	Proser3	-0.995263	-0.869104	-0.9705	0.285298	-0.0895809	-0.747831	-0.558887	-0.389792	0.628899	0.708144	0.597733	0.155338	0.345481	-0.208397	-0.147409	-0.0574734	0.545775	0.105289	0.0274049	-0.0175566	-0.253904	-0.108498
Common DEGs	Slc5A6	-0.991575	-0.891693	-0.987752	0.236786	-0.164308	-0.727415	-0.478347	-0.458786	0.628124	0.692274	0.536182	0.0800863	0.273581	-0.255983	-0.210545	-0.138965	0.556549	0.0716694	-0.0249861	-0.0880781	-0.240071	-0.122959
Common DEGs	Pitrm1	-0.993898	-0.891775	-0.984479	0.252941	-0.144782	-0.737102	-0.490023	-0.441146	0.635157	0.701502	0.552923	0.0998992	0.292706	-0.254541	-0.205608	-0.129482	0.561807	0.0856641	-0.00817685	-0.0689101	-0.234993	-0.112368
Common DEGs	Napb	-0.992899	-0.903249	-0.985299	0.25452	-0.151566	-0.741547	-0.461114	-0.447146	0.64699	0.70802	0.546361	0.0925243	0.285377	-0.281009	-0.234935	-0.16138	0.577587	0.0928526	-0.00681234	-0.0740175	-0.214871	-0.0993159
Common DEGs	Chst7	-0.998461	-0.892648	-0.970849	0.306718	-0.0808989	-0.768607	-0.519529	-0.382482	0.660155	0.732159	0.605485	0.163854	0.353802	-0.256412	-0.196728	-0.106333	0.58219	0.134282	0.0485014	-0.00597805	-0.211639	-0.0729112
Common DEGs	Tll1	-0.998824	-0.900165	-0.971337	0.310651	-0.0817017	-0.773432	-0.504225	-0.383305	0.668961	0.738146	0.604728	0.162881	0.352846	-0.272441	-0.213862	-0.124195	0.593051	0.141162	0.0522695	-0.00577765	-0.198616	-0.0631643
Common DEGs	Smarca1	-0.997872	-0.884279	-0.968535	0.307161	-0.0743468	-0.765857	-0.537907	-0.376186	0.652711	0.728134	0.610566	0.170442	0.360002	-0.239576	-0.177815	-0.0854454	0.572226	0.131277	0.0495328	-0.000610162	-0.223126	-0.079614
Common DEGs	Lhx9	-0.998153	-0.886924	-0.968874	0.308457	-0.0747003	-0.767552	-0.532871	-0.37659	0.655719	0.73021	0.610354	0.170073	0.359673	-0.244945	-0.183554	-0.0914277	0.575909	0.133531	0.0507284	-0.000616715	-0.218858	-0.0764311
Common DEGs	Nell1	-0.997139	-0.886991	-0.975118	0.287004	-0.100317	-0.755364	-0.522149	-0.400367	0.645874	0.718282	0.589839	0.144637	0.335539	-0.243714	-0.186531	-0.100013	0.567759	0.113873	0.0279061	-0.0258344	-0.228952	-0.0927165
Common DEGs	Parp2	-0.997662	-0.890534	-0.974277	0.293025	-0.0956962	-0.760056	-0.517377	-0.396163	0.651899	0.723445	0.593596	0.149185	0.339871	-0.251272	-0.19376	-0.106464	0.574373	0.120854	0.0340778	-0.0208236	-0.221104	-0.0851256
Common DEGs	G6Pc3	-0.996813	-0.896507	-0.978556	0.281386	-0.114024	-0.755355	-0.496843	-0.4131	0.65222	0.719919	0.578516	0.130727	0.322241	-0.263811	-0.210162	-0.127394	0.577631	0.113015	0.0214716	-0.0380649	-0.217005	-0.0881252
Common DEGs	Cdkl2	-0.992391	-0.863741	-0.979094	0.248573	-0.129648	-0.724782	-0.550566	-0.426612	0.607279	0.684843	0.565013	0.115405	0.307404	-0.196507	-0.141591	-0.0602065	0.525685	0.0698145	-0.0111219	-0.057674	-0.277549	-0.140134
Common DEGs	Loc103693323	-0.992237	-0.858679	-0.975391	0.256309	-0.116817	-0.727325	-0.564984	-0.414526	0.606274	0.686556	0.575081	0.128154	0.319437	-0.187057	-0.12946	-0.0449686	0.522625	0.0749337	-0.00251892	-0.045687	-0.280686	-0.138325
Common DEGs	Negr1	-0.990197	-0.848222	-0.972547	0.253195	-0.113244	-0.721464	-0.5833	-0.410592	0.595645	0.679352	0.576932	0.131493	0.322304	-0.16771	-0.108497	-0.0227515	0.509527	0.068442	-0.00486356	-0.0434714	-0.294804	-0.148193
Common DEGs	Snx7	-0.990563	-0.847802	-0.969402	0.263382	-0.100818	-0.727087	-0.589018	-0.399022	0.599993	0.684808	0.586814	0.143811	0.333971	-0.167658	-0.106374	-0.0178992	0.512985	0.0776665	0.0060204	-0.0312856	-0.290403	-0.140687
Common DEGs	Ctc1	-0.985616	-0.833272	-0.973579	0.228936	-0.131895	-0.701596	-0.597911	-0.426794	0.571538	0.657925	0.560036	0.112478	0.30368	-0.140016	-0.0825289	-0.000318644	0.483685	0.0413886	-0.0291102	-0.0636681	-0.323133	-0.176556
Common DEGs	Cog4	-0.986814	-0.835743	-0.971479	0.239931	-0.120463	-0.708888	-0.599213	-0.416401	0.578713	0.665374	0.569592	0.12394	0.314675	-0.144854	-0.0856909	-0.00105039	0.490564	0.0522096	-0.0176985	-0.0521133	-0.315323	-0.166672
Common DEGs	Gda	-0.986536	-0.83107	-0.960636	0.269	-0.0827338	-0.723367	-0.62038	-0.380857	0.58829	0.679048	0.59878	0.161084	0.349613	-0.139526	-0.0738756	0.0190828	0.496942	0.077711	0.0138455	-0.015505	-0.305751	-0.146944
Common DEGs	Crybg3	-0.991138	-0.847796	-0.96137	0.289057	-0.070349	-0.741508	-0.600078	-0.370544	0.61205	0.699048	0.610758	0.173886	0.362372	-0.170372	-0.104218	-0.00919329	0.523259	0.101581	0.0334821	-0.0012532	-0.277098	-0.120394
Common DEGs	Rcor2	-0.986516	-0.830772	-0.955779	0.283356	-0.0655527	-0.73123	-0.626403	-0.364693	0.594865	0.686823	0.612052	0.177959	0.36548	-0.140992	-0.0726217	0.0239918	0.502544	0.0911404	0.0292965	0.00140638	-0.298165	-0.135477
Common DEGs	Samd5	-0.985488	-0.827909	-0.95	0.296256	-0.048423	-0.737119	-0.635383	-0.348278	0.598668	0.69239	0.624697	0.194601	0.380952	-0.138478	-0.0672362	0.0330513	0.504987	0.102606	0.043548	0.0179692	-0.293541	-0.126412
Common DEGs	Loc103690064	-0.985202	-0.847691	-0.986467	0.197578	-0.179643	-0.688925	-0.551222	-0.471487	0.57023	0.647802	0.522099	0.0649341	0.258662	-0.167038	-0.119101	-0.048264	0.489099	0.0184801	-0.0634336	-0.108821	-0.31791	-0.188339
Common DEGs	Cse1L	-0.985883	-0.848088	-0.985459	0.20268	-0.173761	-0.692093	-0.553905	-0.466165	0.572815	0.650896	0.527109	0.070883	0.264395	-0.167465	-0.11853	-0.046359	0.491262	0.0230945	-0.0581319	-0.102996	-0.31565	-0.184592
Common DEGs	Nckap1	-0.984739	-0.849035	-0.987837	0.193003	-0.186138	-0.6867	-0.545186	-0.477442	0.569456	0.645897	0.51668	0.0583779	0.252377	-0.170039	-0.123395	-0.0541286	0.489202	0.0150206	-0.0683089	-0.115027	-0.317604	-0.190298
Common DEGs	Mpdz	-0.984367	-0.840999	-0.984261	0.198018	-0.17438	-0.686665	-0.565038	-0.466316	0.564435	0.644589	0.52592	0.0701245	0.263469	-0.154204	-0.104674	-0.03232	0.48141	0.0163597	-0.0624308	-0.104488	-0.326414	-0.193211
Common DEGs	Ndufs1	-0.984593	-0.840362	-0.983385	0.200884	-0.170477	-0.688108	-0.568172	-0.46272	0.565133	0.645878	0.529129	0.0740428	0.267211	-0.152873	-0.102601	-0.0293277	0.481648	0.0186544	-0.0593723	-0.100734	-0.326179	-0.19172
Common DEGs	Herc4	-0.98755	-0.85671	-0.986601	0.20882	-0.17249	-0.698904	-0.540098	-0.465437	0.583288	0.658807	0.528829	0.0722665	0.265917	-0.183959	-0.135703	-0.0636761	0.503557	0.0318283	-0.0523551	-0.100661	-0.301988	-0.173521
Common DEGs	Aldh9A1	-0.98996	-0.883026	-0.989374	0.222458	-0.17521	-0.71606	-0.489329	-0.468589	0.613686	0.679826	0.527063	0.0692631	0.263195	-0.238121	-0.193492	-0.123791	0.54076	0.0551575	-0.0395734	-0.0999235	-0.258459	-0.140815
Common DEGs	Tex15	-0.991386	-0.879509	-0.987122	0.231011	-0.162213	-0.720047	-0.504379	-0.456831	0.614008	0.682947	0.538309	0.0825543	0.276053	-0.22941	-0.181978	-0.108976	0.538927	0.0608623	-0.0305437	-0.087638	-0.261542	-0.138727
Common DEGs	Elavl4	-0.986334	-0.872516	-0.992106	0.198285	-0.196823	-0.698019	-0.495919	-0.487848	0.593474	0.660785	0.508329	0.0474367	0.242062	-0.218316	-0.176307	-0.110963	0.519908	0.0296438	-0.0641756	-0.12249	-0.281635	-0.1661
Common DEGs	Rnf14	-0.98131	-0.821508	-0.974793	0.206743	-0.150389	-0.684029	-0.606487	-0.442916	0.551314	0.63927	0.543289	0.0935715	0.285167	-0.11897	-0.0635749	0.0149184	0.462532	0.0175604	-0.0513599	-0.0832953	-0.34593	-0.200601
Common DEGs	Tmem260	-0.983597	-0.829351	-0.976395	0.212717	-0.148608	-0.69067	-0.596006	-0.441907	0.560777	0.646769	0.545888	0.0956569	0.287494	-0.13272	-0.0776922	0.000941722	0.473361	0.0254437	-0.0458697	-0.0805906	-0.334632	-0.1911
Common DEGs	Phkb	-0.979975	-0.820382	-0.977684	0.193792	-0.16515	-0.676063	-0.600945	-0.456389	0.544511	0.6314	0.530992	0.0787511	0.270964	-0.11696	-0.0639756	0.0112464	0.456627	0.00557252	-0.0649079	-0.0979478	-0.35254	-0.210679
Common DEGs	Smyd4	-0.972857	-0.795284	-0.967522	0.190334	-0.1523	-0.663565	-0.640839	-0.442232	0.521636	0.616073	0.537144	0.0903459	0.280737	-0.0748789	-0.0177854	0.0609463	0.428348	-0.00498122	-0.0656903	-0.0883112	-0.380308	-0.228528
Common DEGs	Tnfaip8L1	-0.975082	-0.800366	-0.966914	0.201158	-0.14277	-0.671949	-0.638515	-0.433932	0.530844	0.624857	0.54583	0.100127	0.29033	-0.0835276	-0.0252175	0.0555122	0.437755	0.00627706	-0.0548351	-0.0783294	-0.370408	-0.217551
Common DEGs	Ocrl	-0.977303	-0.823095	-0.985457	0.16482	-0.201954	-0.660098	-0.577022	-0.490153	0.534098	0.616458	0.500509	0.0417713	0.235579	-0.123126	-0.0767931	-0.0100673	0.4498	-0.0190748	-0.0955507	-0.13377	-0.359893	-0.228746
Common DEGs	Bbs9	-0.977461	-0.822706	-0.984951	0.166539	-0.199602	-0.660969	-0.578977	-0.487992	0.534502	0.61723	0.50246	0.0441394	0.237846	-0.122274	-0.0754876	-0.00820324	0.449919	-0.0177135	-0.0937202	-0.131509	-0.359803	-0.227883
Common DEGs	Nprl3	-0.974209	-0.805602	-0.977242	0.170855	-0.182618	-0.656632	-0.612674	-0.471106	0.521578	0.610652	0.514152	0.0605625	0.25286	-0.0918374	-0.0406514	0.0310559	0.432345	-0.0194974	-0.087461	-0.116899	-0.3778	-0.236441
Common DEGs	Sqle	-0.991893	-0.854967	-0.945248	0.343726	-0.0108574	-0.774496	-0.605541	-0.314782	0.644611	0.732922	0.656868	0.232232	0.41728	-0.19232	-0.117732	-0.0105843	0.554504	0.155983	0.0917099	0.0583678	-0.236987	-0.0699981
Common DEGs	Stx4	-0.990982	-0.852674	-0.942152	0.349215	-0.00287832	-0.776499	-0.610703	-0.307007	0.645375	0.734697	0.6625	0.239901	0.424331	-0.189756	-0.113782	-0.00492197	0.554507	0.160644	0.0979405	0.065974	-0.235831	-0.0665893
Common DEGs	Trhde	-0.99338	-0.861053	-0.947114	0.345717	-0.0126627	-0.778095	-0.595698	-0.316908	0.650785	0.737248	0.656218	0.230641	0.416007	-0.203097	-0.129348	-0.0228174	0.562001	0.159763	0.0931949	0.0573352	-0.229194	-0.0644544
Common DEGs	Tnpo1	-0.991592	-0.851911	-0.948589	0.331083	-0.0236145	-0.766358	-0.607248	-0.326705	0.635811	0.724372	0.646961	0.21974	0.405518	-0.184469	-0.111505	-0.0068563	0.545602	0.142846	0.0783435	0.0453855	-0.248174	-0.0828002
Common DEGs	Rtcd1	-0.995404	-0.868654	-0.952932	0.338175	-0.0267329	-0.777073	-0.580072	-0.330727	0.653658	0.737131	0.646398	0.2171	0.403588	-0.214827	-0.143938	-0.040647	0.567085	0.154925	0.0842309	0.044381	-0.225343	-0.0659083
Common DEGs	Vamp5	-0.995651	-0.870243	-0.952482	0.341129	-0.0243579	-0.779321	-0.578058	-0.328561	0.656477	0.739589	0.648326	0.21944	0.405816	-0.218231	-0.147145	-0.0434389	0.570148	0.158288	0.0872683	0.046926	-0.221704	-0.0623117
Common DEGs	Vat1L	-0.99585	-0.869316	-0.962256	0.311769	-0.0583294	-0.762771	-0.56976	-0.360581	0.641536	0.722935	0.622279	0.186176	0.374598	-0.211673	-0.14572	-0.049086	0.556647	0.130046	0.0557087	0.0132768	-0.239841	-0.0873669
Common DEGs	Pgm5	-0.996352	-0.872176	-0.959379	0.323441	-0.0465312	-0.770363	-0.568655	-0.349623	0.649623	0.730873	0.6316	0.197791	0.385581	-0.218621	-0.151128	-0.0521448	0.564763	0.142068	0.0679945	0.0252775	-0.229846	-0.0757695
Common DEGs	Hsd17B4	-0.989701	-0.842758	-0.952709	0.308223	-0.044302	-0.750021	-0.61549	-0.345628	0.616935	0.706936	0.630112	0.199252	0.385993	-0.164806	-0.0941654	0.00652539	0.525841	0.118215	0.0546744	0.0238341	-0.271579	-0.107754
Common DEGs	Btbd11	-0.988404	-0.838226	-0.950779	0.307852	-0.0416838	-0.747901	-0.622761	-0.342788	0.612929	0.704308	0.631445	0.201635	0.388027	-0.157263	-0.0858359	0.0155496	0.520847	0.116555	0.0548087	0.0258685	-0.276432	-0.110757
Common DEGs	Lta4H	-0.987488	-0.837012	-0.944079	0.324788	-0.0209733	-0.756621	-0.629651	-0.32303	0.620168	0.712945	0.646849	0.22176	0.406774	-0.158668	-0.0840199	0.0216802	0.52697	0.132508	0.0732903	0.0461804	-0.267237	-0.0969992
Common DEGs	Anpep	-0.996703	-0.878255	-0.949897	0.356439	-0.0119322	-0.790833	-0.567573	-0.317154	0.670952	0.752186	0.658253	0.231627	0.417374	-0.23579	-0.163676	-0.0578174	0.585898	0.175747	0.103078	0.0602119	-0.202784	-0.0436114
Common DEGs	Frmd6	-0.996988	-0.881082	-0.948838	0.362052	-0.00731686	-0.794987	-0.563737	-0.312885	0.676187	0.756737	0.661872	0.23613	0.421625	-0.242162	-0.169666	-0.063014	0.5916	0.182154	0.108903	0.0651316	-0.195841	-0.0367426
Common DEGs	Cbwd1	-0.997995	-0.88419	-0.955299	0.347195	-0.0269456	-0.788087	-0.553394	-0.331643	0.671688	0.75021	0.647269	0.217019	0.403823	-0.244955	-0.175759	-0.073334	0.588667	0.168961	0.0925401	0.0461373	-0.201146	-0.0471548
Common DEGs	Ctsc	-0.997323	-0.885273	-0.94713	0.370549	-0.000286253	-0.801215	-0.557894	-0.306352	0.684062	0.763572	0.667321	0.242966	0.428058	-0.251784	-0.178711	-0.0708596	0.600186	0.191867	0.117749	0.0726151	-0.185295	-0.0263136
Common DEGs	Il34	-0.998332	-0.895566	-0.946669	0.380706	0.00436301	-0.810622	-0.540008	-0.302232	0.698231	0.774464	0.671091	0.24742	0.4323	-0.27355	-0.200991	-0.0928286	0.616696	0.205507	0.127916	0.0785371	-0.165697	-0.00966161
Common DEGs	Mkln1	-0.995194	-0.870164	-0.948075	0.353082	-0.0102717	-0.785793	-0.581568	-0.31517	0.662253	0.746097	0.658882	0.233146	0.418607	-0.220564	-0.147358	-0.0407494	0.575322	0.16979	0.100229	0.0608335	-0.21436	-0.0521006
Common DEGs	Slc24A4	-0.993224	-0.862652	-0.943525	0.357012	-0.000522602	-0.784857	-0.59577	-0.305431	0.657723	0.74427	0.665398	0.242457	0.427058	-0.208411	-0.133022	-0.0240851	0.568813	0.17123	0.105294	0.0695341	-0.220183	-0.0535743
Common DEGs	Cartpt	-0.99452	-0.869621	-0.943708	0.364056	0.0029528	-0.791501	-0.585257	-0.302525	0.667198	0.751806	0.668641	0.245963	0.430522	-0.222133	-0.146919	-0.0375915	0.57965	0.180282	0.112212	0.0738387	-0.207889	-0.0428676
Common DEGs	Commd1	-0.991355	-0.859156	-0.936275	0.371682	0.0189851	-0.791266	-0.60479	-0.286521	0.66205	0.7504	0.679311	0.261224	0.444358	-0.206229	-0.127675	-0.0146618	0.571759	0.184551	0.12168	0.0883968	-0.214066	-0.0426807
Common DEGs	Foxd3	-0.992839	-0.865583	-0.937815	0.374842	0.0183095	-0.795627	-0.594574	-0.287581	0.669102	0.755542	0.679512	0.260728	0.444108	-0.217909	-0.140066	-0.0274601	0.580173	0.189589	0.124405	0.0885247	-0.205096	-0.0358638
Common DEGs	Fam212B	-0.991684	-0.876481	-0.924709	0.417482	0.0604386	-0.822624	-0.58198	-0.24753	0.700036	0.784426	0.710647	0.301356	0.481889	-0.249339	-0.166671	-0.0462711	0.612395	0.235369	0.169972	0.131604	-0.162675	0.0103583
Common DEGs	Map2K1	-0.991368	-0.880161	-0.921675	0.427901	0.0699772	-0.829553	-0.576426	-0.238438	0.708558	0.79199	0.717593	0.310493	0.490355	-0.25925	-0.17567	-0.0536165	0.621572	0.247029	0.181063	0.141523	-0.150701	0.0226314
Common DEGs	Slc41A3	-0.989543	-0.871728	-0.91923	0.425357	0.0727837	-0.824756	-0.590737	-0.235279	0.700029	0.786142	0.718899	0.313063	0.492513	-0.243946	-0.15911	-0.0360936	0.611115	0.241863	0.17918	0.143244	-0.161792	0.0148538
Common DEGs	Idh3A	-0.988916	-0.869533	-0.918159	0.425592	0.0745412	-0.82396	-0.594416	-0.233443	0.698286	0.785097	0.719924	0.314698	0.49395	-0.240351	-0.155057	-0.0316003	0.608868	0.241449	0.17969	0.144713	-0.163914	0.0137361
Common DEGs	Pdk3	-0.989063	-0.865391	-0.92113	0.414635	0.0646699	-0.816526	-0.600433	-0.242799	0.689128	0.776985	0.712624	0.305204	0.485121	-0.22966	-0.145299	-0.0235589	0.598998	0.229167	0.168083	0.134411	-0.176598	0.000789969
Common DEGs	Aldh16A1	-0.986411	-0.860473	-0.914507	0.424471	0.0793441	-0.819538	-0.609029	-0.228199	0.690068	0.779642	0.722318	0.319062	0.497661	-0.225068	-0.138252	-0.0134824	0.598669	0.237723	0.179529	0.14835	-0.17398	0.00732225
Common DEGs	Sod3	-0.985377	-0.861625	-0.910331	0.434895	0.0905941	-0.825404	-0.60762	-0.217288	0.696456	0.785858	0.730205	0.329777	0.507495	-0.230796	-0.142589	-0.0157238	0.605146	0.248655	0.190922	0.159652	-0.164602	0.0180884
Common DEGs	Hmg20B	-0.9854	-0.862662	-0.909849	0.437015	0.0923428	-0.826938	-0.606034	-0.215644	0.698432	0.787552	0.731518	0.331461	0.509067	-0.233278	-0.144939	-0.0177861	0.607317	0.251108	0.193144	0.161515	-0.16188	0.0207511
Common DEGs	Txnip	-0.985998	-0.862377	-0.911986	0.432042	0.0868028	-0.824259	-0.606342	-0.221043	0.695599	0.784732	0.727682	0.326198	0.504251	-0.230937	-0.143305	-0.0171911	0.604491	0.245954	0.187671	0.155983	-0.166131	0.0157409
Common DEGs	Insig1	-0.987106	-0.8698	-0.911823	0.439889	0.0908545	-0.831447	-0.594596	-0.217534	0.705942	0.792918	0.731213	0.330202	0.508136	-0.246061	-0.158614	-0.0320594	0.616359	0.256072	0.195474	0.160926	-0.152372	0.0277371
Common DEGs	Loc100362572	-0.987769	-0.857295	-0.921639	0.404854	0.0587886	-0.807983	-0.612577	-0.247976	0.67729	0.76737	0.707583	0.299379	0.479494	-0.21313	-0.128811	-0.00787674	0.585603	0.217025	0.158278	0.127581	-0.19214	-0.0131958
Common DEGs	Abhd14B	-0.986624	-0.853827	-0.919739	0.405429	0.0617753	-0.806792	-0.61808	-0.24483	0.674684	0.765816	0.709252	0.302125	0.481886	-0.207741	-0.122697	-0.00105104	0.582241	0.216651	0.159341	0.130115	-0.195108	-0.0146163
Common DEGs	Cacnb4	-0.987509	-0.85286	-0.924052	0.394302	0.0495244	-0.800554	-0.618413	-0.256635	0.668182	0.759288	0.700476	0.290379	0.471047	-0.202564	-0.119122	0.000174471	0.575806	0.205221	0.147218	0.117858	-0.204335	-0.0256135
Common DEGs	Igf1	-0.990807	-0.866684	-0.927232	0.401781	0.048902	-0.810346	-0.59696	-0.258166	0.683644	0.770737	0.701626	0.290158	0.471327	-0.227606	-0.145543	-0.0269277	0.594116	0.216643	0.153789	0.118948	-0.184842	-0.010514
Common DEGs	Loc100910996	-0.982189	-0.839492	-0.91414	0.401841	0.0671291	-0.798648	-0.639336	-0.238496	0.660968	0.756128	0.710968	0.306695	0.485459	-0.184101	-0.0970926	0.0260704	0.565666	0.209305	0.157248	0.133677	-0.211223	-0.0257026
Common DEGs	Ngfr	-0.98335	-0.843474	-0.91527	0.403924	0.0669105	-0.801493	-0.63366	-0.23904	0.665319	0.759411	0.711421	0.306652	0.485604	-0.190945	-0.104298	0.0186991	0.570769	0.212411	0.159014	0.133943	-0.206017	-0.021655
Common DEGs	Dock5	-0.984599	-0.847611	-0.916725	0.405357	0.0658288	-0.804054	-0.627596	-0.240423	0.669477	0.762423	0.711261	0.305779	0.484985	-0.197877	-0.111731	0.0109202	0.575738	0.214923	0.160053	0.133373	-0.20109	-0.018095
Common DEGs	Sox7	-0.983237	-0.847871	-0.911585	0.417266	0.0794195	-0.810346	-0.628019	-0.227213	0.675843	0.768972	0.720768	0.318734	0.496871	-0.202469	-0.114506	0.0107497	0.581929	0.227039	0.173163	0.146879	-0.191672	-0.00656429
Common DEGs	Lrp5	-0.979528	-0.840518	-0.904077	0.425475	0.0937366	-0.811321	-0.639084	-0.212634	0.674067	0.769388	0.729559	0.332041	0.508704	-0.19423	-0.103737	0.0244841	0.578565	0.233556	0.183232	0.160188	-0.191828	-0.00239659
Common DEGs	Grn	-0.979564	-0.834073	-0.908966	0.407104	0.0767744	-0.798962	-0.647469	-0.228638	0.659248	0.756012	0.716824	0.315643	0.493394	-0.17773	-0.0889768	0.0361992	0.562787	0.213305	0.163797	0.142586	-0.211967	-0.0233984
Common DEGs	Tcf12	-0.977124	-0.829557	-0.904047	0.41263	0.0861038	-0.79978	-0.654037	-0.219128	0.65844	0.756516	0.722521	0.324297	0.50108	-0.173017	-0.0826575	0.0444231	0.561031	0.217854	0.170539	0.151297	-0.211509	-0.0202568
Common DEGs	Car2	-0.975233	-0.822879	-0.902959	0.406865	0.0837982	-0.793766	-0.662848	-0.220747	0.650041	0.749763	0.719738	0.321762	0.498397	-0.161115	-0.0705562	0.056248	0.551491	0.210471	0.165123	0.148213	-0.221605	-0.0289644
Common DEGs	Rgd1560608	-0.969639	-0.812663	-0.892717	0.416509	0.101515	-0.79401	-0.676457	-0.202399	0.646874	0.749317	0.729955	0.337992	0.51262	-0.150163	-0.0565142	0.0738686	0.546381	0.218107	0.177324	0.164578	-0.222036	-0.0241047
Common DEGs	Arhgap24	-0.965788	-0.806914	-0.88518	0.42536	0.11538	-0.795839	-0.68363	-0.18819	0.646953	0.750876	0.73821	0.350755	0.523886	-0.14569	-0.049834	0.0832585	0.5454	0.226029	0.188037	0.177663	-0.219139	-0.0177645
Common DEGs	Prss35	-0.972813	-0.82247	-0.895273	0.423168	0.102849	-0.801956	-0.663837	-0.202075	0.658218	0.758281	0.73274	0.33981	0.514854	-0.166706	-0.0735934	0.0568336	0.559373	0.227023	0.183241	0.167064	-0.20891	-0.0132488
Common DEGs	Kndc1	-0.970585	-0.797223	-0.911918	0.352329	0.0372253	-0.753463	-0.691154	-0.263254	0.601474	0.706235	0.681794	0.275721	0.454516	-0.106268	-0.0203101	0.0979318	0.499627	0.150075	0.108879	0.0990353	-0.283029	-0.091871
Common DEGs	Snap91	-0.971532	-0.800557	-0.911715	0.357455	0.0410351	-0.757715	-0.687606	-0.259947	0.606738	0.710848	0.685239	0.279598	0.458312	-0.112527	-0.0262535	0.0926893	0.505321	0.155882	0.114	0.103198	-0.276741	-0.0856923
Common DEGs	Dnajc27	-0.970461	-0.795175	-0.914199	0.343939	0.0287909	-0.748079	-0.692526	-0.271161	0.595591	0.700559	0.675299	0.267484	0.446777	-0.100886	-0.0159822	0.100624	0.493643	0.141306	0.0999918	0.0904447	-0.290616	-0.100473
Common DEGs	Lrrc20	-0.971699	-0.802064	-0.910546	0.362305	0.0456932	-0.760964	-0.686294	-0.255609	0.610411	0.714302	0.688877	0.28416	0.462614	-0.116166	-0.029343	0.0904901	0.509123	0.161042	0.119098	0.107988	-0.27203	-0.0805318
Common DEGs	Plxnc1	-0.972593	-0.804838	-0.910943	0.365156	0.0472129	-0.763748	-0.683076	-0.254442	0.614082	0.717371	0.690544	0.285795	0.464298	-0.120992	-0.0341429	0.0859436	0.513202	0.164479	0.121812	0.109818	-0.267771	-0.0766669
Common DEGs	Casd1	-0.969105	-0.796478	-0.906581	0.36392	0.0511565	-0.759205	-0.693531	-0.249694	0.606784	0.712091	0.691533	0.289017	0.466712	-0.108861	-0.0209166	0.100064	0.504497	0.161507	0.121727	0.112748	-0.275116	-0.0813946
Common DEGs	Hpcal4	-0.973307	-0.79872	-0.923094	0.327001	0.00677476	-0.740719	-0.684992	-0.292735	0.589913	0.693313	0.660147	0.246523	0.427622	-0.101186	-0.019653	0.0925196	0.489162	0.125322	0.0809341	0.0690689	-0.299629	-0.114297
Common DEGs	Rasgrf1	-0.976624	-0.809431	-0.923438	0.34122	0.0164089	-0.75321	-0.673429	-0.284645	0.605665	0.706923	0.669397	0.256496	0.437541	-0.120512	-0.0383177	0.0756052	0.50634	0.141701	0.0948994	0.0798589	-0.281156	-0.0965965
Common DEGs	Uprt	-0.980655	-0.816663	-0.934815	0.322194	-0.0105325	-0.746287	-0.659415	-0.311199	0.602063	0.700511	0.651094	0.230888	0.414213	-0.126382	-0.0486078	0.0597493	0.50484	0.124739	0.0731331	0.054064	-0.287782	-0.110078
Common DEGs	Rgd1565616	-0.985506	-0.834056	-0.935263	0.344172	0.00368452	-0.765793	-0.638882	-0.299237	0.627285	0.721936	0.66463	0.245532	0.428746	-0.158512	-0.0799922	0.0308081	0.53263	0.150584	0.0947427	0.0702016	-0.257472	-0.0816285
Common DEGs	Tes	-0.985801	-0.838076	-0.93127	0.359324	0.0186971	-0.775647	-0.635831	-0.285185	0.638187	0.732355	0.676224	0.260201	0.442538	-0.168795	-0.0884359	0.0252589	0.543792	0.166525	0.11076	0.0855387	-0.243406	-0.0658798
Common DEGs	Fads3	-0.97969	-0.820294	-0.923451	0.355849	0.0263631	-0.765905	-0.661036	-0.276174	0.621837	0.720808	0.678708	0.266707	0.447627	-0.140647	-0.0578117	0.0578712	0.524047	0.158674	0.109358	0.0909964	-0.261787	-0.0781332
Common DEGs	Synpr	-0.984595	-0.837778	-0.925675	0.37269	0.0344548	-0.782607	-0.638503	-0.269989	0.644676	0.739448	0.687546	0.275348	0.456527	-0.172138	-0.0895157	0.0273171	0.54978	0.179681	0.125429	0.101101	-0.234298	-0.0538545
Common DEGs	Ppic	-0.984724	-0.840139	-0.923786	0.380099	0.0415013	-0.787553	-0.636043	-0.263388	0.650381	0.744738	0.692956	0.282213	0.462972	-0.178038	-0.0946196	0.0235306	0.555746	0.187661	0.133244	0.108363	-0.226791	-0.045771
Common DEGs	Msr1	-0.959073	-0.774317	-0.893902	0.361874	0.0628942	-0.747612	-0.719736	-0.235656	0.588277	0.698684	0.694585	0.298598	0.473922	-0.0782164	0.0126779	0.136159	0.482458	0.155222	0.123007	0.121815	-0.29253	-0.0920209
Common DEGs	Nrp2	-0.959696	-0.776463	-0.893689	0.365457	0.0656823	-0.75051	-0.717588	-0.233215	0.591798	0.701811	0.697071	0.301427	0.476681	-0.0822662	0.00888628	0.132892	0.486233	0.15922	0.126604	0.124825	-0.288347	-0.0878273
Common DEGs	Ide	-0.961321	-0.777739	-0.89842	0.356388	0.0543743	-0.74639	-0.715272	-0.24435	0.588141	0.697631	0.689434	0.290727	0.466949	-0.0809239	0.00860586	0.130409	0.482982	0.150327	0.116408	0.113765	-0.294297	-0.0959205
Common DEGs	Grm1	-0.957866	-0.769293	-0.895542	0.350735	0.0531675	-0.739377	-0.724362	-0.244457	0.578644	0.689872	0.686473	0.288905	0.464628	-0.0679146	0.0219254	0.143547	0.47231	0.143126	0.11157	0.1116	-0.304296	-0.104373
Common DEGs	Plp1	-0.95473	-0.762596	-0.891919	0.349209	0.0556199	-0.735339	-0.73168	-0.241212	0.572652	0.685307	0.686475	0.290696	0.465747	-0.0587001	0.0318397	0.153966	0.465343	0.140429	0.111006	0.113265	-0.309883	-0.108205
Common DEGs	Adcy2	-0.945198	-0.745712	-0.877597	0.356549	0.0746755	-0.730883	-0.750234	-0.220415	0.563409	0.679789	0.695258	0.307401	0.479678	-0.0398474	0.0541454	0.179972	0.453517	0.145092	0.121995	0.130237	-0.314888	-0.106863
Common DEGs	Stat5B	-0.950886	-0.759025	-0.881959	0.366638	0.0780218	-0.742664	-0.736955	-0.218964	0.578863	0.692697	0.701213	0.31176	0.484784	-0.0601111	0.0336659	0.160128	0.470665	0.157419	0.130829	0.135064	-0.298893	-0.0928565
Common DEGs	Slc17A7	-0.947883	-0.746605	-0.886627	0.337207	0.0517356	-0.721248	-0.747638	-0.242824	0.55415	0.669866	0.679416	0.28559	0.459731	-0.0344008	0.0564164	0.177805	0.444804	0.12574	0.100524	0.107602	-0.329004	-0.124917
Common DEGs	Ccdc53	-0.948788	-0.750385	-0.884973	0.346841	0.0605323	-0.728138	-0.744614	-0.23481	0.561997	0.677187	0.686658	0.294334	0.468087	-0.0423411	0.0494994	0.172599	0.452963	0.136025	0.110476	0.116746	-0.319445	-0.114596
Common DEGs	Gsn	-0.956099	-0.761665	-0.898952	0.331238	0.0353591	-0.725457	-0.730585	-0.260701	0.562762	0.675074	0.671857	0.271219	0.447741	-0.0517875	0.0359901	0.154158	0.455784	0.122285	0.0914104	0.093088	-0.323718	-0.125313
Common DEGs	Gad1	-0.968557	-0.80367	-0.896909	0.39571	0.0833172	-0.779112	-0.687121	-0.219231	0.628871	0.733193	0.7156	0.320167	0.49577	-0.129766	-0.0379148	0.0891701	0.527135	0.195045	0.15567	0.145467	-0.245459	-0.0481577
Common DEGs	Sash1	-0.965745	-0.798906	-0.891748	0.400813	0.0922519	-0.779501	-0.693184	-0.209978	0.627749	0.733296	0.720738	0.328339	0.502927	-0.125092	-0.0317348	0.0971242	0.52514	0.199291	0.162059	0.153772	-0.244967	-0.0451626
Common DEGs	Zfp36L1	-0.966286	-0.802165	-0.890632	0.407544	0.0979247	-0.784497	-0.68939	-0.204792	0.63384	0.738711	0.725335	0.333935	0.508253	-0.132115	-0.0382212	0.0916651	0.53168	0.206805	0.169004	0.159781	-0.237187	-0.0372754
Common DEGs	Flnc	-0.963106	-0.788903	-0.892387	0.385891	0.0814101	-0.767061	-0.704518	-0.219412	0.612106	0.719732	0.711004	0.317343	0.49218	-0.106027	-0.0134854	0.113432	0.508108	0.182189	0.147142	0.141855	-0.263935	-0.0635619
Common DEGs	Zfp52	-0.957561	-0.78082	-0.88166	0.398373	0.100921	-0.769613	-0.714292	-0.199378	0.612276	0.721929	0.722529	0.335267	0.507973	-0.0999633	-0.00434048	0.126367	0.506831	0.193432	0.162275	0.160274	-0.259616	-0.0544689
Common DEGs	Suox	-0.952344	-0.770046	-0.875187	0.39739	0.106569	-0.763882	-0.726184	-0.192502	0.603394	0.715378	0.723724	0.339774	0.511263	-0.085644	0.0113367	0.143185	0.496349	0.190577	0.162991	0.16464	-0.267482	-0.0592344
Common DEGs	Wdr76	-0.952229	-0.7754	-0.869958	0.415924	0.124511	-0.775941	-0.720229	-0.175559	0.617293	0.728287	0.737215	0.357153	0.527495	-0.099967	-0.000956949	0.13422	0.510873	0.210538	0.182675	0.183065	-0.248778	-0.0390176
Common DEGs	Srpx2	-0.997052	-0.924502	-0.971852	0.318609	-0.0905724	-0.785521	-0.445495	-0.390947	0.696147	0.754555	0.595321	0.152754	0.342562	-0.32866	-0.275216	-0.189773	0.628206	0.160569	0.0600358	-0.0111807	-0.153967	-0.0321132
Common DEGs	Shroom2	-0.995999	-0.93072	-0.970561	0.323292	-0.0898359	-0.789902	-0.429974	-0.389888	0.704551	0.760142	0.594807	0.152948	0.342421	-0.344426	-0.291945	-0.207055	0.638693	0.168362	0.0650106	-0.00957084	-0.140033	-0.0213258
Common DEGs	Loc360998	-0.997169	-0.927944	-0.969334	0.328509	-0.0813792	-0.792212	-0.441394	-0.382316	0.704059	0.761764	0.602324	0.161681	0.350927	-0.337251	-0.28283	-0.195708	0.636577	0.171392	0.0704784	-0.00165428	-0.143402	-0.0209824
Common DEGs	Npr1	-0.996947	-0.931186	-0.967532	0.335224	-0.0758746	-0.796966	-0.435719	-0.37705	0.710374	0.767074	0.606245	0.166901	0.355736	-0.345533	-0.29075	-0.202774	0.643602	0.179308	0.0775889	0.00422186	-0.134323	-0.0122445
Common DEGs	Psmc4	-0.992651	-0.936605	-0.972335	0.312373	-0.107781	-0.784827	-0.403646	-0.405685	0.705943	0.756684	0.578238	0.134175	0.323961	-0.361129	-0.312933	-0.232937	0.643816	0.162555	0.0537764	-0.0263309	-0.131301	-0.0209421
Common DEGs	Bcam	-0.993786	-0.937962	-0.969505	0.324738	-0.0939248	-0.792486	-0.407925	-0.392999	0.712747	0.764323	0.589682	0.148043	0.337222	-0.363888	-0.313493	-0.230474	0.649902	0.174204	0.0667305	-0.0125308	-0.124317	-0.0108987
Common DEGs	Xylt1	-0.998486	-0.919254	-0.969828	0.325478	-0.0782888	-0.787993	-0.464009	-0.379873	0.69404	0.755879	0.606113	0.165412	0.354853	-0.315988	-0.25961	-0.170872	0.623487	0.163904	0.0673403	0.000167441	-0.160644	-0.0330105
Common DEGs	Hap1	-0.998464	-0.920274	-0.969407	0.327286	-0.0769075	-0.789334	-0.46223	-0.378561	0.695866	0.757387	0.60711	0.166723	0.356065	-0.318468	-0.262022	-0.17308	0.625538	0.16608	0.0692379	0.00166817	-0.158042	-0.0305659
Common DEGs	Oxr1	-0.998694	-0.919499	-0.968786	0.329316	-0.0738899	-0.790268	-0.46539	-0.3758	0.696034	0.758145	0.609647	0.169779	0.359	-0.316712	-0.259641	-0.169955	0.625251	0.16752	0.0714035	0.00453062	-0.158493	-0.0298907
Common DEGs	Tspan17	-0.998546	-0.923764	-0.966887	0.337124	-0.0678301	-0.795996	-0.457904	-0.370028	0.703805	0.764581	0.613996	0.175525	0.364304	-0.327214	-0.269822	-0.179236	0.633968	0.176886	0.0796203	0.0110884	-0.147375	-0.0193999
Common DEGs	Myrip	-0.999264	-0.917625	-0.966585	0.336365	-0.0640601	-0.793719	-0.473864	-0.366744	0.697455	0.761161	0.617746	0.17966	0.368442	-0.312752	-0.253772	-0.161747	0.625437	0.173018	0.0789382	0.0139506	-0.158415	-0.0265256
Common DEGs	Tmem200B	-0.997707	-0.933817	-0.961107	0.358121	-0.0505893	-0.810789	-0.439998	-0.35349	0.723519	0.781125	0.626179	0.191837	0.379303	-0.353174	-0.294662	-0.201418	0.655921	0.201679	0.101889	0.029486	-0.118868	0.00800709
Common DEGs	Rgd1305938	-0.998032	-0.932439	-0.960834	0.35901	-0.0484563	-0.810914	-0.444388	-0.351593	0.722545	0.780961	0.628132	0.194074	0.381498	-0.349802	-0.2907	-0.196831	0.654335	0.20172	0.102836	0.0313904	-0.121041	0.00708366
Common DEGs	Rgd1559575	-0.996343	-0.938178	-0.962352	0.353256	-0.0598356	-0.809151	-0.424499	-0.361734	0.725727	0.780472	0.617831	0.182215	0.369895	-0.364117	-0.307927	-0.217249	0.660307	0.1998	0.0967675	0.0210119	-0.11255	0.00963905
Common DEGs	Ptafr	-0.995966	-0.942108	-0.957797	0.368227	-0.0451149	-0.818673	-0.419903	-0.347747	0.736676	0.790668	0.628722	0.196413	0.383103	-0.375326	-0.317462	-0.224066	0.671732	0.215904	0.112754	0.03608	-0.097547	0.0259308
Common DEGs	Calb2	-0.997464	-0.937458	-0.955034	0.377842	-0.0300137	-0.82289	-0.438195	-0.334039	0.73642	0.793815	0.641704	0.211833	0.397994	-0.364222	-0.303055	-0.205807	0.668865	0.222063	0.122964	0.0502853	-0.101891	0.0277552
Common DEGs	Rab13	-0.99866	-0.93079	-0.955318	0.376304	-0.0266719	-0.820146	-0.456311	-0.33131	0.729047	0.789755	0.645494	0.2157	0.401991	-0.347702	-0.284845	-0.186118	0.659023	0.216957	0.121358	0.052632	-0.115008	0.0189535
Common DEGs	Hmox1	-0.999886	-0.914871	-0.961455	0.351834	-0.0436208	-0.801564	-0.487689	-0.347731	0.702052	0.768392	0.634123	0.200005	0.387747	-0.308036	-0.245358	-0.148668	0.627978	0.186041	0.0955556	0.0337173	-0.155073	-0.0171601
Common DEGs	Dpyd	-0.999227	-0.925152	-0.959935	0.360659	-0.0408932	-0.809731	-0.465147	-0.344897	0.716114	0.778351	0.635214	0.202109	0.389423	-0.332421	-0.270885	-0.174593	0.645039	0.199346	0.104687	0.0378187	-0.133322	0.000313674
Common DEGs	Loc100362965	-0.999822	-0.912436	-0.953731	0.373432	-0.0163204	-0.812714	-0.501335	-0.322048	0.710094	0.779088	0.655292	0.226884	0.413045	-0.306053	-0.238786	-0.136131	0.633927	0.205374	0.118907	0.0603273	-0.146629	-0.00170753
Common DEGs	S1Pr3	-0.999862	-0.90496	-0.96263	0.342422	-0.0474605	-0.792992	-0.507428	-0.351395	0.688278	0.758216	0.631664	0.196606	0.384702	-0.285519	-0.22206	-0.125361	0.611597	0.172727	0.0859361	0.0285997	-0.175396	-0.0339856
Common DEGs	Mrpl35	-0.999758	-0.902108	-0.957859	0.354793	-0.0307658	-0.798868	-0.518502	-0.335677	0.69154	0.763604	0.644634	0.213076	0.400211	-0.281381	-0.214938	-0.114491	0.613215	0.183185	0.0994003	0.0446924	-0.172662	-0.0264042
Common DEGs	Ift46	-0.988988	-0.959096	-0.951499	0.378262	-0.0472375	-0.827888	-0.366181	-0.347461	0.759647	0.803937	0.621188	0.191746	0.376952	-0.424972	-0.371191	-0.280928	0.701985	0.236872	0.124352	0.0365877	-0.0538553	0.0578695
Common DEGs	Cpa3	-0.990874	-0.956101	-0.951813	0.380655	-0.0418044	-0.82877	-0.378854	-0.342958	0.757371	0.803971	0.626893	0.197717	0.383018	-0.415706	-0.360286	-0.268281	0.697941	0.23674	0.126626	0.041459	-0.0603818	0.0548822
Common DEGs	Fibin	-0.989563	-0.959267	-0.948799	0.388024	-0.0357048	-0.833536	-0.370871	-0.336793	0.764279	0.809479	0.630497	0.203222	0.387863	-0.42577	-0.370099	-0.277307	0.705871	0.245844	0.1347	0.0479621	-0.0491539	0.0653353
Common DEGs	Cgref1	-0.987251	-0.96325	-0.946504	0.39101	-0.0355981	-0.835847	-0.356818	-0.335946	0.770185	0.812862	0.628714	0.202533	0.386658	-0.43865	-0.383975	-0.291912	0.71368	0.251734	0.138261	0.0487086	-0.0373765	0.0741183
Common DEGs	Tax1Bp3	-0.98357	-0.963664	-0.953364	0.360702	-0.0725044	-0.818066	-0.335274	-0.369506	0.757305	0.795913	0.597551	0.16526	0.350817	-0.441419	-0.393291	-0.309738	0.704078	0.225356	0.106536	0.0125228	-0.047219	0.0539958
Common DEGs	Fxyd1	-0.985541	-0.963076	-0.951472	0.371365	-0.0590502	-0.824373	-0.34559	-0.357471	0.761203	0.801731	0.609384	0.179039	0.364204	-0.43835	-0.387649	-0.300843	0.706445	0.234062	0.117559	0.0256266	-0.0456113	0.0598883
Common DEGs	Selt	-0.987849	-0.958439	-0.955543	0.362653	-0.0654433	-0.818663	-0.359033	-0.364233	0.751953	0.794857	0.606345	0.173579	0.359638	-0.42325	-0.372444	-0.286184	0.695435	0.222476	0.107877	0.0185905	-0.0615739	0.0458296
Common DEGs	Cybrd1	-0.974685	-0.977368	-0.935522	0.398327	-0.0400146	-0.840921	-0.294811	-0.33609	0.790977	0.822548	0.615556	0.19417	0.375882	-0.491265	-0.441733	-0.354067	0.742937	0.271958	0.148406	0.0468253	0.0101837	0.107615
Common DEGs	Cyp4V3	-0.97554	-0.976812	-0.935815	0.399429	-0.0381214	-0.8416	-0.298676	-0.33458	0.790705	0.822976	0.61766	0.196288	0.378065	-0.488782	-0.438708	-0.350439	0.742121	0.272274	0.149415	0.0485792	0.00845748	0.107016
Common DEGs	P3H4	-0.972172	-0.980158	-0.930664	0.407763	-0.0314521	-0.84635	-0.285469	-0.327235	0.798908	0.828871	0.620222	0.201773	0.382448	-0.502867	-0.452885	-0.364097	0.752059	0.283514	0.159006	0.0557632	0.0240918	0.120792
Common DEGs	Tfap2C	-0.977895	-0.976511	-0.930229	0.422394	-0.0102593	-0.854948	-0.31388	-0.309112	0.800617	0.835775	0.640882	0.224309	0.40492	-0.487449	-0.43252	-0.337904	0.749704	0.292508	0.173556	0.0759184	0.0166935	0.122775
Common DEGs	Pgam1	-0.981158	-0.968895	-0.946904	0.376659	-0.0580086	-0.827967	-0.322884	-0.355087	0.770602	0.807072	0.606742	0.178623	0.362783	-0.45901	-0.409826	-0.324081	0.718916	0.244105	0.124	0.0276373	-0.0261298	0.074637
Common DEGs	Pnpo	-0.976482	-0.974643	-0.940264	0.387339	-0.0506132	-0.834438	-0.301621	-0.346636	0.782599	0.815318	0.608801	0.184367	0.367092	-0.480795	-0.432183	-0.346204	0.733732	0.259364	0.136303	0.0359204	-0.00323951	0.0940548
Common DEGs	Wdr11	-0.983898	-0.96844	-0.942046	0.398385	-0.0314152	-0.84069	-0.338952	-0.330933	0.779654	0.819155	0.629268	0.205511	0.388658	-0.456516	-0.402576	-0.31067	0.725533	0.262887	0.146726	0.0536864	-0.0194913	0.0887995
Common DEGs	Tmcc3	-0.994749	-0.947781	-0.943924	0.409933	-0.000260352	-0.843373	-0.4191	-0.305145	0.762285	0.816406	0.662194	0.239899	0.423639	-0.395547	-0.331715	-0.229526	0.697025	0.258494	0.15759	0.0811501	-0.0635089	0.0666268
Common DEGs	Cwf19L2	-0.994619	-0.947956	-0.942731	0.413268	0.00352385	-0.845244	-0.419607	-0.301544	0.764082	0.81832	0.665014	0.243571	0.427061	-0.396624	-0.332251	-0.229301	0.698719	0.261792	0.161197	0.084913	-0.0611541	0.0696612
Common DEGs	Stxbp4	-0.995367	-0.945421	-0.943644	0.411059	0.00293663	-0.843387	-0.426622	-0.302345	0.76041	0.815913	0.665231	0.243299	0.427006	-0.389612	-0.324829	-0.221656	0.694106	0.258155	0.15877	0.083959	-0.0675585	0.0646518
Common DEGs	Ptges3L1	-0.995432	-0.945851	-0.950498	0.390902	-0.0211852	-0.832362	-0.418236	-0.325051	0.751176	0.805007	0.646624	0.219617	0.404746	-0.387512	-0.326542	-0.228494	0.686228	0.239284	0.137068	0.0602156	-0.0782588	0.0485196
Common DEGs	Mcpt1L1	-0.997046	-0.939384	-0.94855	0.397319	-0.00850257	-0.834226	-0.439901	-0.313665	0.747652	0.805488	0.657917	0.232764	0.417555	-0.371861	-0.307688	-0.206126	0.679664	0.241544	0.143903	0.0717855	-0.087362	0.0459171
Common DEGs	Trove2	-0.990529	-0.95876	-0.941317	0.412806	-0.00584005	-0.847409	-0.383753	-0.309008	0.775314	0.82302	0.654282	0.232831	0.415917	-0.426621	-0.366027	-0.2667	0.714882	0.268474	0.161134	0.0773135	-0.0377909	0.0839866
Common DEGs	Fermt2	-0.990577	-0.958657	-0.940979	0.413892	-0.00447075	-0.847991	-0.384523	-0.307736	0.77572	0.823573	0.655379	0.234193	0.417209	-0.426475	-0.365643	-0.266009	0.715171	0.269426	0.162295	0.0786483	-0.0374272	0.0847218
Common DEGs	Cndp1	-0.990792	-0.958175	-0.942993	0.408144	-0.0108629	-0.844703	-0.384047	-0.313818	0.772457	0.820182	0.650622	0.227995	0.411436	-0.424249	-0.364306	-0.265945	0.712032	0.263665	0.15609	0.0722675	-0.0417433	0.0793365
Common DEGs	Cyb5R4	-0.991434	-0.956426	-0.947005	0.396801	-0.0228436	-0.838008	-0.385533	-0.325298	0.765197	0.813114	0.641921	0.216477	0.400771	-0.417778	-0.359334	-0.263244	0.704683	0.251815	0.143832	0.0601831	-0.0518595	0.0677189
Common DEGs	Scp2	-0.993802	-0.94879	-0.937225	0.428086	0.0202473	-0.853507	-0.421136	-0.285555	0.772198	0.826827	0.677301	0.259732	0.442068	-0.401936	-0.335231	-0.228961	0.706475	0.276609	0.177277	0.101562	-0.0501902	0.0834702
Common DEGs	Col26A1	-0.993185	-0.949393	-0.934188	0.435892	0.0288977	-0.857859	-0.42109	-0.277222	0.776687	0.831369	0.683509	0.268031	0.44973	-0.405401	-0.337551	-0.229614	0.710892	0.284592	0.185785	0.110205	-0.0438395	0.0911107
Common DEGs	Tfap2E	-0.992125	-0.954595	-0.938332	0.423639	0.0103658	-0.852495	-0.40161	-0.29429	0.776061	0.827093	0.668162	0.249344	0.431851	-0.41656	-0.35254	-0.249148	0.713065	0.275945	0.172607	0.0926691	-0.0408899	0.0871394
Common DEGs	Chfr	-0.992016	-0.953473	-0.934222	0.43503	0.0246288	-0.858408	-0.408234	-0.280848	0.78048	0.832808	0.679159	0.26336	0.445023	-0.415992	-0.349609	-0.243127	0.716459	0.286257	0.184933	0.106595	-0.0360556	0.0955273
Common DEGs	Laptm4B	-0.990236	-0.957229	-0.930906	0.442384	0.0301771	-0.863225	-0.397682	-0.275051	0.788085	0.83855	0.681971	0.26817	0.449106	-0.428112	-0.36174	-0.254721	0.72544	0.295872	0.193073	0.112655	-0.0231177	0.107054
Common DEGs	Zfp385D	-0.9977	-0.931033	-0.942395	0.412664	0.0159117	-0.840125	-0.466926	-0.290957	0.746933	0.809844	0.677683	0.257233	0.440833	-0.355103	-0.285822	-0.178283	0.675082	0.251924	0.160656	0.094721	-0.0926798	0.0499667
Common DEGs	Adh1	-0.997529	-0.932172	-0.942058	0.413882	0.0164772	-0.841133	-0.464272	-0.290365	0.748637	0.811069	0.677937	0.257698	0.441215	-0.358006	-0.28883	-0.181297	0.677137	0.253679	0.16195	0.0954397	-0.0899642	0.052212
Common DEGs	Tprg1L	-0.99772	-0.928571	-0.940982	0.415513	0.0210948	-0.840882	-0.473836	-0.286104	0.745977	0.810183	0.681831	0.262421	0.445754	-0.350212	-0.279775	-0.170931	0.67315	0.253499	0.163837	0.099503	-0.0948807	0.0499921
Common DEGs	Tmem50B	-0.996213	-0.924413	-0.931914	0.436237	0.0483204	-0.850536	-0.487588	-0.260052	0.752453	0.819366	0.701999	0.288892	0.470386	-0.34687	-0.271899	-0.157225	0.677533	0.272036	0.186676	0.125874	-0.0870315	0.0647972
Common DEGs	Mipep	-0.995767	-0.922332	-0.929666	0.440558	0.0548617	-0.8521	-0.49298	-0.253773	0.752708	0.820656	0.706842	0.29527	0.476319	-0.343801	-0.267607	-0.151457	0.677007	0.275431	0.19153	0.132069	-0.0870154	0.0669133
Common DEGs	Esam	-0.996526	-0.927179	-0.934032	0.432342	0.0417503	-0.849399	-0.480407	-0.266312	0.753087	0.81864	0.697002	0.282423	0.464326	-0.351694	-0.278073	-0.164962	0.67919	0.269425	0.182278	0.119749	-0.0855312	0.0638171
Common DEGs	Aga	-0.994825	-0.938333	-0.931439	0.442086	0.0446994	-0.858059	-0.45354	-0.262939	0.768743	0.829425	0.697472	0.284422	0.465666	-0.379851	-0.307665	-0.195167	0.698432	0.284569	0.192602	0.124235	-0.0601151	0.0840483
Common DEGs	Rbm19	-0.997815	-0.897965	-0.942064	0.394547	0.0188452	-0.81896	-0.538241	-0.288435	0.707251	0.783252	0.681779	0.261404	0.445299	-0.281559	-0.207177	-0.0962452	0.625817	0.219937	0.142798	0.0931709	-0.153414	0.00445304
Common DEGs	Hibch	-0.997527	-0.897245	-0.940728	0.397358	0.0226355	-0.820192	-0.540265	-0.284784	0.70801	0.784409	0.684538	0.265072	0.448698	-0.280914	-0.205895	-0.0941547	0.626271	0.222427	0.145924	0.0968268	-0.152442	0.00641281
Common DEGs	Kif1C	-0.997317	-0.899631	-0.938662	0.404396	0.0291522	-0.82484	-0.536754	-0.278575	0.713673	0.789469	0.689294	0.271321	0.454491	-0.287392	-0.211731	-0.0988493	0.632343	0.230258	0.15342	0.103586	-0.14451	0.0146082
Common DEGs	Rftn2	-0.996516	-0.890419	-0.938593	0.39703	0.0270508	-0.817408	-0.553664	-0.280357	0.701781	0.780685	0.687585	0.269386	0.452646	-0.267985	-0.191523	-0.0784648	0.618214	0.219621	0.146149	0.100313	-0.161268	0.000993802
Common DEGs	Gpsm2	-0.995249	-0.88894	-0.933202	0.408924	0.0419238	-0.823134	-0.558412	-0.265982	0.706479	0.786364	0.698242	0.283693	0.465849	-0.268692	-0.189952	-0.0738562	0.622143	0.230891	0.159308	0.114846	-0.154676	0.0107943
Common DEGs	Slc8B1	-0.994742	-0.886627	-0.932067	0.409608	0.0443257	-0.822584	-0.56284	-0.263578	0.704801	0.785523	0.699857	0.285999	0.467945	-0.264704	-0.185365	-0.0686611	0.619853	0.230782	0.160279	0.116929	-0.156937	0.00979584
Common DEGs	Stat2	-0.993864	-0.88142	-0.930963	0.407492	0.045466	-0.819393	-0.572095	-0.262263	0.699194	0.78164	0.700384	0.287073	0.468849	-0.254755	-0.174684	-0.0574651	0.613003	0.226939	0.158471	0.117395	-0.164524	0.00426225
Common DEGs	Ghr	-0.995074	-0.893663	-0.930461	0.419461	0.0508652	-0.830522	-0.550803	-0.257489	0.71599	0.794533	0.704773	0.292244	0.473777	-0.280612	-0.20117	-0.0836075	0.632588	0.243051	0.170441	0.12431	-0.141292	0.0239659
Common DEGs	Mitf	-0.994331	-0.889721	-0.928921	0.419761	0.0539602	-0.82914	-0.558323	-0.254369	0.712679	0.792635	0.70684	0.295226	0.476484	-0.273488	-0.19316	-0.0747501	0.628246	0.241982	0.171136	0.126868	-0.145836	0.021421
Common DEGs	Rgd1309534	-0.99589	-0.910977	-0.929868	0.433613	0.0550318	-0.844456	-0.517406	-0.25372	0.73871	0.811134	0.707661	0.295903	0.477119	-0.318302	-0.24047	-0.123318	0.659734	0.263718	0.1846	0.130707	-0.108419	0.0505985
Common DEGs	Pcbp3	-0.99552	-0.911263	-0.928364	0.437301	0.0590999	-0.846489	-0.517184	-0.249776	0.740857	0.813272	0.710523	0.299783	0.480685	-0.320075	-0.241721	-0.123799	0.661875	0.267533	0.188637	0.134776	-0.10528	0.054299
Common DEGs	Loc100912475	-0.997583	-0.909055	-0.937693	0.41356	0.033109	-0.833182	-0.518677	-0.274879	0.726794	0.799291	0.692043	0.274922	0.457785	-0.308419	-0.233406	-0.120422	0.647844	0.242984	0.162739	0.108742	-0.125492	0.0305011
Common DEGs	Sst	-0.993682	-0.926062	-0.922389	0.458969	0.0734315	-0.862956	-0.485857	-0.235633	0.765663	0.832455	0.719493	0.312781	0.492279	-0.357982	-0.279821	-0.160434	0.690755	0.295643	0.21163	0.150986	-0.0674157	0.0877945
Common DEGs	Dlx1	-0.992718	-0.914619	-0.918197	0.462233	0.0854972	-0.860624	-0.511581	-0.224053	0.756805	0.828402	0.728726	0.324795	0.503549	-0.335615	-0.254162	-0.131447	0.678342	0.294131	0.215935	0.161399	-0.0813617	0.0809825
Common DEGs	Grm8	-0.992506	-0.916628	-0.917515	0.464891	0.0871161	-0.862713	-0.507319	-0.222452	0.760024	0.830854	0.729719	0.326249	0.504839	-0.340655	-0.259271	-0.136419	0.682119	0.297658	0.218742	0.163275	-0.0764471	0.0852538
Common DEGs	Dgkb	-0.989347	-0.907064	-0.908196	0.478723	0.109821	-0.866227	-0.527067	-0.200169	0.758679	0.833327	0.745498	0.348028	0.52479	-0.327564	-0.241923	-0.114048	0.677937	0.308186	0.234834	0.184537	-0.0777991	0.091334
[truncated: 4,926 more rows]
