# Supplementary material for: Sex-specific impacts of prenatal bisphenol A exposure on genes associated with cortical development, social behaviors, and autism in the offspring’s prefrontal cortex
Source: Biol Sex Differ. 2024 May 15;15:40. doi: 10.1186/s13293-024-00614-2 (PMC11094985; doi:10.1186/s13293-024-00614-2)
Supplement: Supplementary file 10 — Additional file 10: The Pearson’s correlation coefficient value of qRT-PCR validated genes that are differentially expressed in the offspring prefrontal cortex in response to prenatal BPA exposure that exhibited the changes in the expression levels correlated with the neurological phenotypes. [file 13293_2024_614_MOESM10_ESM.xlsx]

## Sheet: Sheet1
	Both sexes									Male									Female
Parameters	Anxa2	Junb	Nrp2	Slc9a9	Sema5a	Arhgap32	P2rx4	Aif1		Anxa2	Junb	Nrp2	Slc9a9	Sema5a	Arhgap32	P2rx4	Aif1		Anxa2	Junb	Nrp2	Slc9a9	Sema5a	Arhgap32	P2rx4	Aif1
# branches/neuron	0.439028	0.387725	-0.528975	-0.0599545	-0.535759	-0.291311	-0.420625	-0.22571		0.338491	0.217106	-0.799747	-0.760109	-0.835052	-0.271368	-0.107816	-0.0027882		0.367161	0.591267	-0.12681	0.262308	0.0988684	-0.259438	-0.312936	-0.407984
# primary neurites/neuron	0.438939	0.220159	-0.380335	-0.0641159	-0.310694	-0.111835	-0.300869	-0.155251		-0.223794	-0.151293	-0.38821	-0.466885	-0.379445	0.0306818	-0.204285	0.00531652		0.626035	0.308463	-0.22417	0.375812	-0.0391746	-0.210295	-0.185407	-0.177789
Total neurite length	0.293819	0.180413	-0.347156	-0.123049	-0.318534	-0.128428	-0.286278	-0.155999		-0.266876	-0.135442	-0.35162	-0.459971	-0.344244	0.00531696	-0.144564	-0.0065013		0.547148	0.313165	-0.172166	0.353631	-0.00864218	-0.227539	-0.211983	-0.225302
Primary neurite length	0.113068	-0.00938571	-0.187648	-0.205476	-0.177134	0.00111829	-0.132919	-0.075495		-0.371565	-0.227314	-0.224383	-0.340612	-0.205388	0.0963235	-0.18263	0.00150299		0.448102	0.0722928	-0.122438	0.289214	-0.0505251	-0.151271	-0.10705	-0.0816489
Average branch length	0.0939367	-0.0571586	-0.111886	-0.136658	-0.0951539	0.0164897	-0.0923175	-0.0416355		-0.448991	-0.249249	-0.114633	-0.25757	-0.0918458	0.114773	-0.137741	-0.0055765		0.385273	-0.0293113	-0.0942578	0.250064	-0.0640406	-0.114902	-0.0611669	-0.0220219
Two-trial sniffing time with familiar	-0.190836	-0.0557506	0.176112	-0.0976726	0.102738	0.0206948	0.222623	0.100043		-0.0636448	0.0422858	0.116038	0.0777793	0.138899	-0.16222	0.0178336	0.117179		-0.149361	0.01457	0.04525	-0.0414594	-0.0289698	0.142466	0.174246	0.169945
Two-trial sniffing time with novel	-0.0944649	0.0132859	0.108302	-0.110875	0.0755682	0.0126006	0.157557	0.0258312		-0.0445289	0.069291	0.0287935	-0.0369266	0.0743315	-0.0878068	0.0611565	0.102333		-0.0365157	0.0838928	0.0127854	0.0115656	-0.063632	0.0838399	0.0741826	0.0236556
Two-trial total sniffing time	-0.155886	-0.025007	0.155578	-0.12111	0.0992372	0.0222831	0.208816	0.0667728		-0.0548244	0.0602048	0.0632538	0.00318474	0.101073	-0.116592	0.0492355	0.111782		-0.116924	0.0651209	0.0364541	-0.0159208	-0.050601	0.145788	0.15291	0.123722
Two-trial Preference index	0.127741	0.0599478	-0.0667378	0.0342265	0.0187864	0.0493083	-0.128746	-0.108804		-0.0653609	-0.0737038	-0.0106567	-0.0647542	0.0407252	0.194518	-0.0052644	-0.0300939		0.142059	0.0838437	-0.0580952	0.0416388	0.0281786	-0.061449	-0.14263	-0.161685
Three-chamber (sociability) sniffing with rat	0.381785	0.329821	-0.294055	-0.210445	-0.305555	-0.185306	0.0323371	-0.129204		0.335254	0.16311	-0.373113	-0.367721	-0.434899	-0.229163	0.147435	-0.194685		0.508494	0.501681	-0.200906	0.11266	-0.0319909	-0.0875565	-0.102347	-0.0840404
Three-chamber (novelty) sniffing with familiar	0.274591	0.35169	-0.385183	-0.226902	-0.252034	-0.266207	0.011188	-0.0223324		0.439704	0.289479	-0.506789	-0.364499	-0.397569	-0.307829	-0.0030908	-0.0785621		0.244215	0.406633	-0.235816	-0.0877624	0.0370335	-0.159758	0.108336	-0.00378203
Three-chamber (novelty) sniffing with novel	0.378072	0.268309	-0.230215	-0.148563	-0.208513	-0.134917	0.00803255	-0.146137		0.275994	0.087589	-0.319552	-0.317961	-0.373809	-0.16355	0.127908	-0.174868		0.490874	0.409386	-0.195084	0.198748	0.00678821	-0.153051	-0.166797	-0.113409
Three-chamber (novelty) total sniffing time	0.395982	0.327694	-0.305166	-0.189512	-0.24749	-0.189296	0.00914391	-0.128939		0.355479	0.158442	-0.411601	-0.363793	-0.421744	-0.227325	0.0999539	-0.163041		0.49274	0.469498	-0.233027	0.146738	0.0168709	-0.178322	-0.111894	-0.0989774
Three-chamber (novelty) time in novel	0.295842	0.189779	-0.150702	-0.0995494	-0.192794	-0.209378	-0.0986561	-0.16837		0.353369	0.122107	-0.266985	-0.204589	-0.32568	-0.283943	-0.0230762	-0.149802		0.355672	0.276611	-0.0541042	0.158163	0.0254057	-0.12194	-0.243625	-0.182134
Three-chamber (novelty) time spent in chamber preference index	0.347909	0.283454	-0.197601	-0.191928	-0.231459	-0.196682	-0.0300658	-0.172183		0.353284	0.194082	-0.340691	-0.323893	-0.413961	-0.301439	0.0683046	-0.155647		0.468817	0.420566	-0.134137	0.153732	0.0233745	-0.0895948	-0.249132	-0.176855
Three-chamber (novelty) sniffing time preference index	0.319749	0.171822	-0.124982	-0.0950303	-0.153222	-0.0489856	0.0165782	-0.143738		0.125984	-0.0216031	-0.159505	-0.233157	-0.273766	-0.0522537	0.161776	-0.173832		0.466676	0.319493	-0.149509	0.240793	-0.0112781	-0.105633	-0.209179	-0.110159
Three-chamber (novelty) total time in chamber	0.0743445	-0.0274393	-0.0146968	0.0887538	-0.0454231	-0.163927	-0.17795	-0.0883662		0.290257	-0.0297864	-0.081905	0.065167	-0.0777308	-0.199096	-0.201729	-0.0766337		-0.0276586	-0.0681024	0.114997	0.0699443	0.0288191	-0.111705	-0.0988867	-0.107242
Three-chamber (sociability) time in empty	0.0210717	0.0427043	-0.0311338	-0.172937	-0.0979731	-0.0192301	0.0466016	-0.0532868		-0.119537	0.0499956	-0.0759091	-0.247829	-0.177273	0.0065343	0.170662	0.00996569		0.116272	0.0520599	0.0309206	0.0152138	0.0736496	-0.109993	-0.174033	-0.127543
Three-chamber (sociability) total time in chamber	-0.0822452	0.0641704	-0.118355	-0.0368801	-0.107258	-0.187368	-0.0304373	0.0213611		0.0705713	0.224416	-0.205352	-0.201185	-0.18174	-0.211526	0.143137	0.117938		-0.277336	-0.146172	0.119334	0.0371425	0.103963	-0.0641073	-0.032945	-0.0979016
Three-chamber (sociability) preference index	-0.0518929	-0.0483033	0.0185761	0.182886	0.0817629	-0.0216131	-0.0616875	0.0643712		0.118909	-0.0136309	0.0491798	0.223373	0.15332	-0.0435426	-0.144981	0.0247887		-0.219673	-0.132053	0.0275524	0.000116027	-0.0465998	0.106498	0.163747	0.107555
Three-chamber (sociability) time in rat	-0.0776972	0.0130491	-0.0628344	0.120908	-0.00500576	-0.125536	-0.0641511	0.0647977		0.153853	0.107509	-0.0786219	0.0711381	0.0180218	-0.136878	-0.0427248	0.0750789		-0.378261	-0.199607	0.134541	0.0213813	0.0373755	0.0597841	0.103633	0.00613442
Three-chamber (novelty) time in familiar	-0.372637	-0.310821	0.213351	0.235322	0.24347	0.162398	-0.0199553	0.165694		-0.313423	-0.22798	0.366178	0.40681	0.463007	0.281493	-0.151975	0.17623		-0.518183	-0.446504	0.185046	-0.15082	-0.00440831	0.0702892	0.234521	0.146929
